# Supplementary material for: Machine learning-based prediction model for lung ischemia-reperfusion injury: insights from disulfidptosis-related genes
Source: Front Pharmacol. 2025 Jun 5;16:1545111. doi: 10.3389/fphar.2025.1545111 (PMC12176874; doi:10.3389/fphar.2025.1545111)
Supplement: Supplementary file 1 [file Table1.xls]

## Sheet: 1hKEGG
ID	Description	GeneRatio	BgRatio	pvalue	p.adjust	qvalue	geneID	Count	one_type	two_type
hsa04657	IL-17 signaling pathway	18/483	93/7914	1.01515e-05	0.00303529	0.00276761	ANAPC5/CEBPB/CSF3/CXCL1/CXCL2/CXCL3/CXCL8/FADD/FOS/IFNG/IL4/IL6/JUN/JUND/MAPK6/NFKBIA/PTGS2/TNFAIP3	18	Organismal Systems	Immune system
hsa05210	Colorectal cancer	16/483	86/7914	5.22738e-05	0.00533939	0.00486851	APPL1/AREG/AXIN2/BCL2L11/BRAF/CDKN1A/EREG/FOS/GADD45A/GADD45B/GADD45G/JUN/LEF1/MYC/PIK3CA/PMAIP1	16	Human Diseases	Cancer: specific types
hsa05168	Herpes simplex virus 1 infection	52/483	491/7914	5.35724e-05	0.00533939	0.00486851	B2M/DAXX/FADD/IFNG/IL6/MAVS/NFKBIA/PIK3CA/POU2F1/PPP1CC/SOCS3/TICAM1/ZIK1/ZNF107/ZNF132/ZNF136/ZNF175/ZNF180/ZNF212/ZNF221/ZNF234/ZNF250/ZNF256/ZNF26/ZNF264/ZNF267/ZNF273/ZNF284/ZNF331/ZNF416/ZNF420/ZNF431/ZNF442/ZNF443/ZNF460/ZNF492/ZNF540/ZNF546/ZNF548/ZNF555/ZNF610/ZNF614/ZNF615/ZNF623/ZNF627/ZNF721/ZNF780A/ZNF780B/ZNF786/ZNF8/ZNF91/ZSCAN32	52	Human Diseases	Infectious disease: viral
hsa04668	TNF signaling pathway	18/483	112/7914	0.000134009	0.0100172	0.00913376	CEBPB/CREB3L2/CREB3L3/CXCL1/CXCL2/CXCL3/FADD/FOS/IL6/IRF1/JUN/JUNB/MAP3K8/NFKBIA/PIK3CA/PTGS2/SOCS3/TNFAIP3	18	Environmental Information Processing	Signal transduction
hsa05216	Thyroid cancer	9/483	37/7914	0.000291321	0.017421	0.0158846	BRAF/CDKN1A/GADD45A/GADD45B/GADD45G/LEF1/MYC/NCOA4/TPM3	9	Human Diseases	Cancer: specific types
hsa04928	Parathyroid hormone synthesis, secretion and action	16/483	106/7914	0.000643427	0.0320641	0.0292364	ADCY7/BRAF/CDKN1A/CREB3L2/CREB3L3/EGR1/FOS/GNA13/JUND/MEF2C/MEF2D/MMP17/NR4A2/PDE4B/PDE4D/SLC34A2	16	Organismal Systems	Endocrine system
hsa05166	Human T-cell leukemia virus 1 infection	26/483	219/7914	0.000800068	0.0341743	0.0311606	ADCY7/ANAPC5/B2M/BUB3/CDKN1A/CREB3L2/CREB3L3/E2F1/EGR1/EGR2/ETS2/FOS/IL6/JUN/MSX1/MYC/NFKB2/NFKBIA/NFYB/PIK3CA/POLB/SLC25A31/SLC25A5/STAT5A/XPO1/ZFP36	26	Human Diseases	Infectious disease: viral
hsa05134	Legionellosis	10/483	56/7914	0.00182983	0.0605298	0.0551918	ARF1/CXCL1/CXCL2/CXCL3/CXCL8/EEF1A1/IL6/NFKB2/NFKBIA/TLR5	10	Human Diseases	Infectious disease: bacterial
hsa05161	Hepatitis B	20/483	162/7914	0.0019571	0.0605298	0.0551918	BRAF/CDKN1A/CREB3L2/CREB3L3/CXCL8/DDB1/E2F1/EGR2/FADD/FOS/IL6/JUN/MAVS/MYC/NFKBIA/PIK3CA/STAT3/STAT5A/TICAM1/YWHAB	20	Human Diseases	Infectious disease: viral
hsa05200	Pathways in cancer	49/483	530/7914	0.00202441	0.0605298	0.0551918	ADCY7/APPL1/ARNT/AXIN2/BCL2L11/BMP2/BRAF/CDKN1A/COL4A5/CTBP2/CTNNA1/CUL1/CXCL8/CXCR4/DLL1/E2F1/FADD/FGF5/FGFR2/FOS/GADD45A/GADD45B/GADD45G/GNA13/GSTA4/HES1/IFNG/IL3/IL4/IL6/ITGAV/JUN/LEF1/LPAR1/LPAR5/LPAR6/MYC/NCOA4/NFKB2/NFKBIA/PIK3CA/PIM2/PMAIP1/PPARD/PTGS2/RASGRP3/STAT3/STAT5A/TPM3	49	Human Diseases	Cancer: overview
hsa05213	Endometrial cancer	10/483	58/7914	0.00240372	0.0653374	0.0595754	AXIN2/BRAF/CDKN1A/CTNNA1/GADD45A/GADD45B/GADD45G/LEF1/MYC/PIK3CA	10	Human Diseases	Cancer: specific types
hsa04210	Apoptosis	17/483	136/7914	0.0036475	0.0908834	0.0828685	BCL2L11/CASP2/DAXX/DDIT3/ERN1/FADD/FOS/GADD45A/GADD45B/GADD45G/IL3/JUN/MCL1/NFKBIA/PARP4/PIK3CA/PMAIP1	17	Cellular Processes	Cell growth and death

## Sheet: 1hGO
ID	Description	GeneRatio	BgRatio	pvalue	p.adjust	qvalue	geneID	Count	ONT
GO:0034645	cellular macromolecule biosynthetic process	408/995	4634/17910	6.22149e-27	4.21506e-23	3.71128e-23	AARS2/ACVR1B/ACVR2B/ADNP/ADRB2/AFF4/ANG/ARID3B/ARID5B/ARNT/ASXL1/ATF3/ATXN1/ATXN2/B3GNT5/B4GALT4/B4GAT1/BAZ1B/BCL10/BCL6/BCL9/BCLAF1/BHLHE40/BMP2/BNC1/BRD3/BRD8/BTG1/BTG2/CAND1/CASK/CAT/CBX4/CCNH/CDK5RAP2/CDKN1A/CEBPB/CEBPD/CHD4/CHPF2/CIITA/CITED2/CNOT6/CNOT7/COG3/CPEB2/CREB3L2/CREB3L3/CREBL2/CSF3/CSRNP1/CSTF1/CTBP2/CTC1/CTH/CTR9/CUL3/DAXX/DBF4/DDIT3/DEK/DLL1/DMRTA2/DNAJB1/DUSP1/E2F1/EAF2/ECD/EDR…	408	BP
GO:0009059	macromolecule biosynthetic process	416/995	4806/17910	5.25896e-26	1.78147e-22	1.56855e-22	AARS2/ACVR1B/ACVR2B/ADNP/ADRB2/AFF4/ANG/ARID3B/ARID5B/ARNT/ASXL1/ATF3/ATXN1/ATXN2/AZU1/B3GNT5/B4GALT4/B4GAT1/BAZ1B/BCL10/BCL6/BCL9/BCLAF1/BHLHE40/BMP2/BNC1/BRD3/BRD8/BTG1/BTG2/CAND1/CASK/CAT/CBX4/CCNH/CCR2/CDK5RAP2/CDKN1A/CEBPB/CEBPD/CHD4/CHPF2/CIITA/CITED2/CNOT6/CNOT7/COG3/CPEB2/CREB3L2/CREB3L3/CREBL2/CSF3/CSRNP1/CSTF1/CTBP2/CTC1/CTH/CTR9/CUL3/DAXX/DBF4/DDIT3/DEK/DLL1/DMRTA2/DNAJB1/DUSP1/E2F1/EA…	416	BP
GO:2000112	regulation of cellular macromolecule biosynthetic process	343/995	3725/17910	4.58908e-25	1.03637e-21	9.12502e-22	ACVR1B/ACVR2B/ADNP/ADRB2/AFF4/ANG/ARID3B/ARID5B/ARNT/ASXL1/ATF3/ATXN1/ATXN2/BAZ1B/BCL10/BCL6/BCL9/BCLAF1/BHLHE40/BMP2/BNC1/BRD3/BRD8/BTG1/BTG2/CAND1/CASK/CAT/CBX4/CCNH/CDK5RAP2/CDKN1A/CEBPB/CEBPD/CHD4/CIITA/CITED2/CNOT6/CNOT7/CPEB2/CREB3L2/CREB3L3/CREBL2/CSF3/CSRNP1/CTBP2/CTC1/CTH/CTR9/CUL3/DAXX/DDIT3/DEK/DLL1/DMRTA2/DNAJB1/DUSP1/E2F1/EAF2/ECD/EDRF1/EEF2/EGR1/EGR2/EGR4/EID1/EIF3H/EIF4G3/ELF3/ELL/…	343	BP
GO:0010556	regulation of macromolecule biosynthetic process	351/995	3877/17910	2.11661e-24	3.58501e-21	3.15653e-21	ACVR1B/ACVR2B/ADNP/ADRB2/AFF4/ANG/ARID3B/ARID5B/ARNT/ASXL1/ATF3/ATXN1/ATXN2/AZU1/BAZ1B/BCL10/BCL6/BCL9/BCLAF1/BHLHE40/BMP2/BNC1/BRD3/BRD8/BTG1/BTG2/CAND1/CASK/CAT/CBX4/CCNH/CCR2/CDK5RAP2/CDKN1A/CEBPB/CEBPD/CHD4/CIITA/CITED2/CNOT6/CNOT7/CPEB2/CREB3L2/CREB3L3/CREBL2/CSF3/CSRNP1/CTBP2/CTC1/CTH/CTR9/CUL3/DAXX/DDIT3/DEK/DLL1/DMRTA2/DNAJB1/DUSP1/E2F1/EAF2/ECD/EDRF1/EEF2/EGR1/EGR2/EGR4/EID1/EIF3H/EIF4G3…	351	BP
GO:0006366	transcription by RNA polymerase II	261/995	2581/17910	5.73378e-24	7.76927e-21	6.8407e-21	ACVR1B/ACVR2B/ADNP/ADRB2/AFF4/ARID3B/ARID5B/ARNT/ASXL1/ATF3/BAZ1B/BCL6/BCL9/BHLHE40/BMP2/BNC1/BRD3/BRD8/BTG2/CAND1/CASK/CBX4/CCNH/CDKN1A/CEBPB/CEBPD/CHD4/CIITA/CITED2/CNOT7/CREB3L2/CREB3L3/CREBL2/CSF3/CSRNP1/CSTF1/CTBP2/CTR9/CUL3/DDIT3/DEK/DLL1/DMRTA2/DNAJB1/E2F1/EAF2/ECD/EGR1/EGR2/EGR4/EID1/ELF3/ELL/ELL2/ELMSAN1/ELP2/EPC1/EPOP/ERF/ETS2/ETV3/FADD/FBXW7/FGFR2/FIP1L1/FNIP1/FOS/FOXD1/FOXL2/FOXN3/GSX…	261	BP
GO:0009889	regulation of biosynthetic process	366/995	4135/17910	8.15904e-24	8.62575e-21	7.59481e-21	ACVR1B/ACVR2B/ADM/ADNP/ADRB2/AFF4/ANG/APPL1/ARID3B/ARID5B/ARNT/ASXL1/ATF3/ATXN1/ATXN2/AZU1/BAZ1B/BCL10/BCL6/BCL9/BCLAF1/BHLHE40/BMP2/BNC1/BRD3/BRD8/BTG1/BTG2/CAND1/CASK/CAT/CBX4/CCNH/CCR2/CDK5RAP2/CDKN1A/CEBPB/CEBPD/CHD4/CIITA/CITED2/CNOT6/CNOT7/CPEB2/CREB3L2/CREB3L3/CREBL2/CSF3/CSRNP1/CTBP2/CTC1/CTH/CTR9/CUL3/DAXX/DDB1/DDIT3/DEK/DLL1/DMRTA2/DNAJB1/DUSP1/E2F1/EAF2/ECD/EDRF1/EEF2/EGR1/EGR2/EGR4/EI…	366	BP
GO:0031326	regulation of cellular biosynthetic process	361/995	4060/17910	8.91221e-24	8.62575e-21	7.59481e-21	ACVR1B/ACVR2B/ADM/ADNP/ADRB2/AFF4/ANG/APPL1/ARID3B/ARID5B/ARNT/ASXL1/ATF3/ATXN1/ATXN2/AZU1/BAZ1B/BCL10/BCL6/BCL9/BCLAF1/BHLHE40/BMP2/BNC1/BRD3/BRD8/BTG1/BTG2/CAND1/CASK/CAT/CBX4/CCNH/CCR2/CDK5RAP2/CDKN1A/CEBPB/CEBPD/CHD4/CIITA/CITED2/CNOT6/CNOT7/CPEB2/CREB3L2/CREB3L3/CREBL2/CSF3/CSRNP1/CTBP2/CTC1/CTH/CTR9/CUL3/DAXX/DDB1/DDIT3/DEK/DLL1/DMRTA2/DNAJB1/DUSP1/E2F1/EAF2/ECD/EDRF1/EEF2/EGR1/EGR2/EGR4/EI…	361	BP
GO:0051252	regulation of RNA metabolic process	327/995	3552/17910	1.25718e-23	1.06467e-20	9.37426e-21	ACVR1B/ACVR2B/ADNP/ADRB2/AFF4/ARID3B/ARID5B/ARNT/ASXL1/ATF3/ATXN1/AXIN2/BAZ1B/BCDIN3D/BCL10/BCL6/BCL9/BCLAF1/BHLHE40/BMP2/BNC1/BRD3/BRD8/BTG1/BTG2/CAND1/CASK/CAT/CBX4/CCNH/CDK5RAP2/CDKN1A/CEBPB/CEBPD/CHD4/CIITA/CITED2/CNOT6/CNOT7/CREB3L2/CREB3L3/CREBL2/CSF3/CSRNP1/CTBP2/CTH/CTR9/CUL3/DAXX/DCP1A/DDIT3/DEK/DLL1/DMRTA2/DNAJB1/DXO/E2F1/EAF2/ECD/EDRF1/EGR1/EGR2/EGR4/EID1/ELF3/ELL/ELMSAN1/ELP2/EPC1/EPO…	327	BP
GO:0006351	transcription, DNA-templated	319/995	3444/17910	2.19545e-23	1.65268e-20	1.45516e-20	ACVR1B/ACVR2B/ADNP/ADRB2/AFF4/ANG/ARID3B/ARID5B/ARNT/ASXL1/ATF3/ATXN1/BAZ1B/BCL10/BCL6/BCL9/BCLAF1/BHLHE40/BMP2/BNC1/BRD3/BRD8/BTG1/BTG2/CAND1/CASK/CAT/CBX4/CCNH/CDK5RAP2/CDKN1A/CEBPB/CEBPD/CHD4/CIITA/CITED2/CNOT7/CREB3L2/CREB3L3/CREBL2/CSF3/CSRNP1/CSTF1/CTBP2/CTH/CTR9/CUL3/DAXX/DDIT3/DEK/DLL1/DMRTA2/DNAJB1/E2F1/EAF2/ECD/EDRF1/EGR1/EGR2/EGR4/EID1/ELF3/ELL/ELL2/ELMSAN1/ELP2/EPC1/EPOP/EREG/ERF/ETS2…	319	BP
GO:0019219	regulation of nucleobase-containing compound metabolic process	346/995	3853/17910	2.52474e-23	1.71051e-20	1.50608e-20	ACVR1B/ACVR2B/ADNP/ADRB2/AFF4/ARID3B/ARID5B/ARNT/ASXL1/ATF3/ATXN1/AXIN2/BAZ1B/BCDIN3D/BCL10/BCL6/BCL9/BCLAF1/BHLHE40/BMP2/BNC1/BRD3/BRD8/BTG1/BTG2/CAND1/CASK/CAT/CBX4/CCNH/CDK5RAP2/CDKN1A/CEBPB/CEBPD/CHD4/CIITA/CITED2/CNOT6/CNOT7/CREB3L2/CREB3L3/CREBL2/CSF3/CSRNP1/CTBP2/CTC1/CTH/CTR9/CUL3/DAXX/DCP1A/DDIT3/DEK/DLL1/DMRTA2/DNAJB1/DUSP1/DXO/E2F1/EAF2/ECD/EDRF1/EGR1/EGR2/EGR4/EID1/ELF3/ELL/ELMSAN1/EL…	346	BP
GO:0097659	nucleic acid-templated transcription	322/995	3500/17910	3.83519e-23	2.28101e-20	2.00838e-20	ACVR1B/ACVR2B/ADNP/ADRB2/AFF4/ANG/ARID3B/ARID5B/ARNT/ASXL1/ATF3/ATXN1/BAZ1B/BCL10/BCL6/BCL9/BCLAF1/BHLHE40/BMP2/BNC1/BRD3/BRD8/BTG1/BTG2/CAND1/CASK/CAT/CBX4/CCNH/CDK5RAP2/CDKN1A/CEBPB/CEBPD/CHD4/CIITA/CITED2/CNOT6/CNOT7/CREB3L2/CREB3L3/CREBL2/CSF3/CSRNP1/CSTF1/CTBP2/CTH/CTR9/CUL3/DAXX/DDIT3/DEK/DLL1/DMRTA2/DNAJB1/E2F1/EAF2/ECD/EDRF1/EGR1/EGR2/EGR4/EID1/ELF3/ELL/ELL2/ELMSAN1/ELP2/EPC1/EPOP/EREG/ER…	322	BP
GO:0032774	RNA biosynthetic process	323/995	3516/17910	4.04016e-23	2.28101e-20	2.00838e-20	ACVR1B/ACVR2B/ADNP/ADRB2/AFF4/ANG/ARID3B/ARID5B/ARNT/ASXL1/ATF3/ATXN1/BAZ1B/BCL10/BCL6/BCL9/BCLAF1/BHLHE40/BMP2/BNC1/BRD3/BRD8/BTG1/BTG2/CAND1/CASK/CAT/CBX4/CCNH/CDK5RAP2/CDKN1A/CEBPB/CEBPD/CHD4/CIITA/CITED2/CNOT6/CNOT7/CREB3L2/CREB3L3/CREBL2/CSF3/CSRNP1/CSTF1/CTBP2/CTH/CTR9/CUL3/DAXX/DDIT3/DEK/DLL1/DMRTA2/DNAJB1/E2F1/EAF2/ECD/EDRF1/EGR1/EGR2/EGR4/EID1/ELF3/ELL/ELL2/ELMSAN1/ELP2/EPC1/EPOP/EREG/ER…	323	BP
GO:0044271	cellular nitrogen compound biosynthetic process	401/995	4735/17910	8.30685e-23	4.32915e-20	3.81174e-20	AARS2/ACAT1/ACSS1/ACVR1B/ACVR2B/ADCY10/ADCY7/ADNP/ADRB2/AFF4/AMPD2/ANG/ARID3B/ARID5B/ARNT/ASXL1/ATF3/ATP5F1A/ATXN1/ATXN2/BAZ1B/BCL10/BCL6/BCL9/BCLAF1/BHLHE40/BMP2/BNC1/BRD3/BRD8/BTG1/BTG2/CAND1/CASK/CAT/CBX4/CCNH/CDK5RAP2/CDKN1A/CEBPB/CEBPD/CHD4/CIITA/CITED2/CNOT6/CNOT7/CPEB2/CREB3L2/CREB3L3/CREBL2/CSF3/CSRNP1/CSTF1/CTBP2/CTC1/CTH/CTR9/CUL3/DAXX/DDIT3/DEK/DLL1/DMRTA2/DNAJB1/DUSP1/E2F1/EAF2/ECD/ED…	401	BP
GO:0006355	regulation of transcription, DNA-templated	304/995	3266/17910	1.97999e-22	9.4601e-20	8.32944e-20	ACVR1B/ACVR2B/ADNP/ADRB2/AFF4/ARID3B/ARID5B/ARNT/ASXL1/ATF3/ATXN1/BAZ1B/BCL10/BCL6/BCL9/BCLAF1/BHLHE40/BMP2/BNC1/BRD3/BRD8/BTG1/BTG2/CAND1/CASK/CAT/CBX4/CCNH/CDK5RAP2/CDKN1A/CEBPB/CEBPD/CHD4/CIITA/CITED2/CNOT7/CREB3L2/CREB3L3/CREBL2/CSF3/CSRNP1/CTBP2/CTH/CTR9/CUL3/DAXX/DDIT3/DEK/DLL1/DMRTA2/DNAJB1/E2F1/EAF2/ECD/EDRF1/EGR1/EGR2/EGR4/EID1/ELF3/ELL/ELMSAN1/ELP2/EPC1/EPOP/EREG/ERF/ETS2/ETV3/FADD/FBXW…	304	BP
GO:0006357	regulation of transcription by RNA polymerase II	245/995	2420/17910	2.09449e-22	9.4601e-20	8.32944e-20	ACVR1B/ACVR2B/ADNP/ADRB2/ARID3B/ARID5B/ARNT/ASXL1/ATF3/BAZ1B/BCL6/BCL9/BHLHE40/BMP2/BNC1/BRD3/BRD8/BTG2/CAND1/CASK/CBX4/CCNH/CDKN1A/CEBPB/CEBPD/CHD4/CIITA/CITED2/CNOT7/CREB3L2/CREB3L3/CREBL2/CSF3/CSRNP1/CTBP2/CTR9/CUL3/DDIT3/DEK/DLL1/DMRTA2/DNAJB1/E2F1/EAF2/ECD/EGR1/EGR2/EGR4/EID1/ELF3/ELL/ELMSAN1/ELP2/EPC1/EPOP/ERF/ETS2/ETV3/FADD/FBXW7/FGFR2/FNIP1/FOS/FOXD1/FOXL2/FOXN3/GSX2/HES1/HES6/HIC1/HIC2/H…	245	BP
GO:1903506	regulation of nucleic acid-templated transcription	308/995	3338/17910	3.71809e-22	1.57438e-19	1.38621e-19	ACVR1B/ACVR2B/ADNP/ADRB2/AFF4/ARID3B/ARID5B/ARNT/ASXL1/ATF3/ATXN1/BAZ1B/BCL10/BCL6/BCL9/BCLAF1/BHLHE40/BMP2/BNC1/BRD3/BRD8/BTG1/BTG2/CAND1/CASK/CAT/CBX4/CCNH/CDK5RAP2/CDKN1A/CEBPB/CEBPD/CHD4/CIITA/CITED2/CNOT6/CNOT7/CREB3L2/CREB3L3/CREBL2/CSF3/CSRNP1/CTBP2/CTH/CTR9/CUL3/DAXX/DDIT3/DEK/DLL1/DMRTA2/DNAJB1/E2F1/EAF2/ECD/EDRF1/EGR1/EGR2/EGR4/EID1/ELF3/ELL/ELMSAN1/ELP2/EPC1/EPOP/EREG/ERF/ETS2/ETV3/FAD…	308	BP
GO:0019438	aromatic compound biosynthetic process	358/995	4099/17910	4.31749e-22	1.72065e-19	1.515e-19	ACAT1/ACSS1/ACVR1B/ACVR2B/ADCY10/ADCY7/ADNP/ADRB2/AFF4/AMPD2/ANG/APPL1/ARID3B/ARID5B/ARNT/ASXL1/ATF3/ATP5F1A/ATXN1/BAZ1B/BCL10/BCL6/BCL9/BCLAF1/BHLHE40/BMP2/BNC1/BRD3/BRD8/BTG1/BTG2/CAND1/CASK/CAT/CBX4/CCNH/CDK5RAP2/CDKN1A/CEBPB/CEBPD/CHD4/CIITA/CITED2/CNOT6/CNOT7/CREB3L2/CREB3L3/CREBL2/CSF3/CSRNP1/CSTF1/CTBP2/CTC1/CTH/CTR9/CUL3/DAXX/DBH/DDIT3/DEK/DLL1/DMRTA2/DNAJB1/DUSP1/E2F1/EAF2/ECD/EDRF1/EGR1…	358	BP
GO:0034654	nucleobase-containing compound biosynthetic process	353/995	4029/17910	5.94332e-22	2.15778e-19	1.89989e-19	ACAT1/ACSS1/ACVR1B/ACVR2B/ADCY10/ADCY7/ADNP/ADRB2/AFF4/AMPD2/ANG/ARID3B/ARID5B/ARNT/ASXL1/ATF3/ATP5F1A/ATXN1/BAZ1B/BCL10/BCL6/BCL9/BCLAF1/BHLHE40/BMP2/BNC1/BRD3/BRD8/BTG1/BTG2/CAND1/CASK/CAT/CBX4/CCNH/CDK5RAP2/CDKN1A/CEBPB/CEBPD/CHD4/CIITA/CITED2/CNOT6/CNOT7/CREB3L2/CREB3L3/CREBL2/CSF3/CSRNP1/CSTF1/CTBP2/CTC1/CTH/CTR9/CUL3/DAXX/DDIT3/DEK/DLL1/DMRTA2/DNAJB1/DUSP1/E2F1/EAF2/ECD/EDRF1/EGR1/EGR2/EGR4…	353	BP
GO:2001141	regulation of RNA biosynthetic process	308/995	3348/17910	6.05135e-22	2.15778e-19	1.89989e-19	ACVR1B/ACVR2B/ADNP/ADRB2/AFF4/ARID3B/ARID5B/ARNT/ASXL1/ATF3/ATXN1/BAZ1B/BCL10/BCL6/BCL9/BCLAF1/BHLHE40/BMP2/BNC1/BRD3/BRD8/BTG1/BTG2/CAND1/CASK/CAT/CBX4/CCNH/CDK5RAP2/CDKN1A/CEBPB/CEBPD/CHD4/CIITA/CITED2/CNOT6/CNOT7/CREB3L2/CREB3L3/CREBL2/CSF3/CSRNP1/CTBP2/CTH/CTR9/CUL3/DAXX/DDIT3/DEK/DLL1/DMRTA2/DNAJB1/E2F1/EAF2/ECD/EDRF1/EGR1/EGR2/EGR4/EID1/ELF3/ELL/ELMSAN1/ELP2/EPC1/EPOP/EREG/ERF/ETS2/ETV3/FAD…	308	BP
GO:0018130	heterocycle biosynthetic process	355/995	4089/17910	2.15228e-21	7.29086e-19	6.41947e-19	ACAT1/ACSS1/ACVR1B/ACVR2B/ADCY10/ADCY7/ADNP/ADRB2/AFF4/AMPD2/ANG/ARID3B/ARID5B/ARNT/ASXL1/ATF3/ATP5F1A/ATXN1/BAZ1B/BCL10/BCL6/BCL9/BCLAF1/BHLHE40/BMP2/BNC1/BRD3/BRD8/BTG1/BTG2/CAND1/CASK/CAT/CBX4/CCNH/CDK5RAP2/CDKN1A/CEBPB/CEBPD/CHD4/CIITA/CITED2/CNOT6/CNOT7/CREB3L2/CREB3L3/CREBL2/CSF3/CSRNP1/CSTF1/CTBP2/CTC1/CTH/CTR9/CUL3/DAXX/DDIT3/DEK/DLL1/DMRTA2/DNAJB1/DUSP1/E2F1/EAF2/ECD/EDRF1/EGR1/EGR2/EGR4…	355	BP
GO:1901362	organic cyclic compound biosynthetic process	364/995	4239/17910	3.33828e-21	1.07699e-18	9.48273e-19	ACAA2/ACAT1/ACSS1/ACVR1B/ACVR2B/ADCY10/ADCY7/ADM/ADNP/ADRB2/AFF4/AMPD2/ANG/APPL1/ARID3B/ARID5B/ARNT/ASXL1/ATF3/ATP5F1A/ATXN1/BAZ1B/BCL10/BCL6/BCL9/BCLAF1/BHLHE40/BMP2/BNC1/BRD3/BRD8/BTG1/BTG2/CAND1/CASK/CAT/CBX4/CCNH/CDK5RAP2/CDKN1A/CEBPB/CEBPD/CH25H/CHD4/CIITA/CITED2/CNOT6/CNOT7/CREB3L2/CREB3L3/CREBL2/CSF3/CSRNP1/CSTF1/CTBP2/CTC1/CTH/CTR9/CUL3/DAXX/DBH/DDIT3/DEK/DHCR24/DLL1/DMRTA2/DNAJB1/DUSP1/E…	364	BP
GO:0016070	RNA metabolic process	389/995	4867/17910	2.90604e-17	8.94928e-15	7.87967e-15	AARS2/ACVR1B/ACVR2B/ADNP/ADRB2/AFF4/ANG/AQR/ARID3B/ARID5B/ARNT/ASXL1/ATF3/ATXN1/ATXN2/AXIN2/BAZ1B/BCDIN3D/BCL10/BCL6/BCL9/BCLAF1/BHLHE40/BMP2/BNC1/BRD3/BRD8/BTG1/BTG2/BUD13/CAND1/CASK/CAT/CBX4/CCNH/CCNL1/CDK5RAP2/CDKN1A/CEBPB/CEBPD/CHD4/CIITA/CITED2/CLNS1A/CMTR2/CNOT6/CNOT7/CREB3L2/CREB3L3/CREBL2/CRNKL1/CSDE1/CSF3/CSRNP1/CSTF1/CTBP2/CTH/CTR9/CUL3/CWC15/DAXX/DBR1/DCP1A/DDIT3/DDX46/DEK/DLL1/DMRTA2/…	389	BP
GO:0005654	nucleoplasm	293/1016	3427/18675	3.10143e-17	2.51216e-14	2.30485e-14	ADAMTS4/AFDN/AFF4/ANAPC5/ANXA1/AP5S1/APOLD1/AQR/ARID3B/ARID5B/ARL4A/ARNT/ASCC3/ASXL1/ATF3/ATG2B/ATXN1/BAZ1B/BCL6/BCL9/BCLAF1/BHLHE40/BNC1/BRD8/BRSK1/BTG1/BUB3/CAND1/CBX4/CCDC59/CCNG1/CCNH/CCNL1/CDKN1A/CEBPB/CEBPD/CENPC/CHD4/CIITA/CITED2/CLNS1A/CNOT7/COPE/CREB3L2/CREB3L3/CRNKL1/CSNK1A1/CSTF1/CTR9/CUL1/CUL3/CWC15/CYTIP/DAXX/DBF4/DBR1/DCAF16/DCAF17/DCLRE1C/DDB1/DDIT3/DDX46/DEK/DENND1A/DENND2D/DNAJB1…	293	CC
GO:0010468	regulation of gene expression	379/995	4819/17910	1.59505e-15	4.69846e-13	4.13691e-13	ACVR1B/ACVR2B/ADAM19/ADM2/ADNP/ADRB2/AFDN/AFF4/ANG/ARID3B/ARID5B/ARNT/ASXL1/ATF3/ATXN1/ATXN2/AXIN2/AZU1/BAZ1B/BCDIN3D/BCL10/BCL6/BCL9/BCLAF1/BHLHE40/BMP2/BNC1/BRAF/BRD3/BRD8/BTG1/BTG2/CAND1/CASK/CAT/CBX4/CCNH/CDK5RAP2/CDKN1A/CEBPB/CEBPD/CHD4/CIITA/CITED2/CNOT6/CNOT7/CPEB2/CREB3L2/CREB3L3/CREBL2/CSDE1/CSF3/CSRNP1/CTBP2/CTH/CTR9/CUL3/DAXX/DCP1A/DDIT3/DEK/DLL1/DMRTA2/DNAJB1/DXO/E2F1/EAF2/ECD/EDRF1/E…	379	BP
GO:0140110	transcription regulator activity	201/1025	1977/16967	1.87481e-14	2.03042e-11	1.91033e-11	ADNP/ARID3B/ARID5B/ARNT/ASXL1/ATF3/BCL10/BCL6/BCL9/BHLHE40/BNC1/BRD8/BTG1/BTG2/CBX4/CEBPB/CEBPD/CIITA/CITED2/CNOT7/CREB3L2/CREB3L3/CREBL2/CSRNP1/CTBP2/DAXX/DDIT3/DMRTA2/DNAJB1/E2F1/EAF2/ECD/EGR1/EGR2/EGR4/EID1/ELF3/ELMSAN1/ERF/ETS2/ETV3/FOS/FOXD1/FOXL2/FOXN3/GSX2/HES1/HES6/HIC1/HIC2/HOMEZ/HOXA13/HOXB9/HOXC10/ID2/IER2/IRF1/IRF4/IRX3/JARID2/JDP2/JMJD6/JMY/JUN/JUNB/JUND/KLF10/KLF11/KLF2/KLF4/KLF6/KL…	201	MF
GO:0003677	DNA binding	216/1025	2196/16967	5.00739e-14	2.7115e-11	2.55114e-11	ADNP/ANG/ARID3B/ARID5B/ARNT/ASXL1/ATF3/ATXN1/BCL6/BCLAF1/BHLHE40/BNC1/CBX4/CDK5RAP2/CEBPB/CEBPD/CENPBD1/CENPC/CERS2/CHD4/CIITA/CREB3L2/CREB3L3/CREBL2/CSRNP1/CTC1/DDB1/DDIT3/DEK/DMRTA2/E2F1/EAF2/EEF1D/EGR1/EGR2/EGR4/ELF3/ERF/ETS2/ETV3/FOS/FOXD1/FOXL2/FOXN3/GADD45A/GSX2/HES1/HIC1/HIC2/HMGN2/HNRNPA1/HOMEZ/HOXA13/HOXB9/HOXC10/IER2/ING2/IRF1/IRF4/IRX3/JARID2/JRK/JRKL/JUN/JUNB/JUND/KLF10/KLF11/KLF2/KLF…	216	MF
GO:0044267	cellular protein metabolic process	373/995	4871/17910	2.12866e-13	6.00902e-11	5.29083e-11	AARS2/ACVR1B/ACVR2B/ADCY7/ADM2/ADNP/ADRB2/ANAPC5/ANG/ANP32B/ANXA1/AREG/ARHGEF6/ARL6IP1/ARNT/ASXL1/ATF3/ATXN2/AXIN2/AZU1/B2M/B3GNT5/B4GALT4/B4GAT1/BAZ1B/BCL10/BCL2L11/BCL6/BMP2/BRAF/BRD8/BRSK1/BTG2/BUB3/C9orf72/CAND1/CASK/CASS4/CBX4/CCDC59/CCL8/CCNF/CCNG1/CCNH/CCNL1/CCP110/CDKL3/CDKN1A/CNOT6/CNOT7/COG3/CPEB2/CREBL2/CSF3/CSNK1A1/CTH/CTR9/CTSG/CUL1/CUL3/CXCR4/CYFIP2/DAXX/DBF4/DCAF12/DCAF16/DCAF17/DD…	373	BP
GO:0051254	positive regulation of RNA metabolic process	153/995	1532/17910	2.95074e-13	7.99651e-11	7.04078e-11	ACVR1B/ADRB2/ARID3B/ARID5B/ARNT/ASXL1/ATF3/BCL10/BCL9/BCLAF1/BMP2/BRD8/BTG2/CAND1/CASK/CCNH/CDK5RAP2/CEBPB/CEBPD/CIITA/CITED2/CNOT6/CNOT7/CREB3L2/CREB3L3/CREBL2/CSF3/CSRNP1/CTBP2/CTR9/DAXX/DDIT3/DLL1/DXO/E2F1/EAF2/ECD/EDRF1/EGR1/EGR2/EGR4/ELF3/ELL/EPC1/ERN1/ETS2/FADD/FBXW7/FGFR2/FOS/FOXD1/FOXL2/HES1/HOXB9/HOXC10/ID2/IER2/IER5/IL10/IL4/IL6/ING2/IRF1/IRF4/JMJD6/JMY/JUN/JUNB/JUND/KLF10/KLF2/KLF4/KLF…	153	BP
GO:0044428	nuclear part	361/1016	4801/18675	6.2806e-13	2.54364e-10	2.33374e-10	ABCB8/ADAMTS4/AFDN/AFF4/AMOT/ANAPC5/ANG/ANP32B/ANXA1/AP5S1/APOLD1/AQR/ARID3B/ARID5B/ARL4A/ARNT/ASCC3/ASXL1/ATF3/ATG2B/ATP5F1A/ATXN1/BAZ1B/BCL6/BCL9/BCLAF1/BHLHE40/BNC1/BNIP1/BRD8/BRSK1/BTG1/BUB3/BUD13/C9orf72/CAND1/CASK/CBX4/CCDC59/CCNG1/CCNH/CCNL1/CDKN1A/CEBPB/CEBPD/CENPC/CEPT1/CERS2/CHD4/CIITA/CITED2/CLNS1A/CNOT7/COPE/CREB3L2/CREB3L3/CRNKL1/CSNK1A1/CSTF1/CTC1/CTR9/CUL1/CUL3/CWC15/CYTIP/DAXX/DBF…	361	CC
GO:0010557	positive regulation of macromolecule biosynthetic process	163/995	1698/17910	1.2063e-12	3.14335e-10	2.76766e-10	ACVR1B/ADRB2/ARID3B/ARID5B/ARNT/ASXL1/ATF3/AZU1/BCL10/BCL9/BCLAF1/BMP2/BRD8/CAND1/CASK/CCNH/CCR2/CDK5RAP2/CEBPB/CEBPD/CIITA/CITED2/CNOT6/CNOT7/CREB3L2/CREB3L3/CREBL2/CSF3/CSRNP1/CTBP2/CTC1/CTR9/DAXX/DDIT3/DLL1/E2F1/EAF2/ECD/EDRF1/EEF2/EGR1/EGR2/EGR4/ELF3/ELL/EPC1/EREG/ETS2/FADD/FASTKD2/FBXW7/FGFR2/FMR1/FOS/FOXD1/FOXL2/HES1/HNRNPA1/HOXB9/HOXC10/ID2/IER2/IER5/IL10/IL4/IL6/ING2/IRF1/IRF4/JMJD6/JMY/J…	163	BP
GO:0043412	macromolecule modification	317/995	4027/17910	1.495e-12	3.75135e-10	3.30299e-10	ACVR1B/ACVR2B/ADCY7/ADM2/ADNP/ADRB2/ANAPC5/ANG/ANXA1/AREG/ARHGEF6/ARNT/ASCC3/ASXL1/ATF3/AXIN2/AZU1/B3GNT5/B4GALT4/B4GAT1/BAZ1B/BCDIN3D/BCL10/BCL6/BMP2/BRAF/BRD8/BRSK1/BTG2/C9orf72/CAND1/CASK/CASS4/CBX4/CCL8/CCNF/CCNG1/CCNH/CCNL1/CCP110/CDADC1/CDKL3/CDKN1A/CMTR2/CNOT7/COG3/CREBL2/CSF3/CSNK1A1/CTH/CTR9/CTSG/CUL1/CUL3/CXCR4/DAXX/DBF4/DCAF12/DCAF16/DCAF17/DDB1/DUSP1/DUSP10/DUSP2/DUSP23/DUSP4/DUSP5/EG…	317	BP
GO:0003676	nucleic acid binding	334/1025	3955/16967	1.75358e-12	5.44669e-10	5.12455e-10	ACAA2/ADNP/ANG/AQR/ARC/ARF1/ARID3B/ARID5B/ARNT/ASCC3/ASXL1/ATF3/ATP5F1A/ATXN1/ATXN2/BCL6/BCLAF1/BHLHE40/BNC1/BUD13/CBX4/CCDC59/CDC42EP4/CDK5RAP2/CEBPB/CEBPD/CENPBD1/CENPC/CERS2/CHD4/CIITA/CLNS1A/CNOT6/CNOT7/CPEB2/CREB3L2/CREB3L3/CREBL2/CRNKL1/CSDE1/CSRNP1/CSTF1/CTC1/CTNNA1/CWC15/DBF4/DBR1/DCD/DDB1/DDIT3/DDX46/DDX50/DEK/DMRTA2/DNTTIP2/DXO/E2F1/EAF2/EEF1A1/EEF1D/EEF2/EGR1/EGR2/EGR4/EIF3H/EIF3L/EIF4…	334	MF
GO:0003700	DNA-binding transcription factor activity	170/1025	1663/16967	2.0117e-12	5.44669e-10	5.12455e-10	ADNP/ARID3B/ARID5B/ARNT/ATF3/BCL6/BHLHE40/BNC1/BRD8/BTG2/CEBPB/CEBPD/CITED2/CREB3L2/CREB3L3/CREBL2/CSRNP1/DDIT3/DMRTA2/E2F1/EAF2/EGR1/EGR2/EGR4/ELF3/ELMSAN1/ERF/ETS2/ETV3/FOS/FOXD1/FOXL2/FOXN3/GSX2/HES1/HES6/HIC1/HIC2/HOMEZ/HOXA13/HOXB9/HOXC10/ID2/IER2/IRF1/IRF4/IRX3/JARID2/JDP2/JUN/JUNB/JUND/KLF10/KLF11/KLF2/KLF4/KLF6/KLF9/LEF1/LZTS1/MAFF/MEF2C/MEF2D/MSX1/MXD1/MYC/MYNN/NFIL3/NFKB2/NFYB/NKX6-1/NR…	170	MF
GO:0045935	positive regulation of nucleobase-containing compound metabolic process	163/995	1715/17910	2.74515e-12	6.64228e-10	5.8484e-10	ACVR1B/ADRB2/ARID3B/ARID5B/ARNT/ASXL1/ATF3/BCL10/BCL9/BCLAF1/BMP2/BRD8/BTG2/CAND1/CASK/CCNH/CDK5RAP2/CEBPB/CEBPD/CIITA/CITED2/CNOT6/CNOT7/CREB3L2/CREB3L3/CREBL2/CSF3/CSRNP1/CTBP2/CTC1/CTR9/DAXX/DDIT3/DLL1/DXO/E2F1/EAF2/ECD/EDRF1/EGR1/EGR2/EGR4/ELF3/ELL/EPC1/EREG/ERN1/ETS2/EYA3/FADD/FBXW7/FGFR2/FOS/FOXD1/FOXL2/HES1/HNRNPA1/HOXB9/HOXC10/ID2/IER2/IER5/IL10/IL4/IL6/ING2/IRF1/IRF4/ISCU/JMJD6/JMY/JUN/J…	163	BP
GO:0031981	nuclear lumen	337/1016	4454/18675	2.85459e-12	7.70739e-10	7.07137e-10	ABCB8/ADAMTS4/AFDN/AFF4/ANAPC5/ANG/ANP32B/ANXA1/AP5S1/APOLD1/AQR/ARID3B/ARID5B/ARL4A/ARNT/ASCC3/ASXL1/ATF3/ATG2B/ATXN1/BAZ1B/BCL6/BCL9/BCLAF1/BHLHE40/BNC1/BRD8/BRSK1/BTG1/BUB3/CAND1/CASK/CBX4/CCDC59/CCNG1/CCNH/CCNL1/CDKN1A/CEBPB/CEBPD/CENPC/CHD4/CIITA/CITED2/CLNS1A/CNOT7/COPE/CREB3L2/CREB3L3/CRNKL1/CSNK1A1/CSTF1/CTC1/CTR9/CUL1/CUL3/CWC15/CYTIP/DAXX/DBF4/DBR1/DCAF16/DCAF17/DCLRE1C/DDB1/DDIT3/DDX46…	337	CC
GO:0000981	DNA-binding transcription factor activity, RNA polymerase II-specific	163/1025	1586/16967	4.10005e-12	8.88072e-10	8.35548e-10	ADNP/ARID3B/ARID5B/ARNT/ATF3/BCL6/BHLHE40/BNC1/BRD8/BTG2/CEBPB/CEBPD/CREB3L2/CREB3L3/CREBL2/CSRNP1/DDIT3/DMRTA2/E2F1/EAF2/EGR1/EGR2/EGR4/ELF3/ELMSAN1/ERF/ETS2/ETV3/FOS/FOXD1/FOXL2/FOXN3/GSX2/HES1/HES6/HIC1/HIC2/HOMEZ/HOXA13/HOXB9/HOXC10/ID2/IER2/IRF1/IRF4/IRX3/JARID2/JDP2/JUN/JUNB/JUND/KLF10/KLF11/KLF2/KLF4/KLF6/KLF9/LEF1/MAFF/MEF2C/MEF2D/MSX1/MXD1/MYC/MYNN/NFIL3/NFKB2/NFYB/NKX6-1/NR4A2/OLIG2/OVO…	163	MF
GO:0051173	positive regulation of nitrogen compound metabolic process	241/995	2870/17910	4.05218e-12	9.46673e-10	8.33528e-10	ACVR1B/ACVR2B/ADCY7/ADNP/ADRB2/ANG/ANP32B/AREG/ARID3B/ARID5B/ARNT/ASXL1/ATF3/AXIN2/AZU1/BCL10/BCL2L11/BCL6/BCL9/BCLAF1/BMP2/BRAF/BRD8/BTG2/CAND1/CASK/CASS4/CCNH/CCR2/CDK5RAP2/CDKN1A/CEBPB/CEBPD/CIITA/CITED2/CNOT6/CNOT7/CREB3L2/CREB3L3/CREBL2/CSF3/CSNK1A1/CSRNP1/CTBP2/CTC1/CTR9/CUL3/CXCR4/CYFIP2/DAXX/DBF4/DDB1/DDIT3/DLL1/DUSP5/DXO/E2F1/EAF2/ECD/EDRF1/EEF2/EGR1/EGR2/EGR4/ELF3/ELL/EPC1/ERBB3/EREG/ER…	241	BP
GO:0031328	positive regulation of cellular biosynthetic process	169/995	1809/17910	4.22252e-12	9.53585e-10	8.39614e-10	ACVR1B/ADM/ADRB2/APPL1/ARID3B/ARID5B/ARNT/ASXL1/ATF3/AZU1/BCL10/BCL9/BCLAF1/BMP2/BRD8/CAND1/CASK/CCNH/CCR2/CDK5RAP2/CEBPB/CEBPD/CIITA/CITED2/CNOT6/CNOT7/CREB3L2/CREB3L3/CREBL2/CSF3/CSRNP1/CTBP2/CTC1/CTR9/DAXX/DDB1/DDIT3/DLL1/E2F1/EAF2/ECD/EDRF1/EEF2/EGR1/EGR2/EGR4/ELF3/ELL/EPC1/EREG/ETS2/FADD/FASTKD2/FBXW7/FGFR2/FMR1/FOS/FOXD1/FOXL2/GPLD1/HBB/HES1/HNRNPA1/HOXB9/HOXC10/ID2/IER2/IER5/IFNG/IL10/IL4/…	169	BP
GO:0006464	cellular protein modification process	303/995	3851/17910	6.80127e-12	1.43996e-09	1.26786e-09	ACVR1B/ACVR2B/ADCY7/ADM2/ADNP/ADRB2/ANAPC5/ANG/ANXA1/AREG/ARHGEF6/ARNT/ASXL1/ATF3/AXIN2/AZU1/B3GNT5/B4GALT4/B4GAT1/BAZ1B/BCL10/BCL6/BMP2/BRAF/BRD8/BRSK1/BTG2/C9orf72/CAND1/CASK/CASS4/CBX4/CCL8/CCNF/CCNG1/CCNH/CCNL1/CCP110/CDKL3/CDKN1A/CNOT7/COG3/CREBL2/CSF3/CSNK1A1/CTH/CTR9/CTSG/CUL1/CUL3/CXCR4/DAXX/DBF4/DCAF12/DCAF16/DCAF17/DDB1/DUSP1/DUSP10/DUSP2/DUSP23/DUSP4/DUSP5/EGR1/EGR2/EID1/EPC1/EPOP/ERBB…	303	BP
GO:0036211	protein modification process	303/995	3851/17910	6.80127e-12	1.43996e-09	1.26786e-09	ACVR1B/ACVR2B/ADCY7/ADM2/ADNP/ADRB2/ANAPC5/ANG/ANXA1/AREG/ARHGEF6/ARNT/ASXL1/ATF3/AXIN2/AZU1/B3GNT5/B4GALT4/B4GAT1/BAZ1B/BCL10/BCL6/BMP2/BRAF/BRD8/BRSK1/BTG2/C9orf72/CAND1/CASK/CASS4/CBX4/CCL8/CCNF/CCNG1/CCNH/CCNL1/CCP110/CDKL3/CDKN1A/CNOT7/COG3/CREBL2/CSF3/CSNK1A1/CTH/CTR9/CTSG/CUL1/CUL3/CXCR4/DAXX/DBF4/DCAF12/DCAF16/DCAF17/DDB1/DUSP1/DUSP10/DUSP2/DUSP23/DUSP4/DUSP5/EGR1/EGR2/EID1/EPC1/EPOP/ERBB…	303	BP
GO:0010604	positive regulation of macromolecule metabolic process	251/995	3041/17910	7.7481e-12	1.59071e-09	1.40059e-09	ACVR1B/ACVR2B/ADAM19/ADCY7/ADM2/ADNP/ADRB2/AFDN/ANG/ANP32B/AREG/ARID3B/ARID5B/ARNT/ASXL1/ATF3/AXIN2/AZU1/BAZ1B/BCDIN3D/BCL10/BCL2L11/BCL6/BCL9/BCLAF1/BMP2/BRAF/BRD8/BTG2/CAND1/CASK/CASS4/CCNH/CCR2/CDK5RAP2/CDKN1A/CEBPB/CEBPD/CIITA/CITED2/CNOT6/CNOT7/CREB3L2/CREB3L3/CREBL2/CSF3/CSNK1A1/CSRNP1/CTBP2/CTC1/CTR9/CUL3/CXCR4/CYFIP2/DAXX/DBF4/DDB1/DDIT3/DEK/DLL1/DUSP5/DXO/E2F1/EAF2/ECD/EDRF1/EEF2/EGR1/EG…	251	BP
GO:0009891	positive regulation of biosynthetic process	170/995	1842/17910	9.89938e-12	1.9726e-09	1.73683e-09	ACVR1B/ADM/ADRB2/APPL1/ARID3B/ARID5B/ARNT/ASXL1/ATF3/AZU1/BCL10/BCL9/BCLAF1/BMP2/BRD8/CAND1/CASK/CCNH/CCR2/CDK5RAP2/CEBPB/CEBPD/CIITA/CITED2/CNOT6/CNOT7/CREB3L2/CREB3L3/CREBL2/CSF3/CSRNP1/CTBP2/CTC1/CTR9/DAXX/DDB1/DDIT3/DLL1/E2F1/EAF2/ECD/EDRF1/EEF2/EGR1/EGR2/EGR4/ELF3/ELL/EPC1/EREG/ETS2/FADD/FASTKD2/FBXW7/FGFR2/FMR1/FOS/FOXD1/FOXL2/GPLD1/HBB/HES1/HNRNPA1/HOXB9/HOXC10/ID2/IER2/IER5/IFNG/IL10/IL4/…	170	BP
GO:0031325	positive regulation of cellular metabolic process	247/995	3007/17910	2.03853e-11	3.94602e-09	3.4744e-09	ACVR1B/ACVR2B/ADCY7/ADM/ADNP/ADRB2/ANG/ANP32B/APPL1/AREG/ARID3B/ARID5B/ARNT/ASXL1/ATF3/AXIN2/AZU1/BCL10/BCL2L11/BCL6/BCL9/BCLAF1/BMP2/BRAF/BRD8/BTG2/C9orf72/CAND1/CASK/CASS4/CCNH/CCR2/CDK5RAP2/CDKN1A/CEBPB/CEBPD/CIITA/CITED2/CNOT6/CNOT7/COX17/CREB3L2/CREB3L3/CREBL2/CSF3/CSNK1A1/CSRNP1/CTBP2/CTC1/CTR9/CUL3/CXCR4/CYFIP2/DAXX/DBF4/DDB1/DDIT3/DLL1/DUSP5/DXO/E2F1/EAF2/ECD/EDRF1/EEF2/EGR1/EGR2/EGR4/ELF…	247	BP
GO:1903508	positive regulation of nucleic acid-templated transcription	141/995	1453/17910	2.45623e-11	4.62249e-09	4.07002e-09	ACVR1B/ADRB2/ARID3B/ARID5B/ARNT/ASXL1/ATF3/BCL10/BCL9/BCLAF1/BMP2/BRD8/CAND1/CASK/CCNH/CDK5RAP2/CEBPB/CEBPD/CIITA/CITED2/CNOT6/CNOT7/CREB3L2/CREB3L3/CREBL2/CSF3/CSRNP1/CTBP2/CTR9/DAXX/DDIT3/DLL1/E2F1/EAF2/ECD/EDRF1/EGR1/EGR2/EGR4/ELF3/ELL/EPC1/ETS2/FADD/FBXW7/FGFR2/FOS/FOXD1/FOXL2/HES1/HOXB9/HOXC10/ID2/IER2/IER5/IL10/IL4/IL6/ING2/IRF1/IRF4/JMJD6/JMY/JUN/JUNB/JUND/KLF10/KLF2/KLF4/KLF6/LEF1/MAFF/MA…	141	BP
GO:1902680	positive regulation of RNA biosynthetic process	141/995	1454/17910	2.58096e-11	4.72595e-09	4.16111e-09	ACVR1B/ADRB2/ARID3B/ARID5B/ARNT/ASXL1/ATF3/BCL10/BCL9/BCLAF1/BMP2/BRD8/CAND1/CASK/CCNH/CDK5RAP2/CEBPB/CEBPD/CIITA/CITED2/CNOT6/CNOT7/CREB3L2/CREB3L3/CREBL2/CSF3/CSRNP1/CTBP2/CTR9/DAXX/DDIT3/DLL1/E2F1/EAF2/ECD/EDRF1/EGR1/EGR2/EGR4/ELF3/ELL/EPC1/ETS2/FADD/FBXW7/FGFR2/FOS/FOXD1/FOXL2/HES1/HOXB9/HOXC10/ID2/IER2/IER5/IL10/IL4/IL6/ING2/IRF1/IRF4/JMJD6/JMY/JUN/JUNB/JUND/KLF10/KLF2/KLF4/KLF6/LEF1/MAFF/MA…	141	BP
GO:0045944	positive regulation of transcription by RNA polymerase II	109/995	1031/17910	4.23496e-11	7.55049e-09	6.64807e-09	ACVR1B/ADRB2/ARID3B/ARNT/ASXL1/ATF3/BCL9/BMP2/BRD8/CAND1/CASK/CCNH/CEBPB/CEBPD/CIITA/CITED2/CNOT7/CREB3L2/CREB3L3/CSF3/CSRNP1/CTBP2/CTR9/DDIT3/DLL1/E2F1/EAF2/ECD/EGR1/EGR2/EGR4/ELF3/ELL/EPC1/ETS2/FADD/FBXW7/FGFR2/FOS/FOXD1/FOXL2/HES1/HOXB9/HOXC10/IER2/IER5/IL10/IL4/IL6/IRF1/IRF4/JMJD6/JUN/JUNB/JUND/KLF10/KLF2/KLF4/KLF6/LEF1/MAFF/MAVS/MED6/MEF2C/MEF2D/MNAT1/MORF4L2/MSX1/MYC/NAMPT/NCOA7/NFATC2IP/NF…	109	BP
GO:2000113	negative regulation of cellular macromolecule biosynthetic process	132/995	1343/17910	4.97057e-11	8.63478e-09	7.60276e-09	ACVR2B/ANG/ARID5B/ATF3/ATXN1/BCL6/BCLAF1/BHLHE40/BMP2/BTG2/CBX4/CEBPB/CEBPD/CHD4/CIITA/CITED2/CNOT7/CPEB2/CTBP2/CTC1/CTR9/CUL3/DAXX/DDIT3/DNAJB1/DUSP1/E2F1/EGR1/EID1/ELF3/ENPP7/EPC1/EREG/ERF/ETS2/ETV3/FBXW7/FGFR2/FMR1/FNIP1/FOXD1/FOXL2/FOXN3/HES1/HES6/HIC1/HIC2/HIF1AN/HNRNPA1/HOTAIR/ID2/IFNG/IL4/IRF1/ITM2B/JARID2/JDP2/JUN/KLF10/KLF11/KLF2/KLF4/LEF1/MEF2C/METTL14/METTL3/MPHOSPH8/MSX1/MXD1/MYC/NELF…	132	BP
GO:0009893	positive regulation of metabolic process	264/995	3313/17910	8.27027e-11	1.38957e-08	1.2235e-08	ACVR1B/ACVR2B/ADAM19/ADCY7/ADM/ADM2/ADNP/ADRB2/AFDN/ANG/ANP32B/APPL1/AREG/ARID3B/ARID5B/ARNT/ASXL1/ATF3/AXIN2/AZU1/BAZ1B/BCDIN3D/BCL10/BCL2L11/BCL6/BCL9/BCLAF1/BMP2/BRAF/BRD8/BTG2/C9orf72/CAND1/CASK/CASS4/CCNH/CCR2/CDK5RAP2/CDKN1A/CEBPB/CEBPD/CIITA/CITED2/CNOT6/CNOT7/COX17/CREB3L2/CREB3L3/CREBL2/CSF3/CSNK1A1/CSRNP1/CTBP2/CTC1/CTR9/CUL3/CXCR4/CYFIP2/DAXX/DBF4/DBH/DDB1/DDIT3/DEK/DLL1/DUSP5/DXO/E2F1…	264	BP
GO:0000122	negative regulation of transcription by RNA polymerase II	85/995	735/17910	8.57428e-11	1.38957e-08	1.2235e-08	ACVR2B/ARID5B/ATF3/BCL6/BHLHE40/BMP2/BTG2/CBX4/CEBPB/CHD4/CIITA/CITED2/CNOT7/CTR9/CUL3/DDIT3/DNAJB1/E2F1/EGR1/EID1/EPC1/ERF/ETS2/ETV3/FGFR2/FNIP1/FOXL2/HES1/HES6/HIC1/HIC2/HIF1AN/ID2/IFNG/JARID2/JDP2/JUN/KLF10/KLF11/KLF2/KLF4/LEF1/MEF2C/MSX1/MXD1/MYC/NFIL3/NKX6-1/NR4A2/OLIG2/OTUD7B/OVOL1/OVOL2/PER2/PPARD/PRDM1/PRDM16/PRMT6/PURA/RLIM/SKIL/SNAI1/SP5/SQSTM1/STAT3/STRAP/SUPT4H1/TAF1/TBL1XR1/TGIF1/THA…	85	BP
GO:0045892	negative regulation of transcription, DNA-templated	112/995	1083/17910	8.61434e-11	1.38957e-08	1.2235e-08	ACVR2B/ARID5B/ATF3/ATXN1/BCL6/BCLAF1/BHLHE40/BMP2/BTG2/CBX4/CEBPB/CEBPD/CHD4/CIITA/CITED2/CNOT7/CTBP2/CTR9/CUL3/DAXX/DDIT3/DNAJB1/E2F1/EGR1/EID1/ELF3/EPC1/EREG/ERF/ETS2/ETV3/FGFR2/FNIP1/FOXD1/FOXL2/FOXN3/HES1/HES6/HIC1/HIC2/HIF1AN/HOTAIR/ID2/IFNG/IL4/IRF1/JARID2/JDP2/JUN/KLF10/KLF11/KLF2/KLF4/LEF1/MEF2C/MPHOSPH8/MSX1/MXD1/MYC/NELFCD/NFIL3/NKX6-1/NR4A2/OLIG2/OTUD7B/OVOL1/OVOL2/PER2/POU2F1/PPARD/PR…	112	BP
GO:0051253	negative regulation of RNA metabolic process	121/995	1214/17910	1.47988e-10	2.33167e-08	2.05299e-08	ACVR2B/ARID5B/ATF3/ATXN1/AXIN2/BCDIN3D/BCL6/BCLAF1/BHLHE40/BMP2/BTG2/CBX4/CEBPB/CEBPD/CHD4/CIITA/CITED2/CNOT7/CTBP2/CTR9/CUL3/DAXX/DDIT3/DNAJB1/E2F1/EGR1/EID1/ELF3/EPC1/EREG/ERF/ETS2/ETV3/FGFR2/FMR1/FNIP1/FOXD1/FOXL2/FOXN3/HES1/HES6/HIC1/HIC2/HIF1AN/HOTAIR/ID2/IFNG/IL4/IRF1/JARID2/JDP2/JUN/KLF10/KLF11/KLF2/KLF4/LEF1/LRPPRC/MEF2C/MPHOSPH8/MSX1/MXD1/MYC/NELFCD/NFIL3/NKX6-1/NOCT/NR4A2/OLIG2/OTUD7B/O…	121	BP
GO:0010558	negative regulation of macromolecule biosynthetic process	136/995	1432/17910	2.56821e-10	3.95447e-08	3.48183e-08	ACVR2B/ANG/ARID5B/ATF3/ATXN1/BCL6/BCLAF1/BHLHE40/BMP2/BTG2/CBX4/CEBPB/CEBPD/CHD4/CIITA/CITED2/CNOT7/CPEB2/CTBP2/CTC1/CTR9/CUL3/DAXX/DDIT3/DNAJB1/DUSP1/E2F1/EGR1/EID1/ELF3/ENPP7/EPC1/EREG/ERF/ETS2/ETV3/FBXW7/FGFR2/FMR1/FNIP1/FOXD1/FOXL2/FOXN3/HES1/HES6/HIC1/HIC2/HIF1AN/HNRNPA1/HOTAIR/ID2/IFNG/IL10/IL4/IL6/IRF1/ITGAV/ITM2B/JARID2/JDP2/JUN/KLF10/KLF11/KLF2/KLF4/LEF1/MEF2C/METTL14/METTL3/MPHOSPH8/MSX…	136	BP
GO:0005829	cytosol	355/1016	4909/18675	2.28244e-10	4.62193e-08	4.24053e-08	ACVR1B/ADCY10/AFDN/AFTPH/AMOT/AMPD2/ANAPC5/ANKFY1/ANKRD27/ANKRD37/ANXA1/AP5S1/APOLD1/APPL1/ARF1/ARHGEF4/ARHGEF6/ARL4A/ARL6IP1/ARPC2/ASCC3/ATG101/ATXN1/ATXN2/AXIN2/B2M/BCAR1/BCDIN3D/BCL10/BCL2L11/BORCS5/BRAF/BTG2/BUB3/C1orf116/C1orf198/CAND1/CASK/CASP2/CAT/CCNF/CCP110/CCR2/CDK5RAP2/CDKN1A/CENPC/CEP250/CH25H/CHMP1B/CLNS1A/CNOT6/CNOT7/COG3/COPE/CREB3L3/CRYZL1/CSDE1/CSNK1A1/CTBP2/CTH/CTNNA1/CUL1/CUL3…	355	CC
GO:0045934	negative regulation of nucleobase-containing compound metabolic process	129/995	1342/17910	3.67284e-10	5.52966e-08	4.86876e-08	ACVR2B/ARID5B/ATF3/ATXN1/AXIN2/BCDIN3D/BCL6/BCLAF1/BHLHE40/BMP2/BTG2/CBX4/CEBPB/CEBPD/CHD4/CIITA/CITED2/CNOT7/CTBP2/CTC1/CTR9/CUL3/DAXX/DDIT3/DNAJB1/DUSP1/E2F1/EGR1/EID1/ELF3/ENPP7/EPC1/EREG/ERF/ETS2/ETV3/FBXW7/FGFR2/FMR1/FNIP1/FOXD1/FOXL2/FOXN3/HES1/HES6/HIC1/HIC2/HIF1AN/HNRNPA1/HOTAIR/ID2/IFNG/IL4/IRF1/JARID2/JDP2/JUN/KLF10/KLF11/KLF2/KLF4/KLHL15/LEF1/LRPPRC/MEF2C/MPHOSPH8/MSX1/MXD1/MYC/NELFCD/…	129	BP
GO:1903507	negative regulation of nucleic acid-templated transcription	114/995	1137/17910	3.77608e-10	5.56151e-08	4.89681e-08	ACVR2B/ARID5B/ATF3/ATXN1/BCL6/BCLAF1/BHLHE40/BMP2/BTG2/CBX4/CEBPB/CEBPD/CHD4/CIITA/CITED2/CNOT7/CTBP2/CTR9/CUL3/DAXX/DDIT3/DNAJB1/E2F1/EGR1/EID1/ELF3/EPC1/EREG/ERF/ETS2/ETV3/FGFR2/FNIP1/FOXD1/FOXL2/FOXN3/HES1/HES6/HIC1/HIC2/HIF1AN/HOTAIR/ID2/IFNG/IL4/IRF1/JARID2/JDP2/JUN/KLF10/KLF11/KLF2/KLF4/LEF1/MEF2C/MPHOSPH8/MSX1/MXD1/MYC/NELFCD/NFIL3/NKX6-1/NR4A2/OLIG2/OTUD7B/OVOL1/OVOL2/PER2/POU2F1/PPARD/PR…	114	BP
GO:0010628	positive regulation of gene expression	163/995	1827/17910	3.96052e-10	5.70905e-08	5.02671e-08	ACVR1B/ADAM19/ADM2/ADRB2/AFDN/ARID3B/ARNT/ASXL1/ATF3/AXIN2/AZU1/BAZ1B/BCDIN3D/BCL10/BCL9/BCLAF1/BMP2/BRAF/BRD8/CAND1/CASK/CCNH/CDK5RAP2/CEBPB/CEBPD/CIITA/CITED2/CNOT7/CREB3L2/CREB3L3/CREBL2/CSF3/CSRNP1/CTBP2/CTR9/DDIT3/DEK/DLL1/E2F1/EAF2/ECD/EDRF1/EEF2/EGR1/EGR2/EGR4/ELF3/ELL/EPC1/ERBB3/ERN1/ETS2/FADD/FASTKD2/FBXW7/FGFR2/FMR1/FOS/FOXD1/FOXL2/HES1/HOXB9/HOXC10/ID2/IER2/IER5/IFNG/IL10/IL4/IL6/ING2/…	163	BP
GO:1902679	negative regulation of RNA biosynthetic process	114/995	1139/17910	4.19436e-10	5.92016e-08	5.21259e-08	ACVR2B/ARID5B/ATF3/ATXN1/BCL6/BCLAF1/BHLHE40/BMP2/BTG2/CBX4/CEBPB/CEBPD/CHD4/CIITA/CITED2/CNOT7/CTBP2/CTR9/CUL3/DAXX/DDIT3/DNAJB1/E2F1/EGR1/EID1/ELF3/EPC1/EREG/ERF/ETS2/ETV3/FGFR2/FNIP1/FOXD1/FOXL2/FOXN3/HES1/HES6/HIC1/HIC2/HIF1AN/HOTAIR/ID2/IFNG/IL4/IRF1/JARID2/JDP2/JUN/KLF10/KLF11/KLF2/KLF4/LEF1/MEF2C/MPHOSPH8/MSX1/MXD1/MYC/NELFCD/NFIL3/NKX6-1/NR4A2/OLIG2/OTUD7B/OVOL1/OVOL2/PER2/POU2F1/PPARD/PR…	114	BP
GO:0048523	negative regulation of cellular process	339/995	4580/17910	5.01535e-10	6.93449e-08	6.10569e-08	ACAA2/ACVR1B/ACVR2B/ADAMTSL2/ADM/ADNP/ADRB2/AFDN/ANG/ANKRD27/ANP32B/ANXA1/APPL1/ARC/AREG/ARF1/ARID5B/ARL6IP1/ASXL1/ATF3/ATP5F1A/ATXN1/ATXN2/AXIN2/AZU1/B2M/BBS12/BCDIN3D/BCL10/BCL6/BCLAF1/BHLHE40/BMP2/BNIP1/BRAF/BRSK1/BTG1/BTG2/C9orf72/CASK/CASP2/CAT/CBX4/CCL8/CCNF/CCP110/CCR2/CD9/CDK5RAP2/CDKN1A/CEBPB/CEBPD/CERS2/CHD4/CIITA/CITED2/CLDN18/CNOT6/CNOT7/CNST/CNTFR/CPEB2/CSF3/CSNK1A1/CTBP2/CTC1/CTH/CT…	339	BP
GO:0045893	positive regulation of transcription, DNA-templated	130/995	1368/17910	6.53031e-10	8.84857e-08	7.791e-08	ACVR1B/ADRB2/ARID3B/ARNT/ASXL1/ATF3/BCL10/BCL9/BCLAF1/BMP2/BRD8/CAND1/CASK/CCNH/CDK5RAP2/CEBPB/CEBPD/CIITA/CITED2/CNOT7/CREB3L2/CREB3L3/CREBL2/CSF3/CSRNP1/CTBP2/CTR9/DDIT3/DLL1/E2F1/EAF2/ECD/EDRF1/EGR1/EGR2/EGR4/ELF3/ELL/EPC1/ETS2/FADD/FBXW7/FGFR2/FOS/FOXD1/FOXL2/HES1/HOXB9/HOXC10/ID2/IER2/IER5/IL10/IL4/IL6/ING2/IRF1/IRF4/JMJD6/JUN/JUNB/JUND/KLF10/KLF2/KLF4/KLF6/LEF1/MAFF/MAVS/MED6/MEF2C/MEF2D/MN…	130	BP
GO:0009890	negative regulation of biosynthetic process	139/995	1522/17910	2.1879e-09	2.90648e-07	2.5591e-07	ACVR2B/ANG/ARID5B/ATF3/ATXN1/BCL6/BCLAF1/BHLHE40/BMP2/BTG2/CBX4/CEBPB/CEBPD/CHD4/CIITA/CITED2/CNOT7/CPEB2/CTBP2/CTC1/CTR9/CUL3/DAXX/DDIT3/DNAJB1/DUSP1/E2F1/EGR1/EID1/ELF3/ENPP7/EPC1/EREG/ERF/ETS2/ETV3/FBXW7/FGFR2/FMR1/FNIP1/FOXD1/FOXL2/FOXN3/HES1/HES6/HIC1/HIC2/HIF1AN/HNRNPA1/HOTAIR/ID2/IFNG/IL10/IL4/IL6/IRF1/ITGAV/ITM2B/JARID2/JDP2/JUN/KLF10/KLF11/KLF2/KLF4/LEF1/MAEA/MEF2C/METTL14/METTL3/MPHOSPH…	139	BP
GO:0031327	negative regulation of cellular biosynthetic process	137/995	1499/17910	2.77723e-09	3.61841e-07	3.18594e-07	ACVR2B/ANG/ARID5B/ATF3/ATXN1/BCL6/BCLAF1/BHLHE40/BMP2/BTG2/CBX4/CEBPB/CEBPD/CHD4/CIITA/CITED2/CNOT7/CPEB2/CTBP2/CTC1/CTR9/CUL3/DAXX/DDIT3/DNAJB1/DUSP1/E2F1/EGR1/EID1/ELF3/ENPP7/EPC1/EREG/ERF/ETS2/ETV3/FBXW7/FGFR2/FMR1/FNIP1/FOXD1/FOXL2/FOXN3/HES1/HES6/HIC1/HIC2/HIF1AN/HNRNPA1/HOTAIR/ID2/IFNG/IL10/IL4/IL6/IRF1/ITM2B/JARID2/JDP2/JUN/KLF10/KLF11/KLF2/KLF4/LEF1/MAEA/MEF2C/METTL14/METTL3/MPHOSPH8/MST1…	137	BP
GO:0031324	negative regulation of cellular metabolic process	200/995	2432/17910	2.93317e-09	3.74948e-07	3.30135e-07	ACVR2B/ANG/ARID5B/ARL6IP1/ATF3/ATXN1/ATXN2/AXIN2/BCDIN3D/BCL6/BCLAF1/BHLHE40/BMP2/BTG2/C9orf72/CBX4/CDKN1A/CEBPB/CEBPD/CHD4/CIITA/CITED2/CNOT7/CNST/CPEB2/CTBP2/CTC1/CTR9/CUL3/DAXX/DDIT3/DHCR24/DNAJB1/DUSP1/DUSP10/DUSP4/E2F1/EGR1/EID1/ELF3/ELL/ENPP7/EPC1/EREG/ERF/ETS2/ETV3/FBXW7/FGFR2/FMR1/FNIP1/FOXD1/FOXL2/FOXN3/GADD45A/GADD45B/GLG1/GPATCH2/GPLD1/HES1/HES6/HIC1/HIC2/HIF1AN/HNRNPA1/HOTAIR/ID2/IFNG…	200	BP
GO:0006915	apoptotic process	164/995	1907/17910	5.14104e-09	6.4501e-07	5.6792e-07	ACAA2/ACVR1B/ADCY10/ADM/ADNP/ANP32B/ANXA1/APPL1/ARHGEF4/ARHGEF6/ARL6IP1/ATF3/AZU1/BCAR1/BCL10/BCL2L11/BCL6/BCLAF1/BIK/BMP2/BNIP1/BRAF/BTG1/BTG2/C3orf38/CARD6/CASP2/CAT/CBX4/CD2/CDKN1A/CEBPB/CITED2/CNTFR/CSRNP1/CTH/CTNNA1/CUL1/CUL3/CXCR4/CYFIP2/DAXX/DBH/DDB1/DDIT3/DHCR24/DLL1/DUSP1/E2F1/EAF2/EGR1/ERBB3/EVA1A/FADD/FAM32A/FBXW7/FGD2/FGD4/FGFR2/FNIP1/FOXL2/GABARAP/GADD45A/GADD45B/GADD45G/GJB6/GNA13/G…	164	BP
GO:0045444	fat cell differentiation	36/995	222/17910	6.43085e-09	7.92164e-07	6.97486e-07	ADRB2/ARID5B/ARL4A/ASXL1/BBS12/BMP2/CEBPB/CEBPD/CREBL2/CTBP2/DDIT3/DUSP10/E2F1/EGR2/FBXO9/HES1/ID2/IL6/JDP2/KLF4/NAPEPLD/NOCT/NR4A2/PER2/PLAC8/PPARD/PRDM16/PTGS2/RGS2/SAV1/SOCS1/SYAP1/TBL1XR1/ZFP36/ZFP36L1/ZFP36L2	36	BP
GO:0008219	cell death	180/995	2178/17910	1.57618e-08	1.9069e-06	1.67899e-06	ACAA2/ACVR1B/ADCY10/ADM/ADNP/ANP32B/ANXA1/APPL1/ARHGEF4/ARHGEF6/ARL6IP1/ATF3/AXIN2/AZU1/BCAR1/BCL10/BCL2L11/BCL6/BCLAF1/BIK/BMP2/BNIP1/BRAF/BTG1/BTG2/C3orf38/CARD6/CASP2/CAT/CBX4/CD2/CDKN1A/CEBPB/CITED2/CNTFR/CSF3/CSRNP1/CTH/CTNNA1/CUL1/CUL3/CXCR4/CYFIP2/DAXX/DBH/DDB1/DDIT3/DHCR24/DLL1/DUSP1/E2F1/EAF2/EGR1/EMP1/ERBB3/EVA1A/FADD/FAM32A/FBXW7/FGD2/FGD4/FGFR2/FNIP1/FOS/FOXL2/GABARAP/GADD45A/GADD45B/…	180	BP
GO:0016071	mRNA metabolic process	84/995	815/17910	2.73329e-08	3.24878e-06	2.86049e-06	AQR/ARNT/AXIN2/BTG2/BUD13/CCNH/CLNS1A/CMTR2/CNOT6/CNOT7/CRNKL1/CSDE1/CSTF1/CTR9/CWC15/DCP1A/DDIT3/DDX46/DXO/E2F1/ECD/EREG/ERN1/FASTKD1/FIP1L1/FMR1/GPKOW/GSPT2/HNRNPA1/JMJD6/KHDC4/LSM11/METTL14/METTL3/MFAP1/MNAT1/NOCT/NUP214/PABPC3/PLRG1/POLDIP3/POLR2A/POLR2B/POLR2C/PPARD/PRMT9/PRPF8/PSMD6/PSMD9/PUM1/PUM2/RBBP6/RNASE4/RNGTT/RNMT/RPL14/RPL27A/RPL36A/RPL38/RPL7/RPS12/RPS25/RPS6/SET/SF3A3/SMG8/SNRNP4…	84	BP
GO:0010941	regulation of cell death	144/995	1659/17910	2.97703e-08	3.47748e-06	3.06186e-06	ACAA2/ADCY10/ADM/ADNP/ANP32B/ANXA1/ARHGEF4/ARHGEF6/ARL6IP1/ATF3/AXIN2/AZU1/BCAR1/BCL10/BCL2L11/BCL6/BCLAF1/BIK/BMP2/BNIP1/BRAF/BTG1/BTG2/C3orf38/CARD6/CASP2/CAT/CBX4/CDKN1A/CEBPB/CITED2/CNTFR/CSF3/CTH/CTNNA1/CXCR4/DAXX/DBH/DDB1/DDIT3/DHCR24/DLL1/DUSP1/E2F1/EGR1/ERBB3/FADD/FBXW7/FGD2/FGD4/FGFR2/FNIP1/FOS/FOXL2/GADD45A/GADD45B/GADD45G/GNA13/GPLD1/GRIK5/HBB/HEBP2/HTT/IER3/IFNG/IL10/IL4/IL6/ING1/ING2…	144	BP
GO:0051172	negative regulation of nitrogen compound metabolic process	184/995	2271/17910	4.54561e-08	5.21975e-06	4.5959e-06	ACVR2B/ANG/ARID5B/ARL6IP1/ATF3/ATXN1/AXIN2/BCDIN3D/BCL6/BCLAF1/BHLHE40/BMP2/BTG2/C9orf72/CBX4/CDKN1A/CEBPB/CEBPD/CHD4/CIITA/CITED2/CNOT7/CPEB2/CTBP2/CTC1/CTR9/CUL3/DAXX/DDIT3/DHCR24/DNAJB1/DUSP1/DUSP10/DUSP4/E2F1/EGR1/EID1/ELF3/ENPP7/EPC1/EREG/ERF/ETS2/ETV3/FBXW7/FGFR2/FMR1/FNIP1/FOXD1/FOXL2/FOXN3/GADD45A/GADD45B/GLG1/HES1/HES6/HIC1/HIC2/HIF1AN/HNRNPA1/HOTAIR/ID2/IFNG/IL10/IL4/IL6/IPO7/IRF1/ITGAV…	184	BP
GO:0043067	regulation of programmed cell death	134/995	1539/17910	8.11806e-08	9.16665e-06	8.07106e-06	ACAA2/ADCY10/ADM/ADNP/ANP32B/ANXA1/ARHGEF4/ARHGEF6/ARL6IP1/ATF3/AZU1/BCAR1/BCL10/BCL2L11/BCL6/BCLAF1/BIK/BMP2/BNIP1/BRAF/BTG1/BTG2/C3orf38/CARD6/CASP2/CAT/CBX4/CDKN1A/CEBPB/CITED2/CNTFR/CTH/CTNNA1/CXCR4/DBH/DDB1/DDIT3/DHCR24/DLL1/DUSP1/E2F1/EGR1/ERBB3/FADD/FBXW7/FGD2/FGD4/FGFR2/FNIP1/FOXL2/GADD45A/GADD45B/GADD45G/GNA13/GPLD1/GRIK5/HTT/IER3/IFNG/IL10/IL4/IL6/ING2/ITGAV/ITPKB/ITPRIP/ITSN1/IVNS1ABP/…	134	BP
GO:0010942	positive regulation of cell death	74/995	710/17910	1.22275e-07	1.35806e-05	1.19575e-05	ADCY10/ADM/ANP32B/ARHGEF4/ARHGEF6/ATF3/AXIN2/BCL10/BCL2L11/BCL6/BCLAF1/BIK/BMP2/BTG1/C3orf38/CASP2/CDKN1A/CTNNA1/DAXX/DDIT3/DUSP1/E2F1/EGR1/FADD/FBXW7/FGD2/FGD4/FNIP1/FOS/FOXL2/GADD45A/GADD45B/GADD45G/GNA13/GPLD1/GRIK5/HBB/HEBP2/HTT/IFNG/IL10/IL6/ITSN1/JMY/JUN/KLF11/LGALS13/LPAR1/MCF2L/MCL1/MEF2C/MSX1/MTCH1/MYC/NLRP3/PLAGL2/PMAIP1/PRKCI/PRMT2/PTGS2/RHOB/RIPK2/RNF122/RPS6/SAV1/SIAH1/SKIL/SQSTM1/SS…	74	BP
GO:0044419	interspecies interaction between organisms	90/995	928/17910	1.44334e-07	1.5772e-05	1.38869e-05	AP3M1/ARF1/AZU1/B2M/BCL2L11/CCL8/CCR2/CHMP1B/CNOT7/CTBP2/CTSG/CUL1/CXCL8/CXCR4/DAXX/DCD/DDB1/DEK/EIF3L/FADD/FBXL2/FBXW7/FMR1/HMGN2/HNRNPA1/IFNG/IL10/IPO7/IST1/ITGAV/ITSN1/IVNS1ABP/JUN/KPNA3/KPNB1/LEF1/LMBRD1/LTF/MAVS/MBL2/MPHOSPH8/MUC7/NAPEPLD/NELFCD/NFKBIA/NUP133/NUP153/NUP214/OGT/PDCD6IP/PKN2/POLR2A/POLR2B/POLR2C/PRMT6/RNGTT/RPL14/RPL27A/RPL36A/RPL38/RPL7/RPS12/RPS25/RPS6/SERINC5/SET/SLC25A5/SM…	90	BP
GO:0012501	programmed cell death	167/995	2049/17910	1.50294e-07	1.61625e-05	1.42308e-05	ACAA2/ACVR1B/ADCY10/ADM/ADNP/ANP32B/ANXA1/APPL1/ARHGEF4/ARHGEF6/ARL6IP1/ATF3/AZU1/BCAR1/BCL10/BCL2L11/BCL6/BCLAF1/BIK/BMP2/BNIP1/BRAF/BTG1/BTG2/C3orf38/CARD6/CASP2/CAT/CBX4/CD2/CDKN1A/CEBPB/CITED2/CNTFR/CSRNP1/CTH/CTNNA1/CUL1/CUL3/CXCR4/CYFIP2/DAXX/DBH/DDB1/DDIT3/DHCR24/DLL1/DUSP1/E2F1/EAF2/EGR1/ERBB3/EVA1A/FADD/FAM32A/FBXW7/FGD2/FGD4/FGFR2/FNIP1/FOXL2/GABARAP/GADD45A/GADD45B/GADD45G/GJB6/GNA13/G…	167	BP
GO:0042981	regulation of apoptotic process	131/995	1512/17910	1.53635e-07	1.62637e-05	1.43199e-05	ACAA2/ADCY10/ADM/ADNP/ANP32B/ANXA1/ARHGEF4/ARHGEF6/ARL6IP1/ATF3/AZU1/BCAR1/BCL10/BCL2L11/BCL6/BCLAF1/BIK/BMP2/BNIP1/BRAF/BTG1/BTG2/C3orf38/CARD6/CASP2/CAT/CBX4/CDKN1A/CEBPB/CITED2/CNTFR/CTH/CTNNA1/DBH/DDB1/DDIT3/DHCR24/DLL1/DUSP1/E2F1/EGR1/ERBB3/FADD/FBXW7/FGD2/FGD4/FGFR2/FNIP1/FOXL2/GADD45A/GADD45B/GADD45G/GNA13/GPLD1/GRIK5/HTT/IER3/IFNG/IL10/IL4/IL6/ING2/ITGAV/ITPKB/ITPRIP/ITSN1/IVNS1ABP/JMY/JU…	131	BP
GO:0048534	hematopoietic or lymphoid organ development	87/995	890/17910	1.67054e-07	1.74121e-05	1.53311e-05	ACVR1B/ANXA1/ARNT/ASXL1/B2M/BCL2L11/BCL6/CCR2/CD2/CD83/CEBPB/CEBPD/CITED2/CLDN18/CSF3/CTC1/CTR9/DACT2/DCLRE1C/DLL1/DNAJB9/DUSP10/EEF2/EFNA2/EGR1/FADD/FBXW7/FGFR2/FNIP1/FOS/GPR183/HES1/ID2/IFNG/IL10/IL20/IL3/IL4/IL6/IRF1/IRF4/ITPKB/JAGN1/JARID2/JMJD6/JUN/JUNB/KLF10/KLF2/KLF4/KLF6/LEF1/LFNG/LTF/MAEA/MEF2C/METTL3/MS4A1/MT1G/MYC/NFKB2/NFKBIA/NFKBIZ/NLRP3/OSM/PDPN/POLB/PRDM1/PRMT6/PSMD6/PSMD9/RHOH/RIP…	87	BP
GO:0043903	regulation of symbiosis, encompassing mutualism through parasitism	34/995	232/17910	2.12447e-07	2.1808e-05	1.92015e-05	BCL2L11/CCL8/CNOT7/CTSG/CXCL8/CXCR4/DDB1/FBXL2/FMR1/IL10/ITGAV/JUN/LEF1/LTF/MAVS/MBL2/MPHOSPH8/NELFCD/PKN2/POLR2A/POLR2B/POLR2C/SMARCB1/SQSTM1/SUPT4H1/TOP2B/TRIM14/TRIM27/TRIM59/TRIM62/VAPB/VPS4A/VPS4B/ZFP36	34	BP
GO:0070647	protein modification by small protein conjugation or removal	98/995	1050/17910	2.42656e-07	2.42141e-05	2.13201e-05	ADRB2/ANAPC5/ARNT/ASXL1/BCL10/CAND1/CBX4/CCNF/CCP110/CTR9/CUL1/CUL3/DAXX/DCAF12/DCAF16/DCAF17/DDB1/EGR1/EGR2/EPOP/FBXL18/FBXL2/FBXO33/FBXO38/FBXO9/FBXW7/IVNS1ABP/KBTBD8/KCTD13/KCTD21/KCTD6/KLHL15/KLHL20/KLHL36/LONRF1/MAEA/MED20/MED7/MIB1/MYC/NEURL4/NFKBIA/NLRP3/NPEPPS/NUP133/NUP153/NUP214/OGT/OTUD1/OTUD7B/PELI1/PER2/PEX12/PEX5/PHF23/POLB/PPIL2/PSMD6/PSMD9/RAB40B/RBBP6/RIPK2/RLIM/RNF111/RNF122/RNF…	98	BP
GO:0044403	symbiont process	86/995	884/17910	2.43035e-07	2.42141e-05	2.13201e-05	AP3M1/ARF1/AZU1/B2M/BCL2L11/CCL8/CCR2/CHMP1B/CNOT7/CTBP2/CTSG/CUL1/CXCL8/CXCR4/DAXX/DDB1/DEK/EIF3L/FADD/FBXL2/FBXW7/FMR1/HNRNPA1/IL10/IPO7/IST1/ITGAV/ITSN1/IVNS1ABP/JUN/KPNA3/KPNB1/LEF1/LMBRD1/LTF/MAVS/MBL2/MPHOSPH8/NAPEPLD/NELFCD/NFKBIA/NUP133/NUP153/NUP214/OGT/PDCD6IP/PKN2/POLR2A/POLR2B/POLR2C/PRMT6/RNGTT/RPL14/RPL27A/RPL36A/RPL38/RPL7/RPS12/RPS25/RPS6/SERINC5/SET/SLC25A5/SMARCB1/SQSTM1/STAT3/S…	86	BP
GO:0044451	nucleoplasm part	96/1016	1033/18675	1.56612e-07	2.53711e-05	2.32775e-05	ADAMTS4/AFDN/AFF4/ARNT/ASCC3/BAZ1B/BCLAF1/BHLHE40/BRD8/CBX4/CCNH/CCNL1/CDKN1A/CENPC/CHD4/CIITA/CNOT7/CRNKL1/CSNK1A1/CTR9/CWC15/DAXX/DBF4/DDX46/DUSP10/EAF2/ELL/ELL2/ELP2/EPC1/EPOP/ETV3/FANCF/FMR1/GADD45A/GPATCH2/HOXC10/ING2/JARID2/KCTD13/KLF11/KLHL20/LSM11/LUC7L3/MEAF6/MED18/MED20/MED26/MED6/MED7/MEF2C/METTL3/MNAT1/NAMPT/NELFCD/NFKBIZ/NR4A2/NXT1/OGT/PAPOLG/PHAX/PKN2/PLRG1/POLDIP3/POLR2A/POLR2B/POL…	96	CC
GO:0071310	cellular response to organic substance	199/995	2564/17910	2.84954e-07	2.79792e-05	2.46352e-05	ACVR2B/ADAMTSL2/ADCY7/ADRB2/ANXA1/APPL1/ARF1/ARID5B/ARNT/ATF3/ATP6V0E1/B2M/BCAR1/BCL10/BCL2L11/BCL6/BCLAF1/BMP2/CASK/CAT/CCR10/CCR2/CDC42EP4/CDKN1A/CEBPB/CEBPD/CIITA/CITED2/CLDN18/CNOT7/CNTFR/CPEB2/CREB3L2/CREB3L3/CSF3/CTBP2/CTH/CTNNA1/CTR9/CTSG/CUL1/CUL3/CXCL1/CXCL2/CXCL8/CXCR4/CYFIP2/DAXX/DDIT3/DLL1/DNAJB9/DUSP1/E2F1/EEF1A1/EEF2/EGR1/EGR2/EREG/ERN1/ETV3/FADD/FGF5/FGFR2/FNTA/FOS/FOXD1/FSHR/GDF15…	199	BP
GO:0016032	viral process	81/995	822/17910	3.2772e-07	3.17186e-05	2.79276e-05	AP3M1/ARF1/B2M/BCL2L11/CCL8/CCR2/CHMP1B/CNOT7/CTBP2/CUL1/CXCL8/CXCR4/DAXX/DDB1/DEK/EIF3L/FADD/FBXL2/FBXW7/FMR1/HNRNPA1/IPO7/IST1/ITGAV/ITSN1/IVNS1ABP/JUN/KPNA3/KPNB1/LEF1/LMBRD1/LTF/MAVS/MBL2/MPHOSPH8/NELFCD/NFKBIA/NUP133/NUP153/NUP214/OGT/PDCD6IP/PKN2/POLR2A/POLR2B/POLR2C/PRMT6/RNGTT/RPL14/RPL27A/RPL36A/RPL38/RPL7/RPS12/RPS25/RPS6/SERINC5/SET/SLC25A5/SMARCB1/STAT3/SUPT4H1/TAF1/TAF5/TOP2B/TRIM14/…	81	BP
GO:0002521	leukocyte differentiation	55/995	485/17910	3.83509e-07	3.65954e-05	3.22216e-05	ANXA1/B2M/BCL6/CCR2/CD2/CD83/CEBPB/CLDN18/CSF3/DCLRE1C/DLL1/DNAJB9/DUSP10/EFNA2/EGR1/FADD/FBXW7/FNIP1/FOS/GPR183/ID2/IFNG/IL10/IL20/IL4/IL6/IRF1/IRF4/ITPKB/JAGN1/JMJD6/JUN/JUNB/KLF10/KLF6/LEF1/LFNG/LTF/MEF2C/METTL3/MS4A1/MT1G/MYC/NFKBIZ/NLRP3/PRDM1/RHOH/RIPK2/RPS6/SOCS1/STAT3/TRIB1/ZFP36L1/ZFP36L2/ZMIZ1	55	BP
GO:0070887	cellular response to chemical stimulus	231/995	3100/17910	6.17069e-07	5.80644e-05	5.11247e-05	ACAA2/ACVR2B/ADAMTSL2/ADCY10/ADCY7/ADRB2/ANXA1/APPL1/ARF1/ARID5B/ARNT/ATF3/ATP6V0E1/AZU1/B2M/BCAR1/BCL10/BCL2L11/BCL6/BCLAF1/BMP2/BRAF/CASK/CAT/CCR10/CCR2/CD69/CDC42EP4/CDKN1A/CEBPB/CEBPD/CH25H/CIITA/CITED2/CLDN18/CNOT7/CNTFR/CPEB2/CREB3L2/CREB3L3/CSF3/CTBP2/CTH/CTNNA1/CTR9/CTSG/CUL1/CUL3/CXCL1/CXCL2/CXCL3/CXCL8/CXCR4/CYFIP2/DAXX/DDIT3/DLL1/DNAJB9/DUSP1/E2F1/EEF1A1/EEF2/EGR1/EGR2/EREG/ERN1/ETV3/F…	231	BP
GO:0044265	cellular macromolecule catabolic process	93/995	1003/17910	6.72026e-07	6.23696e-05	5.49153e-05	ANAPC5/AXIN2/BTG2/BUB3/CCNF/CNOT6/CNOT7/CSDE1/CSNK1A1/CUL1/CUL3/DCP1A/DDB1/DDIT3/DNAJB9/DXO/E2F1/ERN1/FASTKD1/FBXL18/FBXL2/FBXO33/FBXO38/FBXO9/FBXW7/FMR1/FOXL2/GSPT2/IL6/KCTD13/KCTD21/KCTD6/KLHL15/KLHL20/KPNB1/LRPPRC/METTL14/METTL3/NOCT/NUP214/OGT/PCYOX1/PDCD6IP/PELI1/PMAIP1/PSMD6/PSMD9/PUM1/PUM2/RBBP6/REXO4/RIC1/RLIM/RNF122/RNF139/RPL14/RPL27A/RPL36A/RPL38/RPL7/RPS12/RPS25/RPS6/SEC61B/SET/SIAH1/…	93	BP
GO:0035976	transcription factor AP-1 complex	5/1016	5/18675	4.7219e-07	6.37457e-05	5.84853e-05	DDIT3/FOS/JUN/JUNB/JUND	5	CC
GO:0010033	response to organic substance	233/995	3138/17910	7.15745e-07	6.55294e-05	5.76974e-05	ACAT1/ACVR2B/ADAMTSL2/ADCY7/ADM/ADNP/ADRB2/ANG/ANXA1/APPL1/AREG/ARF1/ARID5B/ARNT/ASXL1/ATF3/ATP6V0E1/B2M/BCAR1/BCL10/BCL2L11/BCL6/BCLAF1/BMP2/BTG2/CASK/CAT/CCR10/CCR2/CD83/CD9/CDC42EP4/CDKN1A/CEBPB/CEBPD/CIITA/CITED2/CLDN18/CNOT7/CNTFR/CPEB2/CREB3L2/CREB3L3/CSF3/CTBP2/CTH/CTNNA1/CTR9/CTSG/CUL1/CUL3/CXCL1/CXCL2/CXCL8/CXCR4/CYFIP2/DAXX/DBH/DDIT3/DHCR24/DLL1/DNAJB1/DNAJB5/DNAJB9/DUSP1/DUSP10/E2F1/EE…	233	BP
GO:0002520	immune system development	88/995	938/17910	8.36016e-07	7.55201e-05	6.64941e-05	ACVR1B/ANXA1/ARNT/ASXL1/B2M/BCL2L11/BCL6/CCR2/CD2/CD83/CEBPB/CEBPD/CITED2/CLDN18/CSF3/CTC1/CTR9/DACT2/DCLRE1C/DLL1/DNAJB9/DUSP10/EEF2/EFNA2/EGR1/FADD/FBXW7/FGFR2/FNIP1/FOS/GPR183/HES1/ID2/IFNG/IL10/IL20/IL3/IL4/IL6/IRF1/IRF4/ITPKB/JAGN1/JARID2/JMJD6/JUN/JUNB/KLF10/KLF2/KLF4/KLF6/LEF1/LFNG/LTF/MAEA/MEF2C/METTL3/MS4A1/MT1G/MYC/NFKB2/NFKBIA/NFKBIZ/NLRP3/OSM/PDPN/POLB/PRDM1/PRMT6/PSMD6/PSMD9/RHOH/RIP…	88	BP
GO:0032446	protein modification by small protein conjugation	83/995	873/17910	1.0216e-06	9.107e-05	8.01855e-05	ADRB2/ANAPC5/ARNT/BCL10/CAND1/CBX4/CCNF/CTR9/CUL1/CUL3/DAXX/DCAF12/DCAF16/DCAF17/DDB1/EGR1/EGR2/FBXL18/FBXL2/FBXO33/FBXO38/FBXO9/FBXW7/IVNS1ABP/KBTBD8/KCTD13/KCTD21/KCTD6/KLHL15/KLHL20/KLHL36/LONRF1/MAEA/MED20/MED7/MIB1/NEURL4/NPEPPS/NUP133/NUP153/NUP214/OGT/PELI1/PER2/PEX12/PEX5/PHF23/PPIL2/PSMD6/PSMD9/RAB40B/RBBP6/RIPK2/RLIM/RNF111/RNF122/RNF133/RNF138/RNF139/RNF148/RNF19A/RNF19B/SDE2/SIAH1/SOC…	83	BP
GO:0030097	hemopoiesis	81/995	847/17910	1.10055e-06	9.68345e-05	8.5261e-05	ACVR1B/ANXA1/ARNT/ASXL1/B2M/BCL6/CCR2/CD2/CD83/CEBPB/CEBPD/CLDN18/CSF3/CTC1/CTR9/DACT2/DCLRE1C/DLL1/DNAJB9/DUSP10/EEF2/EFNA2/EGR1/FADD/FBXW7/FGFR2/FNIP1/FOS/GPR183/HES1/ID2/IFNG/IL10/IL20/IL3/IL4/IL6/IRF1/IRF4/ITPKB/JAGN1/JMJD6/JUN/JUNB/KLF10/KLF2/KLF4/KLF6/LEF1/LFNG/LTF/MAEA/MEF2C/METTL3/MS4A1/MT1G/MYC/NFKBIA/NFKBIZ/NLRP3/OSM/PRDM1/PRMT6/PSMD6/PSMD9/RHOH/RIPK2/RPS6/SOCS1/STAT3/TCIM/TIPARP/TRIB1/…	81	BP
GO:0001701	in utero embryonic development	42/995	342/17910	1.18328e-06	0.000102778	9.04943e-05	ACVR1B/ADM/AMOT/ARNT/BCL2L11/BMP2/CEBPB/CTR9/CUL3/ELF3/ELL/FGFR2/GNA13/HES1/IL10/JUNB/KLF2/LPAR6/MAFF/MAN2A1/MIB1/MSX1/OCRL/OVOL2/PRDM1/PYGO2/RBBP6/RPL7L1/SEC24D/SKIL/SLC34A2/SNAI1/SOCS3/SOX17/SPIC/SPINT2/TBL1XR1/TM4SF1/ZFAT/ZFP36L1/ZMIZ1/ZNF335	42	BP
GO:0043068	positive regulation of programmed cell death	67/995	660/17910	1.25893e-06	0.000107965	9.50614e-05	ADCY10/ADM/ANP32B/ARHGEF4/ARHGEF6/ATF3/BCL10/BCL2L11/BCL6/BCLAF1/BIK/BMP2/BTG1/C3orf38/CASP2/CDKN1A/CTNNA1/DDIT3/DUSP1/E2F1/FADD/FBXW7/FGD2/FGD4/FNIP1/FOXL2/GADD45A/GADD45B/GADD45G/GNA13/GPLD1/GRIK5/HTT/IFNG/IL10/IL6/ITSN1/JMY/JUN/KLF11/LGALS13/LPAR1/MCF2L/MCL1/MEF2C/MSX1/MTCH1/MYC/NLRP3/PLAGL2/PMAIP1/PRKCI/PRMT2/PTGS2/RHOB/RIPK2/RNF122/RPS6/SAV1/SIAH1/SKIL/SQSTM1/STK17B/UBC/USP27X/WWOX/YWHAB	67	BP
GO:0045597	positive regulation of cell differentiation	89/995	962/17910	1.3011e-06	0.000108955	9.5933e-05	ACVR1B/ACVR2B/ADM/ADNP/ANKRD27/ANXA1/ARF1/ARNT/ARPC2/AXIN2/BCL6/BMP2/BTG1/C21orf91/CASS4/CCR2/CD83/CEBPB/CEBPD/CREB3L2/CREBL2/CTH/CTNNA1/CXCR4/DMRTA2/DUSP10/E2F1/FADD/FBXO38/FMR1/FOS/GDF15/GSX2/HES1/HIF1AN/ID2/IFNG/IL20/IL4/IL6/IRX3/IST1/ITPKB/ITSN1/JUN/JUND/KLF10/LEF1/LPAR1/LTF/MAN2A1/MAPK6/MEF2C/MORF4L2/NAP1L1/NAPEPLD/NFKBIZ/NKX6-1/NLRP3/NOCT/OLIG2/OVOL2/PDPN/PLXNB2/PPARD/PPP1CC/PRDM16/PRKCI/PT…	89	BP
GO:0040007	growth	88/995	948/17910	1.30264e-06	0.000108955	9.5933e-05	ACVR1B/ACVR2B/ADM/ADNP/ADRB2/AREG/ARID5B/BCAR1/BCL2L11/BCL6/BCL9/BRD8/BTG1/C9orf72/CD9/CDKN1A/COL27A1/CTC1/CTR9/CTSG/CXCR4/CYFIP2/DCBLD2/DLL1/DUSP10/EAF2/EPC1/EREG/FGFR2/FOXL2/GDF15/IFNG/IFRD1/IL10/ING1/ING2/IST1/JARID2/KCTD21/KCTD6/KLF2/LEF1/MBL2/MEF2C/MORF4L2/MSX1/MT1G/MT1H/MT1M/MT2A/MTPN/MUC12/NAIF1/NKX6-1/OSM/PAX7/PDE4D/PIK3CA/PLAC8/PPARD/PRMT2/PYGO2/RBBP6/RGS2/RMI1/ROS1/SAV1/SEMA5B/SERTAD2/S…	88	BP
GO:0043065	positive regulation of apoptotic process	66/995	652/17910	1.66947e-06	0.000137935	0.000121449	ADCY10/ADM/ANP32B/ARHGEF4/ARHGEF6/ATF3/BCL10/BCL2L11/BCL6/BCLAF1/BIK/BMP2/BTG1/C3orf38/CASP2/CTNNA1/DDIT3/DUSP1/E2F1/FADD/FBXW7/FGD2/FGD4/FNIP1/FOXL2/GADD45A/GADD45B/GADD45G/GNA13/GPLD1/GRIK5/HTT/IFNG/IL10/IL6/ITSN1/JMY/JUN/KLF11/LGALS13/LPAR1/MCF2L/MCL1/MEF2C/MSX1/MTCH1/MYC/NLRP3/PLAGL2/PMAIP1/PRKCI/PRMT2/PTGS2/RHOB/RIPK2/RNF122/RPS6/SAV1/SIAH1/SKIL/SQSTM1/STK17B/UBC/USP27X/WWOX/YWHAB	66	BP
GO:0007049	cell cycle	140/995	1716/17910	1.7356e-06	0.000141671	0.000124738	ACVR1B/ANAPC5/APPL1/ARF1/AXIN2/BCL2L11/BCL6/BMP2/BRSK1/BTG2/BUB3/CASP2/CCNF/CCNH/CCNL1/CCP110/CDK5RAP2/CDKL3/CDKN1A/CENPC/CEP250/CHMP1B/CITED2/CNOT6/CNOT7/CREBL2/CSNK1A1/CTC1/CUL1/CUL3/CXCL8/DBF4/DDB1/DDIT3/DHCR24/DUSP1/E2F1/ECD/EID1/EPC1/EREG/ERF/ERN1/FAM32A/FBXW7/FGFR2/FOXN3/GADD45A/GPR3/GSPT2/HAUS3/HES1/HTT/ID2/IFNG/IL10/ING1/ING2/IPO7/IRF1/IST1/JMY/KLF11/KLF4/KPNB1/LATS2/LFNG/LSM11/LZTS1/MAEA…	140	BP
GO:0051246	regulation of protein metabolic process	203/995	2700/17910	2.03266e-06	0.000163944	0.000144349	ACVR1B/ACVR2B/ADCY7/ADNP/ADRB2/ANG/ANP32B/AREG/ARL6IP1/ARNT/ATF3/ATXN2/AXIN2/AZU1/BCL10/BCL2L11/BCL6/BMP2/BRAF/BTG2/C9orf72/CASS4/CCNL1/CCR2/CDKN1A/CEBPB/CNOT6/CNOT7/CPEB2/CREBL2/CSF3/CSNK1A1/CTR9/CUL3/CXCR4/CYFIP2/DAXX/DBF4/DDB1/DHCR24/DUSP1/DUSP10/DUSP4/DUSP5/EEF1A1/EEF2/EGR1/EID1/EIF3H/EIF4G3/ERBB3/EREG/ERN1/FADD/FASTKD2/FBXW7/FGD2/FGFR2/FMR1/FNIP1/FNTA/FOXL2/FSHR/GADD45A/GADD45B/GADD45G/GDF15…	203	BP
GO:0032268	regulation of cellular protein metabolic process	187/995	2452/17910	2.31912e-06	0.000184848	0.000162755	ACVR1B/ACVR2B/ADCY7/ADNP/ADRB2/ANG/ANP32B/AREG/ARL6IP1/ARNT/ATF3/ATXN2/AXIN2/AZU1/BCL10/BCL2L11/BCL6/BMP2/BRAF/BTG2/C9orf72/CASS4/CCNL1/CDKN1A/CNOT6/CNOT7/CPEB2/CREBL2/CSF3/CSNK1A1/CTR9/CUL3/CXCR4/CYFIP2/DAXX/DBF4/DHCR24/DUSP1/DUSP10/DUSP4/DUSP5/EEF2/EGR1/EID1/EIF3H/EIF4G3/ERBB3/EREG/ERN1/FADD/FASTKD2/FBXW7/FGD2/FGFR2/FMR1/FNIP1/FNTA/FOXL2/FSHR/GADD45A/GADD45B/GADD45G/GDF15/GLG1/GPLD1/GPR183/HES1…	187	BP
GO:0033554	cellular response to stress	152/995	1914/17910	2.76927e-06	0.00021816	0.000192086	ACAA2/ADM/AP5S1/AQR/ARHGEF6/ARNT/ASCC3/ATF3/AXIN2/BAZ1B/BCL2L11/BCL6/BCLAF1/BMP2/BRAF/BRSK1/BTG2/CASP2/CAT/CCNH/CDKN1A/CEBPB/CERS2/CITED2/CNOT6/CNOT7/CPEB2/CREB3L2/CREB3L3/CTC1/CTH/CTNNA1/CUL1/CUL3/CXCL8/DAXX/DCLRE1C/DDB1/DDIT3/DEK/DNAJB1/DNAJB9/DUSP1/DUSP10/E2F1/EEF2/EGR1/ERN1/EYA3/FANCF/FBXW7/FGD2/FMR1/FNIP1/FOS/FOXN3/GADD45A/GADD45B/GADD45G/GJB2/HIC1/HIF1AN/HNRNPA1/HSPB8/ID2/IER3/IER5/IL10/IL6…	152	BP
GO:0050792	regulation of viral process	29/995	204/17910	3.05573e-06	0.000235846	0.000207658	CCL8/CNOT7/CXCL8/CXCR4/DDB1/FBXL2/FMR1/JUN/LEF1/LTF/MAVS/MBL2/MPHOSPH8/NELFCD/PKN2/POLR2A/POLR2B/POLR2C/SMARCB1/SUPT4H1/TOP2B/TRIM14/TRIM27/TRIM59/TRIM62/VAPB/VPS4A/VPS4B/ZFP36	29	BP
GO:0045598	regulation of fat cell differentiation	22/995	131/17910	3.06339e-06	0.000235846	0.000207658	ASXL1/BBS12/BMP2/CEBPB/CREBL2/DDIT3/DUSP10/E2F1/HES1/ID2/IL6/JDP2/NAPEPLD/NOCT/PPARD/PRDM16/PTGS2/SAV1/SYAP1/ZFP36/ZFP36L1/ZFP36L2	22	BP
GO:0019899	enzyme binding	166/1025	1941/16967	1.56391e-06	0.000282286	0.00026559	ACAT1/ACVR1B/ADAMTS4/ADCY10/ADRB2/AFDN/ANAPC5/ANKFY1/ANKRD27/ANP32B/AP3M1/APPL1/ARHGEF4/ARHGEF6/AXIN2/BCAR1/BCL10/BCL2L11/BRSK1/BTG1/C9orf72/CASP2/CASS4/CAT/CBX4/CD2/CDC42EP4/CDK5RAP2/CDKN1A/CEBPB/CEP250/CHD4/CITED2/CNST/CSF3/CTBP2/CXCR4/DACT2/DAXX/DENND1A/DENND2D/DHCR24/DIAPH2/DNAJB1/DUSP1/DUSP10/DUSP2/E2F1/ECD/EEF1A1/EEF2/EGR1/EGR2/EID1/ELL/ELP2/EPS8L2/ERBB3/ERN1/ETV3/FADD/FBXL2/FBXW7/FGD2/FGD4…	166	MF
GO:0003712	transcription coregulator activity	57/1025	494/16967	1.91144e-06	0.000295727	0.000278237	ARID5B/ARNT/ASXL1/ATF3/BCL10/BCL9/BHLHE40/BTG1/CBX4/CIITA/CITED2/CNOT7/CTBP2/DAXX/DDIT3/DNAJB1/ECD/EID1/ELF3/ERF/HES6/JDP2/JMJD6/JMY/JUN/JUNB/MED26/MED6/MED7/MXD1/NCOA4/NCOA7/NFIL3/NFKB2/PER2/PRDM16/PRMT2/PSMC3IP/PSMD9/RERE/REXO4/RLIM/SERTAD2/SMARCB1/SMARCC2/SOX12/SOX17/SRA1/TAF1/TBL1XR1/TGIF1/UBP1/WWOX/YAF2/ZBTB18/ZNF136/ZNF451	57	MF
GO:0016567	protein ubiquitination	75/995	794/17910	4.37255e-06	0.00032918	0.000289837	ADRB2/ANAPC5/BCL10/CAND1/CCNF/CTR9/CUL1/CUL3/DAXX/DCAF12/DCAF16/DCAF17/DDB1/FBXL18/FBXL2/FBXO33/FBXO38/FBXO9/FBXW7/IVNS1ABP/KBTBD8/KCTD13/KCTD21/KCTD6/KLHL15/KLHL20/KLHL36/LONRF1/MAEA/MED20/MED7/MIB1/NEURL4/NPEPPS/OGT/PELI1/PER2/PEX12/PEX5/PHF23/PPIL2/PSMD6/PSMD9/RAB40B/RBBP6/RIPK2/RLIM/RNF111/RNF122/RNF133/RNF138/RNF139/RNF148/RNF19A/RNF19B/SDE2/SIAH1/SOCS1/SOCS2/SOCS3/STUB1/TAF1/TICAM1/TNFAIP3/…	75	BP
GO:0010646	regulation of cell communication	256/995	3589/17910	4.37287e-06	0.00032918	0.000289837	ACAA2/ACVR1B/ACVR2B/ADAMTSL2/ADM/ADM2/ADNP/ADRB2/AMOT/ANXA1/APPL1/ARC/AREG/ARF1/ARHGEF4/ARHGEF6/ARNT/ASXL1/ATF3/AXIN2/BCL10/BCL2L11/BCL6/BCLAF1/BIK/BMP2/BRAF/BRSK1/C9orf72/CASK/CASP2/CAT/CCL8/CCR2/CHD4/CITED2/CNOT7/CNTN6/CSF3/CSNK1A1/CTBP2/CTH/CTNNA1/CUL3/CXCL1/CXCL2/CXCL3/CXCL8/CXCR4/CYFIP2/DACT2/DAXX/DBH/DDIT3/DENND1A/DIXDC1/DLL1/DNAJB9/DUSP1/DUSP10/DUSP4/DUSP5/E2F1/EEF1D/EGR1/EGR2/ELF3/EPS8L2/…	256	BP
GO:0045595	regulation of cell differentiation	144/995	1808/17910	4.53605e-06	0.000337711	0.000297349	ACVR1B/ACVR2B/ADM/ADNP/ANKRD27/ANP32B/ANXA1/ARC/AREG/ARF1/ARNT/ARPC2/ASXL1/AXIN2/B2M/BBS12/BCL6/BMP2/BRSK1/BTG1/C21orf91/CASS4/CCR2/CD2/CD83/CDK5RAP2/CEBPB/CEBPD/CERS2/CLDN18/CREB3L2/CREBL2/CTH/CTNNA1/CTR9/CXCR4/DDIT3/DIXDC1/DLL1/DMRTA2/DUSP10/E2F1/EID1/EREG/FADD/FBXO38/FBXW7/FGFR2/FMR1/FNIP1/FOS/GDF15/GLG1/GPR183/GSX2/HES1/HIF1AN/ID2/IFNG/IFRD1/IL20/IL4/IL6/IRF1/IRF4/IRX3/IST1/ITGAV/ITPKB/ITSN1/…	144	BP
GO:0030098	lymphocyte differentiation	39/995	325/17910	4.96281e-06	0.000365468	0.000321788	ANXA1/B2M/BCL6/CCR2/CD2/CD83/DCLRE1C/DLL1/DNAJB9/DUSP10/EGR1/FADD/FNIP1/GPR183/ID2/IFNG/IL10/IL4/IL6/IRF1/IRF4/ITPKB/JMJD6/KLF6/LEF1/LFNG/METTL3/MS4A1/NFKBIZ/NLRP3/PRDM1/RHOH/RIPK2/RPS6/SOCS1/STAT3/ZFP36L1/ZFP36L2/ZMIZ1	39	BP
GO:0090575	RNA polymerase II transcription factor complex	21/1016	124/18675	3.2265e-06	0.000373352	0.000342542	ARNT/BCL9/CCNH/CEBPB/DDIT3/E2F1/FOS/HOXB9/ING2/JUN/JUNB/JUND/LEF1/MNAT1/NFYB/POU2F1/PYGO2/STAT3/TAF1/TAF5/WWOX	21	CC
GO:0045926	negative regulation of growth	32/995	244/17910	5.55007e-06	0.00040432	0.000355996	ACVR1B/ADRB2/BCL6/BTG1/CDKN1A/CTSG/DCBLD2/DUSP10/EAF2/GDF15/IFRD1/IL10/ING1/JARID2/MBL2/MSX1/MT1G/MT1H/MT1M/MT2A/NAIF1/PLAC8/PPARD/RGS2/SAV1/SERTAD2/SERTAD3/SESN2/SOCS2/SOX17/SQSTM1/TNK1	32	BP
GO:0044212	transcription regulatory region DNA binding	76/1025	739/16967	3.43374e-06	0.000434293	0.000408608	ARID3B/ARID5B/ARNT/ATF3/BCL6/BHLHE40/CBX4/CDK5RAP2/CEBPB/CEBPD/CHD4/CIITA/CREB3L2/CREB3L3/DDIT3/E2F1/EAF2/EGR1/EGR2/ELF3/ETS2/ETV3/FOS/FOXD1/FOXL2/GADD45A/HES1/HOXB9/HOXC10/IER2/IRF1/IRF4/JARID2/JUN/JUND/KLF10/KLF11/KLF4/KLF6/LEF1/MEF2C/MEF2D/MSX1/MXD1/MYC/NFIL3/NFKB2/NFYB/OVOL1/PER2/POU2F1/PRDM1/RBBP4/RFX4/SKIL/SMARCB1/SMARCC2/SNAI1/SOX12/SOX17/SP5/SPIC/STAT3/TAF1/TAF5/TBL1XR1/TFAP2E/TGIF1/THAP1…	76	MF
GO:0001067	regulatory region nucleic acid binding	76/1025	740/16967	3.60909e-06	0.000434293	0.000408608	ARID3B/ARID5B/ARNT/ATF3/BCL6/BHLHE40/CBX4/CDK5RAP2/CEBPB/CEBPD/CHD4/CIITA/CREB3L2/CREB3L3/DDIT3/E2F1/EAF2/EGR1/EGR2/ELF3/ETS2/ETV3/FOS/FOXD1/FOXL2/GADD45A/HES1/HOXB9/HOXC10/IER2/IRF1/IRF4/JARID2/JUN/JUND/KLF10/KLF11/KLF4/KLF6/LEF1/MEF2C/MEF2D/MSX1/MXD1/MYC/NFIL3/NFKB2/NFYB/OVOL1/PER2/POU2F1/PRDM1/RBBP4/RFX4/SKIL/SMARCB1/SMARCC2/SNAI1/SOX12/SOX17/SP5/SPIC/STAT3/TAF1/TAF5/TBL1XR1/TFAP2E/TGIF1/THAP1…	76	MF
GO:0030217	T cell differentiation	31/995	234/17910	6.28473e-06	0.000452969	0.000398831	ANXA1/B2M/BCL6/CCR2/CD2/CD83/DUSP10/EGR1/FADD/GPR183/IFNG/IL4/IL6/IRF1/IRF4/ITPKB/JMJD6/LEF1/LFNG/METTL3/NFKBIZ/NLRP3/PRDM1/RHOH/RIPK2/RPS6/SOCS1/STAT3/ZFP36L1/ZFP36L2/ZMIZ1	31	BP
GO:0009966	regulation of signal transduction	235/995	3265/17910	6.69041e-06	0.000477132	0.000420106	ACAA2/ACVR1B/ACVR2B/ADAMTSL2/ADM/ADM2/ADRB2/AMOT/APPL1/AREG/ARHGEF4/ARHGEF6/ARNT/ASXL1/ATF3/AXIN2/BCL10/BCL2L11/BCL6/BCLAF1/BIK/BMP2/BRAF/C9orf72/CASP2/CAT/CCL8/CCR2/CHD4/CITED2/CNOT7/CNTN6/CSF3/CSNK1A1/CTBP2/CTH/CTNNA1/CUL3/CXCL1/CXCL2/CXCL3/CXCL8/CXCR4/CYFIP2/DACT2/DAXX/DBH/DDIT3/DENND1A/DIXDC1/DLL1/DNAJB9/DUSP1/DUSP10/DUSP4/DUSP5/E2F1/EEF1D/EGR1/ELF3/EPS8L2/ERBB3/EREG/ERN1/FADD/FBXL2/FBXO9/FBX…	235	BP
GO:0048583	regulation of response to stimulus	296/995	4275/17910	7.11388e-06	0.000502047	0.000442044	ACAA2/ACVR1B/ACVR2B/ADAMTSL2/ADCY7/ADM/ADM2/ADRB2/AMOT/ANXA1/APPL1/AREG/ARHGEF4/ARHGEF6/ARL6IP1/ARNT/ARPC2/ASXL1/ATF3/AXIN2/AZU1/B2M/BCAR1/BCL10/BCL2L11/BCL6/BCLAF1/BIK/BMP2/BRAF/C2CD4B/C9orf72/CASK/CASP2/CAT/CCL8/CCR2/CD9/CDKN1A/CEBPB/CERS2/CHD4/CITED2/CLEC4C/CNOT7/CNTN6/CREB3L3/CSF3/CSNK1A1/CTBP2/CTH/CTNNA1/CTSG/CUL1/CUL3/CXCL1/CXCL2/CXCL3/CXCL8/CXCR4/CYFIP2/DACT2/DAXX/DBH/DDIT3/DEK/DENND1A/DIX…	296	BP
GO:0008593	regulation of Notch signaling pathway	18/995	99/17910	7.6367e-06	0.000533388	0.000469638	BCL6/CNTN6/DLL1/ELF3/FBXW7/GSX2/HES1/HIF1AN/LFNG/METTL3/NEPRO/NFKBIA/NOTCH2NLA/PRAG1/PRKCI/STAT3/TCIM/ZMIZ1	18	BP
GO:0023051	regulation of signaling	257/995	3635/17910	8.24666e-06	0.000570113	0.000501974	ACAA2/ACVR1B/ACVR2B/ADAMTSL2/ADM/ADM2/ADNP/ADRB2/AMOT/ANXA1/APPL1/ARC/AREG/ARF1/ARHGEF4/ARHGEF6/ARNT/ASXL1/ATF3/AXIN2/BCL10/BCL2L11/BCL6/BCLAF1/BIK/BMP2/BRAF/BRSK1/C9orf72/CASK/CASP2/CAT/CCL8/CCR2/CHD4/CITED2/CNOT7/CNTN6/CSF3/CSNK1A1/CTBP2/CTH/CTNNA1/CUL3/CXCL1/CXCL2/CXCL3/CXCL8/CXCR4/CYFIP2/DACT2/DAXX/DBH/DDIT3/DENND1A/DIXDC1/DLL1/DNAJB9/DUSP1/DUSP10/DUSP4/DUSP5/E2F1/EEF1D/EGR1/EGR2/ELF3/EPS8L2/…	257	BP
GO:0044798	nuclear transcription factor complex	22/1016	140/18675	6.72782e-06	0.000681192	0.000624979	ARNT/BCL9/CCNH/CEBPB/DDIT3/E2F1/FOS/HOXB9/ING2/JUN/JUNB/JUND/KLF4/LEF1/MNAT1/NFYB/POU2F1/PYGO2/STAT3/TAF1/TAF5/WWOX	22	CC
GO:0043565	sequence-specific DNA binding	88/1025	908/16967	6.46373e-06	0.000700022	0.00065862	ARID3B/ARID5B/ARNT/ATF3/BCL6/BHLHE40/CEBPB/CEBPD/CHD4/CREB3L2/CREB3L3/CSRNP1/CTC1/DDIT3/DMRTA2/E2F1/EAF2/EGR1/EGR2/EGR4/ELF3/ERF/ETS2/ETV3/FOS/FOXD1/FOXL2/FOXN3/GADD45A/GSX2/HES1/HIC1/HNRNPA1/HOXA13/HOXB9/HOXC10/IER2/IRF1/IRF4/IRX3/JARID2/JUN/KLF10/KLF4/KLF6/LEF1/MAFF/MEF2C/MEF2D/MTPN/MXD1/MYC/NFIL3/NFKB2/NFYB/NLRP3/OVOL1/PAX7/PER2/PLAGL2/POU2F1/PRDM1/PRDM16/PURA/RBBP4/RERE/RFX4/RPA1/SKIL/SMARCB1…	88	MF
GO:0016310	phosphorylation	170/995	2243/17910	1.07418e-05	0.000735105	0.000647247	ACVR1B/ACVR2B/ADCY7/ADM2/ADNP/ADRB2/ANG/AREG/ARHGEF6/ARNT/ATF3/ATP5F1A/AXIN2/AZU1/BAZ1B/BCL10/BMP2/BRAF/BRSK1/C9orf72/CASK/CASS4/CCL8/CCNF/CCNG1/CCNH/CCNL1/CDKN1A/CIITA/CNOT7/CREBL2/CSF3/CSNK1A1/CTSG/CUL1/CUL3/CXCR4/DAXX/DBF4/DUSP1/DUSP10/DUSP4/DUSP5/ECD/EEF1A1/EFR3A/EGR1/ERBB3/EREG/ERN1/ETNK1/FASTKD1/FASTKD2/FBXW7/FGD2/FGF5/FGFR2/FMR1/FNIP1/FSHR/GADD45A/GADD45B/GADD45G/GDF15/GPR183/HES1/HSPB8/HT…	170	BP
GO:0006402	mRNA catabolic process	39/995	338/17910	1.25618e-05	0.000851063	0.000749345	AXIN2/BTG2/CNOT6/CNOT7/CSDE1/DCP1A/DXO/E2F1/ERN1/FASTKD1/FMR1/GSPT2/METTL14/METTL3/NOCT/NUP214/PSMD6/PSMD9/PUM1/PUM2/RPL14/RPL27A/RPL36A/RPL38/RPL7/RPS12/RPS25/RPS6/SET/SMG8/TENT5C/TOB1/UBC/VIM/XPO1/YWHAB/ZFP36/ZFP36L1/ZFP36L2	39	BP
GO:0001776	leukocyte homeostasis	16/995	84/17910	1.31426e-05	0.000881595	0.000776228	ANXA1/BCL10/BCL2L11/CCR2/FADD/GPR183/IL6/ITPKB/MEF2C/PDE4B/PMAIP1/RPS6/SIT1/SKIL/SLC7A11/TNFAIP3	16	BP
GO:0003713	transcription coactivator activity	37/1025	285/16967	9.13245e-06	0.000899132	0.000845954	ARID5B/ARNT/ASXL1/BCL10/BCL9/CIITA/CITED2/CTBP2/DAXX/ECD/ELF3/JMJD6/JMY/JUN/MED26/MED6/MED7/NCOA4/NCOA7/NFKB2/PER2/PRDM16/PRMT2/PSMC3IP/PSMD9/RERE/REXO4/SERTAD2/SMARCB1/SMARCC2/SOX12/SOX17/SRA1/TAF1/WWOX/YAF2/ZBTB18	37	MF
GO:1902105	regulation of leukocyte differentiation	33/995	267/17910	1.41446e-05	0.000939503	0.000827215	ANXA1/BCL6/CCR2/CD2/CD83/CEBPB/CLDN18/DUSP10/FADD/FBXW7/FOS/ID2/IFNG/IL20/IL4/IRF1/IRF4/ITPKB/JUN/KLF10/LEF1/LTF/METTL3/MYC/NFKBIZ/NLRP3/PRDM1/RIPK2/SOCS1/TRIB1/ZFP36L1/ZFP36L2/ZMIZ1	33	BP
GO:1903706	regulation of hemopoiesis	49/995	468/17910	1.50798e-05	0.000991901	0.000873351	ACVR1B/ANXA1/ARNT/B2M/BCL6/CCR2/CD2/CD83/CEBPB/CLDN18/CTR9/DLL1/DUSP10/FADD/FBXW7/FNIP1/FOS/HES1/ID2/IFNG/IL20/IL4/IRF1/IRF4/ITPKB/JUN/KLF10/LEF1/LTF/MEF2C/METTL3/MYC/NFKBIA/NFKBIZ/NLRP3/OSM/PRDM1/PRMT6/PSMD6/PSMD9/RIPK2/SOCS1/STAT3/TCIM/TRIB1/ZFP36/ZFP36L1/ZFP36L2/ZMIZ1	49	BP
GO:0006401	RNA catabolic process	41/995	368/17910	1.76161e-05	0.0011423	0.00100578	AXIN2/BTG2/CNOT6/CNOT7/CSDE1/DCP1A/DXO/E2F1/ERN1/FASTKD1/FMR1/GSPT2/LRPPRC/METTL14/METTL3/NOCT/NUP214/PSMD6/PSMD9/PUM1/PUM2/RPL14/RPL27A/RPL36A/RPL38/RPL7/RPS12/RPS25/RPS6/SET/SMG8/TENT5C/TOB1/TRIR/UBC/VIM/XPO1/YWHAB/ZFP36/ZFP36L1/ZFP36L2	41	BP
GO:0061013	regulation of mRNA catabolic process	25/995	178/17910	1.77781e-05	0.0011423	0.00100578	AXIN2/BTG2/CNOT7/DCP1A/E2F1/FASTKD1/FMR1/METTL14/METTL3/NOCT/NUP214/PSMD6/PSMD9/PUM1/PUM2/SET/TENT5C/TOB1/UBC/VIM/XPO1/YWHAB/ZFP36/ZFP36L1/ZFP36L2	25	BP
GO:0048869	cellular developmental process	282/995	4088/17910	1.78722e-05	0.0011423	0.00100578	ACVR1B/ACVR2B/ADM/ADNP/ADRB2/AFDN/AFF4/AMOT/ANG/ANKRD27/ANP32B/ANXA1/APOLD1/ARC/AREG/ARF1/ARID5B/ARL4A/ARNT/ARPC2/ASXL1/ATF3/AXIN2/AZU1/B2M/BBS12/BCL6/BCL9/BMP2/BNC1/BRSK1/BTG1/BTG2/C21orf91/C9orf72/CAND1/CASP2/CASS4/CAT/CCR2/CD2/CD83/CD9/CDC42EP1/CDC42EP4/CDK5RAP2/CDKN1A/CEBPB/CEBPD/CERS2/CITED2/CLDN18/COL27A1/CREB3L2/CREBL2/CRYGB/CSF3/CSNK1A1/CTBP2/CTC1/CTH/CTNNA1/CTR9/CUL3/CXCR4/CYFIP2/DACT2/D…	282	BP
GO:0008330	protein tyrosine/threonine phosphatase activity	4/1025	4/16967	1.3246e-05	0.00119545	0.00112475	DUSP1/DUSP10/DUSP2/DUSP4	4	MF
GO:0032991	protein-containing complex	330/1016	4980/18675	1.36334e-05	0.001227	0.00112575	ABCB8/ACVR1B/ACVR2B/ADRB2/AFF4/AFTPH/AMOT/ANAPC5/ANG/ANKFY1/ANXA1/AP3M1/AP5S1/APPBP2/AQR/ARF1/ARNT/ARPC2/ASCC3/ASXL1/ATF3/ATP5F1A/ATP6V0E1/ATXN2/AXIN2/B2M/BCL10/BCL2L11/BCL9/BMP2/BNIP1/BORCS5/BRD8/BUB3/BUD13/C9orf72/CAND1/CBX4/CCNF/CCNH/CCP110/CD2/CD69/CDK5RAP2/CDKN1A/CEBPB/CENPC/CEP250/CHD4/CHMP1B/CITED2/CLNS1A/CNOT6/CNOT7/CNST/CNTFR/COG3/COL24A1/COL27A1/COPE/CPEB2/CRNKL1/CSDE1/CSNK1A1/CTBP2/CTC…	330	CC
GO:0006468	protein phosphorylation	142/995	1835/17910	2.35321e-05	0.00149	0.00131192	ACVR1B/ACVR2B/ADCY7/ADM2/ADNP/ADRB2/ANG/AREG/ARHGEF6/ATF3/AXIN2/AZU1/BAZ1B/BMP2/BRAF/BRSK1/C9orf72/CASK/CASS4/CCL8/CCNF/CCNG1/CCNH/CCNL1/CDKN1A/CNOT7/CREBL2/CSF3/CSNK1A1/CTSG/CUL1/CUL3/CXCR4/DAXX/DBF4/DUSP1/DUSP10/DUSP4/DUSP5/EGR1/ERBB3/EREG/ERN1/FASTKD1/FASTKD2/FBXW7/FGD2/FGF5/FGFR2/FMR1/FNIP1/FSHR/GADD45A/GADD45B/GADD45G/GDF15/GPR183/HES1/HSPB8/HTT/IFNG/IL20/IL3/IL4/IL6/IPO7/ITGAV/ITPKB/ITPRIP/…	142	BP
GO:0008285	negative regulation of cell proliferation	69/995	751/17910	2.62381e-05	0.00164596	0.00144923	ADM/ANG/ATP5F1A/AXIN2/BCL6/BMP2/BTG1/BTG2/CASK/CCL8/CD9/CDKN1A/CEBPB/CERS2/CNOT7/CTBP2/CTNNA1/CXCL1/CXCL8/DHCR24/DLL1/DUSP1/DUSP10/E2F1/EAF2/ENPP7/EREG/ETV3/FBXW7/FGFR2/GJB6/GPLD1/HES1/ID2/IFNG/IL10/IL6/ING1/ING2/IRF1/JARID2/JUN/KLF10/KLF11/KLF4/KLF9/MEF2C/MSX1/MYC/OSM/OVOL1/OVOL2/P3H2/PDPN/PELI1/PER2/PIM2/PPARD/PTGS2/RAPGEF1/RBBP4/RNF139/SAV1/SPINT2/STAT3/STRAP/TNFAIP3/TOB1/TRIB1	69	BP
GO:0071345	cellular response to cytokine stimulus	92/995	1084/17910	2.83674e-05	0.00174742	0.00153857	ANXA1/APPL1/ARF1/ARID5B/B2M/BCL6/BCLAF1/CCR10/CCR2/CDC42EP4/CDKN1A/CEBPB/CEBPD/CIITA/CLDN18/CNOT7/CNTFR/CSF3/CTBP2/CTH/CTR9/CUL1/CXCL1/CXCL2/CXCL8/CXCR4/DUSP1/EGR1/EREG/ETV3/FADD/FOS/IFNG/IL10/IL20/IL3/IL4/IL6/IRF1/IRF4/JAGN1/JARID2/JUNB/KLF2/KLF4/LEF1/MAP3K8/MAVS/MCL1/MT2A/MYC/MYNN/NFIL3/NFKBIA/NFYB/NKX6-1/OCLN/OSM/PARP14/PELI1/PIGA/PIK3CA/POU2F1/PRPF8/PSMD6/PSMD9/PTGS2/PTP4A3/RAPGEF1/RHOU/RIPK2…	92	BP
GO:0031399	regulation of protein modification process	134/995	1718/17910	2.83715e-05	0.00174742	0.00153857	ACVR1B/ACVR2B/ADCY7/ADNP/ADRB2/ANG/AREG/ARNT/ATF3/AXIN2/AZU1/BCL10/BCL6/BMP2/BRAF/C9orf72/CASS4/CCNL1/CDKN1A/CNOT7/CREBL2/CSF3/CTR9/CUL3/CXCR4/DAXX/DBF4/DUSP1/DUSP10/DUSP4/DUSP5/EGR1/EID1/ERBB3/EREG/ERN1/FBXW7/FGD2/FGFR2/FMR1/FNIP1/FNTA/FSHR/GADD45A/GADD45B/GADD45G/GDF15/GPR183/HES1/HTT/IFNG/IL20/IL3/IL4/IL6/ING2/IPO7/ITPKB/ITPRIP/IVNS1ABP/JARID2/JDP2/JUN/KLF4/KSR1/LATS2/LPAR1/LTF/MAP3K8/MAPKAPK5…	134	BP
GO:0048872	homeostasis of number of cells	30/995	241/17910	2.98727e-05	0.00182331	0.00160539	ACVR1B/ANXA1/ARNT/ASXL1/B2M/BCL10/BCL2L11/BCL6/CCR2/FADD/GPR183/ID2/IL6/ITPKB/JMJD6/KLF2/MAEA/MEF2C/NAPEPLD/PDE4B/PMAIP1/POLB/RPS6/SIT1/SKIL/SLC7A11/STAT3/TNFAIP3/ZFP36/ZFP36L1	30	BP
GO:0009892	negative regulation of metabolic process	234/995	3321/17910	3.13483e-05	0.0018856	0.00166023	ACVR1B/ACVR2B/ADNP/ANG/ARID5B/ARL6IP1/ATF3/ATXN1/ATXN2/AXIN2/BCDIN3D/BCL6/BCLAF1/BHLHE40/BMP2/BTG2/C9orf72/CBX4/CDKN1A/CEBPB/CEBPD/CHD4/CIITA/CITED2/CNOT6/CNOT7/CNST/CPEB2/CSDE1/CTBP2/CTC1/CTR9/CUL3/DAXX/DCP1A/DDIT3/DHCR24/DNAJB1/DUSP1/DUSP10/DUSP4/DXO/E2F1/EGR1/EID1/ELF3/ELL/ENPP7/EPC1/EREG/ERF/ERN1/ETS2/ETV3/FASTKD1/FBXW7/FGFR2/FMR1/FNIP1/FOXD1/FOXL2/FOXN3/GADD45A/GADD45B/GLG1/GPATCH2/GPLD1/GSP…	234	BP
GO:0001890	placenta development	22/995	151/17910	3.14498e-05	0.0018856	0.00166023	ADAM19/ADM/ANG/ARNT/CCNF/CEBPB/FGFR2/GJB2/HES1/IL10/JUNB/NDP/OVOL2/PPARD/PRDM1/PTGS2/RPS6/SNAI1/SOCS3/SPINT2/ZFAT/ZFP36L1	22	BP
GO:0051704	multi-organism process	183/995	2496/17910	3.33895e-05	0.00198433	0.00174717	ACVR1B/ADCY10/ADCY7/ADM/AFF4/ANG/AP3M1/ARF1/ATXN1/AZU1/B2M/BCL10/BCL2L11/BCL6/BMP2/BNC1/CCL8/CCR2/CD9/CEBPB/CHMP1B/CNOT7/CNTFR/CSF3/CTBP2/CTR9/CTSG/CUL1/CXCL2/CXCL8/CXCR4/DAXX/DCD/DDB1/DEK/DIAPH2/DUSP10/E2F1/EIF3L/EREG/FADD/FBXL2/FBXW7/FGFR2/FMR1/FOS/FOXL2/FSHR/GGT1/GJB2/GJB6/HMGN2/HNRNPA1/IFNG/IL10/IL6/ING2/IPO7/IRF1/IRF4/IST1/ITGAV/ITSN1/IVNS1ABP/JAGN1/JUN/JUNB/KPNA3/KPNB1/LEF1/LGR5/LMBRD1/LTF/…	183	BP
GO:0045600	positive regulation of fat cell differentiation	13/995	63/17910	3.47346e-05	0.00202502	0.00178299	BMP2/CEBPB/CREBL2/ID2/NAPEPLD/NOCT/PPARD/PRDM16/PTGS2/SAV1/SYAP1/ZFP36/ZFP36L1	13	BP
GO:0051726	regulation of cell cycle	96/995	1149/17910	3.4801e-05	0.00202502	0.00178299	ANAPC5/AXIN2/BCL2L11/BCL6/BMP2/BRSK1/BTG2/BUB3/CASP2/CCNF/CCNL1/CCP110/CDK5RAP2/CDKL3/CDKN1A/CEP250/CHMP1B/CITED2/CNOT6/CNOT7/CTC1/CUL1/CUL3/CXCL8/DDB1/DDIT3/DHCR24/DUSP1/E2F1/ECD/EPC1/EREG/ERN1/FBXW7/FGFR2/FOXN3/GADD45A/GPR3/HAUS3/HES1/ID2/IFNG/IL10/IPO7/IRF1/JMY/KLF4/LATS2/LFNG/LSM11/MAEA/MAPRE1/METTL3/MNAT1/MSX1/MYC/NUP214/OVOL1/PCM1/PDCD6IP/PER2/PHC3/PIM3/PKN2/PLRG1/PPP1R15A/PRMT2/PSMD6/PSMD9…	96	BP
GO:0042127	regulation of cell proliferation	130/995	1664/17910	3.51494e-05	0.00202502	0.00178299	ADM/ANG/ANXA1/AREG/ARNT/ATF3/ATP5F1A/AXIN2/BCL6/BMP2/BNC1/BTG1/BTG2/CASK/CCL8/CCR2/CD9/CDKN1A/CEBPB/CERS2/CNOT6/CNOT7/CNTFR/COX17/CTBP2/CTC1/CTNNA1/CUL3/CXCL1/CXCL8/DBH/DHCR24/DLL1/DMRTA2/DUSP1/DUSP10/E2F1/EAF2/EFNB1/EGR1/EGR4/ENPP7/ERBB3/EREG/ERN1/ETV3/FA2H/FADD/FBXW7/FGF5/FGFR2/GJB6/GPLD1/GPR183/HES1/HOXC10/ID2/IER5/IFNG/IL10/IL3/IL4/IL6/ING1/ING2/IRF1/ITGAV/JARID2/JUN/KLF10/KLF11/KLF4/KLF9/KSR…	130	BP
GO:0043487	regulation of RNA stability	23/995	163/17910	3.52697e-05	0.00202502	0.00178299	AXIN2/DCP1A/DXO/E2F1/FASTKD1/FMR1/METTL14/METTL3/NOCT/NUP214/PSMD6/PSMD9/PUM1/PUM2/SET/TENT5C/UBC/VIM/XPO1/YWHAB/ZFP36/ZFP36L1/ZFP36L2	23	BP
GO:0009057	macromolecule catabolic process	101/995	1226/17910	3.78961e-05	0.00215753	0.00189967	ANAPC5/AXIN2/BTG2/BUB3/CCNF/CNOT6/CNOT7/CSDE1/CSNK1A1/CUL1/CUL3/DCP1A/DDB1/DDIT3/DNAJB9/DXO/E2F1/EEF1A1/ERN1/FASTKD1/FBXL18/FBXL2/FBXO33/FBXO38/FBXO9/FBXW7/FMR1/FOXL2/GPLD1/GSPT2/HEXA/IFNG/IL10/IL6/KCTD13/KCTD21/KCTD6/KLHL15/KLHL20/KPNB1/LRPPRC/METTL14/METTL3/NOCT/NUP214/OGT/PCYOX1/PDCD6IP/PELI1/PMAIP1/PSMD6/PSMD9/PUM1/PUM2/RBBP6/REXO4/RIC1/RLIM/RNF122/RNF139/RNF19A/RPL14/RPL27A/RPL36A/RPL38/RPL7…	101	BP
GO:0034097	response to cytokine	97/995	1167/17910	3.86625e-05	0.00218282	0.00192193	ANXA1/APPL1/ARF1/ARID5B/B2M/BCL6/BCLAF1/CCR10/CCR2/CDC42EP4/CDKN1A/CEBPB/CEBPD/CIITA/CLDN18/CNOT7/CNTFR/CSF3/CTBP2/CTH/CTR9/CUL1/CXCL1/CXCL2/CXCL8/CXCR4/DUSP1/EGR1/EREG/ETV3/FADD/FOS/IFNG/IL10/IL20/IL3/IL4/IL6/IRF1/IRF4/JAGN1/JARID2/JUNB/KLF2/KLF4/KLHL20/LEF1/MAP3K8/MAVS/MCL1/MT2A/MYC/MYNN/NFIL3/NFKB2/NFKBIA/NFYB/NKX6-1/OCLN/OSM/PARP14/PELI1/PIGA/PIK3CA/POU2F1/PRKCI/PRPF8/PSMD6/PSMD9/PTGS2/PTP4A3…	97	BP
GO:1902107	positive regulation of leukocyte differentiation	21/995	143/17910	4.19158e-05	0.00234016	0.00206046	ANXA1/BCL6/CD83/DUSP10/FADD/FOS/ID2/IFNG/IL20/IL4/ITPKB/JUN/KLF10/LEF1/NFKBIZ/NLRP3/RIPK2/SOCS1/TRIB1/ZFP36L1/ZMIZ1	21	BP
GO:0043900	regulation of multi-organism process	43/995	408/17910	4.24317e-05	0.00234016	0.00206046	ACVR1B/BCL2L11/CCL8/CNOT7/CTSG/CXCL8/CXCR4/DDB1/FBXL2/FMR1/IFNG/IL10/ITGAV/JUN/LEF1/LTF/MAVS/MBL2/MPHOSPH8/NELFCD/NLRP10/PKN2/POLR2A/POLR2B/POLR2C/PUM1/PUM2/RIPK2/SELENOK/SMARCB1/SQSTM1/SUPT4H1/TNFAIP3/TOP2B/TRIB1/TRIM14/TRIM27/TRIM59/TRIM62/VAPB/VPS4A/VPS4B/ZFP36	43	BP
GO:0006793	phosphorus metabolic process	222/995	3139/17910	4.24855e-05	0.00234016	0.00206046	ACAT1/ACSS1/ACVR1B/ACVR2B/ADCY10/ADCY7/ADM2/ADNP/ADRB2/ALDH5A1/AMPD2/ANG/AREG/ARF1/ARHGEF6/ARNT/ATF3/ATP5F1A/AXIN2/AZU1/BAZ1B/BCL10/BMP2/BRAF/BRSK1/C9orf72/CASK/CASS4/CCL8/CCNF/CCNG1/CCNH/CCNL1/CDIPT/CDKN1A/CEPT1/CIITA/CNOT7/CNST/CREBL2/CSF3/CSNK1A1/CTSG/CUL1/CUL3/CXCR4/DAXX/DBF4/DUSP1/DUSP10/DUSP2/DUSP23/DUSP4/DUSP5/ECD/EEF1A1/EFR3A/EGR1/ELL/ENPP7/ERBB3/EREG/ERN1/ETNK1/EYA3/FASTKD1/FASTKD2/FBXW7…	222	BP
GO:0007166	cell surface receptor signaling pathway	203/995	2831/17910	4.40776e-05	0.00240827	0.00212044	ACVR1B/ACVR2B/ADAMTSL2/ADRB2/ANXA1/APPL1/AREG/ARF1/ARID5B/ARNT/ARPC2/ATF3/ATP6V0E1/AXIN2/B2M/BCAR1/BCL10/BCL2L11/BCL6/BCL9/BMP2/BRD8/CCR10/CCR2/CD2/CDKN1A/CEBPD/CHRNE/CIITA/CITED2/CLDN18/CLEC4C/CNOT7/CNTFR/CNTN6/COL4A5/CSF3/CSNK1A1/CSRNP1/CTNNA1/CTR9/CUL1/CUL3/CXCL1/CXCL2/CXCL8/CXCR4/CYFIP2/DACT2/DAXX/DBH/DDB1/DDIT3/DIXDC1/DLL1/EFNA2/EFNB1/EGR1/ELF3/ERBB3/EREG/FADD/FBXW7/FGF5/FGFR2/FMR1/FNTA/FOS/…	203	BP
GO:0008283	cell proliferation	149/995	1969/17910	4.50404e-05	0.00244119	0.00214942	ADM/ANG/ANXA1/APPL1/AREG/ARNT/ASCC3/ATF3/ATP5F1A/AXIN2/BCL6/BMP2/BNC1/BTG1/BTG2/CASK/CCL8/CCR2/CD9/CDKN1A/CEBPB/CERS2/CITED2/CNOT6/CNOT7/CNTFR/COX17/CTBP2/CTC1/CTNNA1/CUL1/CUL3/CXCL1/CXCL8/DBH/DHCR24/DIXDC1/DLL1/DMRTA2/DUSP1/DUSP10/E2F1/EAF2/ECD/EEF2/EFNB1/EGR1/EGR4/ENPP7/ERBB3/EREG/ERN1/ETV3/FA2H/FADD/FBXW7/FGF5/FGFR2/GJB6/GPLD1/GPR183/HES1/HOXC10/ID2/IER5/IFNG/IL10/IL3/IL4/IL6/ING1/ING2/IRF1/IT…	149	BP
GO:0002237	response to molecule of bacterial origin	35/995	309/17910	5.06752e-05	0.00271179	0.00238768	ADM/B2M/BCL10/CEBPB/CSF3/CTR9/CTSG/CXCL2/CXCL8/DUSP10/FGFR2/FOS/GJB2/GJB6/IL10/IL6/LTF/MEF2C/NFKB2/NFKBIA/NLRP3/NOCT/PDE4B/PDE4D/PELI1/PPARD/PRPF8/PTGS2/RIPK2/THBD/TICAM1/TNFAIP3/TRIB1/VIM/ZFP36	35	BP
GO:0006796	phosphate-containing compound metabolic process	220/995	3115/17910	5.08335e-05	0.00271179	0.00238768	ACAT1/ACSS1/ACVR1B/ACVR2B/ADCY10/ADCY7/ADM2/ADNP/ADRB2/ALDH5A1/AMPD2/ANG/AREG/ARF1/ARHGEF6/ARNT/ATF3/ATP5F1A/AXIN2/AZU1/BAZ1B/BCL10/BMP2/BRAF/BRSK1/C9orf72/CASK/CASS4/CCL8/CCNF/CCNG1/CCNH/CCNL1/CDIPT/CDKN1A/CEPT1/CIITA/CNOT7/CNST/CREBL2/CSF3/CSNK1A1/CTSG/CUL1/CUL3/CXCR4/DAXX/DBF4/DUSP1/DUSP10/DUSP2/DUSP23/DUSP4/DUSP5/ECD/EEF1A1/EFR3A/EGR1/ELL/ENPP7/ERBB3/EREG/ERN1/ETNK1/EYA3/FASTKD1/FASTKD2/FBXW7…	220	BP
GO:0044248	cellular catabolic process	154/995	2054/17910	5.27059e-05	0.00278971	0.00245629	ACAA2/ACAT1/ADRB2/ALDH5A1/ANAPC5/ARNT/ATG101/ATP6V0E1/AXIN2/BCL2L11/BTG2/BUB3/C9orf72/CAT/CCNF/CDADC1/CNOT6/CNOT7/CSDE1/CSNK1A1/CTH/CUL1/CUL3/DBH/DCP1A/DDB1/DDIT3/DEPP1/DNAJB9/DXO/E2F1/ECD/EEF1A1/ENPP7/ERN1/EVA1A/FASTKD1/FBXL18/FBXL2/FBXO33/FBXO38/FBXO9/FBXW7/FMR1/FOXL2/GABARAP/GAD2/GGT1/GPLD1/GPT/GSPT2/HADHB/HBB/HEXA/HSPB8/HTT/HYKK/IDNK/IFNG/IL10/IL4/IL6/KCTD13/KCTD21/KCTD6/KLHL15/KLHL20/KPNB1/L…	154	BP
GO:1902531	regulation of intracellular signal transduction	140/995	1838/17910	5.81278e-05	0.00302005	0.0026591	ADRB2/AMOT/AREG/ARHGEF4/ARHGEF6/ATF3/BCL10/BCL2L11/BCL6/BCLAF1/BMP2/BRAF/C9orf72/CAT/CHD4/CNOT7/CSF3/CTH/CUL3/CXCR4/DAXX/DDIT3/DENND1A/DUSP1/DUSP10/DUSP4/DUSP5/EEF1D/EPS8L2/ERBB3/EREG/ERN1/FADD/FBXL2/FBXO9/FBXW7/FGD2/FGD4/FGF5/FGFR2/FNIP1/FSHR/GADD45A/GADD45B/GADD45G/GDF15/GNA13/GPR183/HES1/HIC1/HTT/IER3/IFNG/IL10/IL20/IL3/IL4/IL6/ING2/ITPKB/ITSN1/IVNS1ABP/JMY/JUN/KCTD13/KLF4/KSR1/LEMD3/LPAR1/LTF…	140	BP
GO:0044093	positive regulation of molecular function	127/995	1636/17910	5.82268e-05	0.00302005	0.0026591	ACVR2B/ADCY7/ADNP/ADRB2/AFDN/AGAP1/ANG/ANKRD27/ANP32B/ARF1/ARHGEF6/ARID5B/AZU1/B2M/BCL10/BCL2L11/BMP2/CASS4/CAT/CCR2/CDKN1A/CNOT6/COX17/CSF3/CTBP2/CTH/CXCL1/CXCR4/CYFIP2/DAXX/DBF4/DCP1A/DDIT3/DENND1A/DNAJB1/DUSP5/EGR1/ERBB3/EREG/ERN1/FADD/FBXW7/FGD2/FGFR2/FMR1/FNTA/FOXL2/GADD45A/GADD45B/GADD45G/GAPVD1/GDF15/GPLD1/HES1/HTT/IFNG/IL10/IL4/IL6/IRF4/ISCU/ITSN1/JMY/JUN/KLF4/LFNG/LPAR1/LTF/MAP3K8/MAPKAP…	127	BP
GO:0042325	regulation of phosphorylation	116/995	1467/17910	5.8395e-05	0.00302005	0.0026591	ACVR1B/ACVR2B/ADCY7/ADNP/ADRB2/ANG/AREG/ARNT/ATF3/AXIN2/AZU1/BCL10/BMP2/BRAF/C9orf72/CASS4/CCNL1/CDKN1A/CNOT7/CREBL2/CSF3/CXCR4/DAXX/DBF4/DUSP1/DUSP10/DUSP4/DUSP5/ECD/EEF1A1/EGR1/ERBB3/EREG/ERN1/FBXW7/FGD2/FGFR2/FMR1/FNIP1/FSHR/GADD45A/GADD45B/GADD45G/GDF15/GPR183/HES1/HTT/IFNG/IL20/IL3/IL4/IL6/IPO7/ISCU/ITPKB/ITPRIP/ITSN1/JUN/KLF4/KSR1/LATS2/LPAR1/LTF/MAP3K8/MAPKAPK5/MAVS/MIDN/MNAT1/MOB1B/MST1/M…	116	BP
GO:0043620	regulation of DNA-templated transcription in response to stress	18/995	115/17910	6.23363e-05	0.00319946	0.00281707	ARNT/ATF3/BCLAF1/CEBPB/CITED2/CREB3L3/DDIT3/DNAJB1/EGR1/HIF1AN/JUN/KLF2/PSMD6/PSMD9/SESN2/TAF1/TCIM/UBC	18	BP
GO:0043488	regulation of mRNA stability	22/995	158/17910	6.34794e-05	0.00323363	0.00284715	AXIN2/DCP1A/E2F1/FASTKD1/FMR1/METTL14/METTL3/NOCT/NUP214/PSMD6/PSMD9/PUM1/PUM2/SET/TENT5C/UBC/VIM/XPO1/YWHAB/ZFP36/ZFP36L1/ZFP36L2	22	BP
GO:0019220	regulation of phosphate metabolic process	129/995	1671/17910	6.49585e-05	0.00328428	0.00289175	ACVR1B/ACVR2B/ADCY7/ADNP/ADRB2/ANG/AREG/ARF1/ARNT/ATF3/AXIN2/AZU1/BCL10/BMP2/BRAF/C9orf72/CASS4/CCNL1/CDKN1A/CNOT7/CNST/CREBL2/CSF3/CXCR4/DAXX/DBF4/DUSP1/DUSP10/DUSP4/DUSP5/ECD/EEF1A1/EGR1/ELL/ERBB3/EREG/ERN1/FBXW7/FGD2/FGFR2/FMR1/FNIP1/FSHR/GADD45A/GADD45B/GADD45G/GDF15/GPATCH2/GPLD1/GPR183/HES1/HTT/IFNG/IL20/IL3/IL4/IL6/IPO7/ISCU/ITPKB/ITPRIP/ITSN1/JUN/KLF4/KSR1/LATS2/LPAR1/LTF/MAP3K8/MAPKAPK5/…	129	BP
GO:0051174	regulation of phosphorus metabolic process	129/995	1673/17910	6.85313e-05	0.00343926	0.0030282	ACVR1B/ACVR2B/ADCY7/ADNP/ADRB2/ANG/AREG/ARF1/ARNT/ATF3/AXIN2/AZU1/BCL10/BMP2/BRAF/C9orf72/CASS4/CCNL1/CDKN1A/CNOT7/CNST/CREBL2/CSF3/CXCR4/DAXX/DBF4/DUSP1/DUSP10/DUSP4/DUSP5/ECD/EEF1A1/EGR1/ELL/ERBB3/EREG/ERN1/FBXW7/FGD2/FGFR2/FMR1/FNIP1/FSHR/GADD45A/GADD45B/GADD45G/GDF15/GPATCH2/GPLD1/GPR183/HES1/HTT/IFNG/IL20/IL3/IL4/IL6/IPO7/ISCU/ITPKB/ITPRIP/ITSN1/JUN/KLF4/KSR1/LATS2/LPAR1/LTF/MAP3K8/MAPKAPK5/…	129	BP
GO:1903708	positive regulation of hemopoiesis	24/995	182/17910	7.30208e-05	0.00363762	0.00320286	ACVR1B/ANXA1/ARNT/BCL6/CD83/DUSP10/FADD/FOS/ID2/IFNG/IL20/IL4/ITPKB/JUN/KLF10/LEF1/NFKBIZ/NLRP3/RIPK2/SOCS1/STAT3/TRIB1/ZFP36L1/ZMIZ1	24	BP
GO:0010605	negative regulation of macromolecule metabolic process	217/995	3087/17910	7.79733e-05	0.00385598	0.00339512	ACVR1B/ACVR2B/ADNP/ANG/ARID5B/ARL6IP1/ATF3/ATXN1/ATXN2/AXIN2/BCDIN3D/BCL6/BCLAF1/BHLHE40/BMP2/BTG2/C9orf72/CBX4/CDKN1A/CEBPB/CEBPD/CHD4/CIITA/CITED2/CNOT6/CNOT7/CPEB2/CSDE1/CTBP2/CTC1/CTR9/CUL3/DAXX/DCP1A/DDIT3/DHCR24/DNAJB1/DUSP1/DUSP10/DUSP4/DXO/E2F1/EGR1/EID1/ELF3/ENPP7/EPC1/EREG/ERF/ERN1/ETS2/ETV3/FASTKD1/FBXW7/FGFR2/FMR1/FNIP1/FOXD1/FOXL2/FOXN3/GADD45A/GADD45B/GLG1/GSPT2/HES1/HES6/HIC1/HIC2/…	217	BP
GO:1990234	transferase complex	56/1016	597/18675	5.01155e-05	0.00405936	0.00372437	ACVR1B/ANAPC5/BRD8/C9orf72/CAND1/CBX4/CCNF/CCNH/CDKN1A/CLNS1A/CTR9/CUL1/CUL3/DCAF12/DCAF16/DCAF17/DDB1/EPC1/EPOP/ERN1/FBXL2/FBXO33/FBXO38/FBXO9/FBXW7/FNTA/GOLGA7/JARID2/KBTBD8/KCTD13/KLHL15/KLHL20/MAEA/MAT2B/MEAF6/MED20/MED7/METTL14/METTL3/MNAT1/NRBF2/OGT/PHC3/PIGA/PIK3CA/POLR2A/POLR2B/POLR2C/RANBP9/RBBP4/RNMT/SESN2/STUB1/TAF1/TAF5/ZNF335	56	CC
GO:0030154	cell differentiation	267/995	3923/17910	8.87282e-05	0.00435604	0.00383541	ACVR1B/ACVR2B/ADM/ADNP/ADRB2/AFDN/AFF4/AMOT/ANG/ANKRD27/ANP32B/ANXA1/APOLD1/ARC/AREG/ARF1/ARID5B/ARL4A/ARNT/ARPC2/ASXL1/ATF3/AXIN2/AZU1/B2M/BBS12/BCL6/BCL9/BMP2/BNC1/BRSK1/BTG1/BTG2/C21orf91/C9orf72/CAND1/CASP2/CASS4/CAT/CCR2/CD2/CD83/CD9/CDK5RAP2/CDKN1A/CEBPB/CEBPD/CERS2/CITED2/CLDN18/COL27A1/CREB3L2/CREBL2/CRYGB/CSF3/CTBP2/CTH/CTNNA1/CTR9/CUL3/CXCR4/CYFIP2/DACT2/DCLRE1C/DDIT3/DIAPH2/DIXDC1/DLL1…	267	BP
GO:0048731	system development	311/995	4670/17910	9.57447e-05	0.00466669	0.00410894	ACAT1/ACVR1B/ACVR2B/ADAM19/ADAMTS4/ADAMTSL2/ADM/ADM2/ADNP/ADRB2/ALDH5A1/AMOT/ANG/ANKRD27/ANP32B/ANXA1/ARC/AREG/ARF1/ARID5B/ARNT/ASXL1/ATF3/ATXN1/AXIN2/AZU1/B2M/B3GNT5/BCL10/BCL2L11/BCL6/BCL9/BMP2/BRAF/BRSK1/BTBD7/BTG1/BTG2/C21orf91/C9orf72/CASP2/CAT/CCNF/CCR2/CD2/CD83/CD9/CDK5RAP2/CDKN1A/CEBPB/CEBPD/CERS2/CITED2/CLDN18/CNTFR/CNTN6/COL27A1/COX17/CREB3L2/CRYGB/CSDE1/CSF3/CSRNP1/CTC1/CTH/CTNNA1/CTR9…	311	BP
GO:0051247	positive regulation of protein metabolic process	120/995	1548/17910	0.000100725	0.00487437	0.00429179	ACVR1B/ACVR2B/ADCY7/ADNP/ADRB2/ANG/ANP32B/AREG/ARNT/AXIN2/AZU1/BCL10/BCL2L11/BCL6/BMP2/BRAF/CASS4/CCR2/CDKN1A/CREBL2/CSF3/CSNK1A1/CTR9/CUL3/CXCR4/CYFIP2/DAXX/DBF4/DDB1/DUSP5/EEF2/EGR1/ERBB3/EREG/ERN1/FADD/FASTKD2/FBXW7/FGD2/FGFR2/FMR1/FNIP1/FNTA/FOXL2/FSHR/GADD45A/GADD45B/GADD45G/GDF15/GPLD1/GPR183/HES1/IFNG/IL20/IL3/IL4/IL6/ING2/IRF1/IRF4/IST1/JARID2/JDP2/JUN/KLF2/KLF4/KSR1/LPAR1/LTF/MAP3K8/MAPK…	120	BP
GO:0032496	response to lipopolysaccharide	33/995	295/17910	0.00010463	0.00502746	0.00442658	ADM/BCL10/CEBPB/CSF3/CTR9/CTSG/CXCL8/DUSP10/FGFR2/FOS/GJB2/GJB6/IL10/IL6/LTF/MEF2C/NFKB2/NFKBIA/NLRP3/NOCT/PDE4B/PDE4D/PELI1/PPARD/PRPF8/PTGS2/RIPK2/THBD/TICAM1/TNFAIP3/TRIB1/VIM/ZFP36	33	BP
GO:0046632	alpha-beta T cell differentiation	16/995	99/17910	0.000106445	0.00507862	0.00447163	ANXA1/BCL6/CD83/GPR183/IFNG/IL6/IRF1/IRF4/ITPKB/LEF1/NFKBIZ/NLRP3/PRDM1/RIPK2/SOCS1/STAT3	16	BP
GO:0010629	negative regulation of gene expression	166/995	2278/17910	0.000114651	0.0054319	0.00478269	ACVR1B/ACVR2B/ADNP/ANG/ARID5B/ATF3/ATXN1/AXIN2/BCDIN3D/BCL6/BCLAF1/BHLHE40/BMP2/BTG2/CBX4/CDKN1A/CEBPB/CEBPD/CHD4/CIITA/CITED2/CNOT6/CNOT7/CPEB2/CSDE1/CTBP2/CTR9/CUL3/DAXX/DCP1A/DDIT3/DNAJB1/DXO/E2F1/EGR1/EID1/ELF3/EPC1/EREG/ERF/ERN1/ETS2/ETV3/FASTKD1/FBXW7/FGFR2/FMR1/FNIP1/FOXD1/FOXL2/FOXN3/GLG1/GSPT2/HES1/HES6/HIC1/HIC2/HIF1AN/HOTAIR/ID2/IFNG/IL4/IRF1/JARID2/JDP2/JUN/KLF10/KLF11/KLF2/KLF4/LEF1/…	166	BP
GO:0006259	DNA metabolic process	81/995	963/17910	0.000116398	0.00546774	0.00481425	AP5S1/AQR/ASCC3/AXIN2/BCL6/BTG2/CCNH/CDADC1/CDKN1A/CTC1/DBF4/DCLRE1C/DDB1/DEK/DUSP1/ENPP7/EREG/EYA3/FANCF/FBXW7/FOS/FOXL2/GADD45A/HNRNPA1/IL10/IL4/IL6/INIP/JMY/JUN/KCTD13/KLF4/KLHL15/KPNB1/LEF1/MAPKAPK5/MNAT1/MORF4L2/MPHOSPH8/MYC/NAP1L1/PARP4/PIK3CA/PLD6/POLB/POLH/POLR2A/POLR2B/POLR2C/PRIM2/PRMT6/PSMC3IP/PTGES3/PURA/RAD1/RAD21/RBBP4/RBBP6/REXO4/RLF/RMI1/RNF111/RNF138/RPA1/RPA4/SDE2/SESN2/SET/SMAR…	81	BP
GO:0071363	cellular response to growth factor stimulus	61/995	674/17910	0.000117022	0.00546774	0.00481425	ACVR2B/ADAMTSL2/ANXA1/APPL1/ARNT/BCAR1/BMP2/CASK/CAT/CITED2/CXCL8/CYFIP2/DLL1/E2F1/EEF1A1/EEF2/EGR1/ERN1/FGF5/FGFR2/FNTA/FOS/FOXD1/GDF15/GLG1/HES1/HNRNPA1/IL10/ING2/JUN/KLF4/LEMD3/MEF2C/MSX1/MT1G/NEO1/OVOL2/POLR2A/POLR2B/POLR2C/PRDM16/PTP4A3/RAPGEF1/SKIL/SLC9A6/SNX6/SPINT2/STRAP/STUB1/SYAP1/TGIF1/TOB1/UBC/UBE2D3/USP9X/WWOX/ZFP36/ZFP36L1/ZFP36L2/ZNF451/ZNF8	61	BP
GO:0051249	regulation of lymphocyte activation	41/995	401/17910	0.000124099	0.0057587	0.00507043	ANXA1/BCL10/BCL6/CCR2/CD2/CD83/CDKN1A/CEBPB/DUSP10/EFNB1/FADD/GPR183/HES1/ID2/IFNG/IL10/IL4/IL6/IRF1/IRF4/ITPKB/MAP3K8/MEF2C/METTL3/NFKBIZ/NLRP3/PELI1/PIK3CA/PRDM1/RIPK2/SAMSN1/SELENOK/SIT1/SOCS1/TICAM1/TNFAIP3/TNFSF9/ZFP36L1/ZFP36L2/ZMIZ1/ZNF335	41	BP
GO:0070848	response to growth factor	63/995	704/17910	0.000125026	0.00576226	0.00507357	ACVR2B/ADAMTSL2/ANXA1/APPL1/ARNT/BCAR1/BMP2/CASK/CAT/CITED2/CXCL8/CYFIP2/DLL1/E2F1/EEF1A1/EEF2/EGR1/ERN1/FGF5/FGFR2/FNTA/FOS/FOXD1/GDF15/GLG1/HES1/HNRNPA1/IER2/IL10/ING2/JUN/KLF4/LEMD3/MEF2C/MSX1/MT1G/MYC/NEO1/OVOL2/POLR2A/POLR2B/POLR2C/PRDM16/PTP4A3/RAPGEF1/SKIL/SLC9A6/SNX6/SPINT2/STRAP/STUB1/SYAP1/TGIF1/TOB1/UBC/UBE2D3/USP9X/WWOX/ZFP36/ZFP36L1/ZFP36L2/ZNF451/ZNF8	63	BP
GO:0019083	viral transcription	23/995	177/17910	0.000128203	0.00586877	0.00516734	JUN/LEF1/NELFCD/NUP133/NUP153/NUP214/POLR2A/POLR2B/POLR2C/RPL14/RPL27A/RPL36A/RPL38/RPL7/RPS12/RPS25/RPS6/SMARCB1/SUPT4H1/TRIM14/TRIM27/TRIM62/ZFP36	23	BP
GO:0045747	positive regulation of Notch signaling pathway	11/995	53/17910	0.000130398	0.00592915	0.00522051	CNTN6/DLL1/ELF3/GSX2/HES1/LFNG/NEPRO/NOTCH2NLA/PRKCI/STAT3/ZMIZ1	11	BP
GO:0035556	intracellular signal transduction	187/995	2624/17910	0.000134027	0.00601363	0.00529489	ADCY10/ADCY7/ADM/ADM2/ADNP/ADRB2/AMOT/AREG/ARHGEF4/ARHGEF6/ATF3/AZU1/BCL10/BCL2L11/BCL6/BCLAF1/BMP2/BRAF/BTG2/C9orf72/CASP2/CAT/CCR2/CDKN1A/CEBPB/CHD4/CNOT6/CNOT7/CSF3/CTH/CTR9/CUL1/CUL3/CXCL1/CXCL8/CXCR4/DAXX/DDIT3/DENND1A/DHCR24/DUSP1/DUSP10/DUSP4/DUSP5/E2F1/EEF1D/EPS8L2/ERBB3/EREG/ERN1/FADD/FBXL2/FBXO9/FBXW7/FGD2/FGD4/FGF5/FGFR2/FNIP1/FSHR/GADD45A/GADD45B/GADD45G/GDF15/GNA13/GPR183/GPR3/HES1/H…	187	BP
GO:0051090	regulation of DNA-binding transcription factor activity	43/995	429/17910	0.000134031	0.00601363	0.00529489	ARID5B/BCL10/BHLHE40/CAT/CSF3/CTH/DDIT3/FOS/ID2/IL10/IL6/JMY/JUN/KLF4/LRRC14/LTF/MAVS/MTPN/NDP/NFKB2/NFKBIA/NFKBIE/NKX6-1/NLRP3/PELI1/PRKCI/PRMT2/RIPK2/RIPK4/RLIM/SAV1/SGK1/SMARCB1/STAT3/TAF1/TICAM1/TNFAIP3/TRIB1/TRIM14/TRIM27/TRIM62/UBC/ZNF431	43	BP
GO:0001780	neutrophil homeostasis	6/995	16/17910	0.000143226	0.00634219	0.00558418	ANXA1/CCR2/IL6/ITPKB/PDE4B/SLC7A11	6	BP
GO:1900153	positive regulation of nuclear-transcribed mRNA catabolic process, deadenylation-dependent decay	6/995	16/17910	0.000143226	0.00634219	0.00558418	BTG2/CNOT7/TOB1/ZFP36/ZFP36L1/ZFP36L2	6	BP
GO:0032677	regulation of interleukin-8 production	13/995	72/17910	0.00014802	0.00651193	0.00573364	ANXA1/BCL10/CD2/DDIT3/FADD/IL10/KLF4/MAVS/NLRP10/OTUD7B/PRG3/TLR5/TLR7	13	BP
GO:0032663	regulation of interleukin-2 production	11/995	54/17910	0.000155635	0.00670091	0.00590003	ANXA1/CCR2/CD83/IRF4/NAV3/PDE4B/PDE4D/RIPK2/TNFAIP3/TRIM27/ZFP36	11	BP
GO:0035914	skeletal muscle cell differentiation	12/995	63/17910	0.000155713	0.00670091	0.00590003	ATF3/BCL9/BTG2/DMRTA2/EEF2/EGR1/EGR2/FOS/MAFF/MEF2C/MEF2D/PAX7	12	BP
GO:0042108	positive regulation of cytokine biosynthetic process	12/995	63/17910	0.000155713	0.00670091	0.00590003	AZU1/BCL10/CCR2/EGR1/EREG/IL6/IRF1/IRF4/PRG3/STAT3/TICAM1/TLR7	12	BP
GO:0019080	viral gene expression	24/995	191/17910	0.000156272	0.00670091	0.00590003	EIF3L/JUN/LEF1/NELFCD/NUP133/NUP153/NUP214/POLR2A/POLR2B/POLR2C/RPL14/RPL27A/RPL36A/RPL38/RPL7/RPS12/RPS25/RPS6/SMARCB1/SUPT4H1/TRIM14/TRIM27/TRIM62/ZFP36	24	BP
GO:0040008	regulation of growth	60/995	668/17910	0.000163198	0.00695386	0.00612275	ACVR1B/ADNP/ADRB2/BCAR1/BCL2L11/BCL6/BRD8/BTG1/CDKN1A/CTSG/CXCR4/DCBLD2/DLL1/DUSP10/EAF2/EPC1/FGFR2/GDF15/IFNG/IFRD1/IL10/ING1/ING2/IST1/JARID2/KCTD21/KCTD6/LEF1/MBL2/MEF2C/MORF4L2/MSX1/MT1G/MT1H/MT1M/MT2A/MTPN/MUC12/NAIF1/NKX6-1/OSM/PIK3CA/PLAC8/PPARD/RGS2/ROS1/SAV1/SERTAD2/SERTAD3/SESN2/SGK1/SLC25A33/SOCS1/SOCS2/SOCS3/SOX17/SQSTM1/STAT3/STAT5A/TNK1	60	BP
GO:0043902	positive regulation of multi-organism process	23/995	180/17910	0.000165334	0.00700086	0.00616413	ACVR1B/BCL2L11/CNOT7/DDB1/FMR1/IFNG/JUN/LEF1/NELFCD/NLRP10/PKN2/POLR2A/POLR2B/POLR2C/PUM1/PUM2/RIPK2/SMARCB1/SUPT4H1/TOP2B/VAPB/VPS4A/VPS4B	23	BP
GO:0034655	nucleobase-containing compound catabolic process	55/995	598/17910	0.000166691	0.00701447	0.00617611	ACAT1/ARNT/AXIN2/BTG2/CDADC1/CNOT6/CNOT7/CSDE1/DCP1A/DXO/E2F1/ECD/ERN1/FASTKD1/FMR1/FOXL2/GSPT2/IL6/KPNB1/LRPPRC/METTL14/METTL3/NOCT/NUP133/NUP153/NUP214/OGT/PDE4B/PDE4D/PSMD6/PSMD9/PUM1/PUM2/REXO4/RPL14/RPL27A/RPL36A/RPL38/RPL7/RPS12/RPS25/RPS6/SET/SMG8/STAT3/TENT5C/TOB1/TRIR/UBC/VIM/XPO1/YWHAB/ZFP36/ZFP36L1/ZFP36L2	55	BP
GO:0035967	cellular response to topologically incorrect protein	19/995	135/17910	0.000169961	0.00710794	0.00625841	ATF3/BCL2L11/CREB3L2/CREB3L3/CTH/CUL3/CXCL8/DAXX/DDIT3/DNAJB9/ERN1/HSPB8/KLHL15/PPP1R15A/PPP1R15B/STUB1/VAPB/WIPI1/YOD1	19	BP
GO:0048524	positive regulation of viral process	16/995	103/17910	0.000171731	0.00713788	0.00628477	CNOT7/DDB1/FMR1/JUN/LEF1/NELFCD/PKN2/POLR2A/POLR2B/POLR2C/SMARCB1/SUPT4H1/TOP2B/VAPB/VPS4A/VPS4B	16	BP
GO:0031329	regulation of cellular catabolic process	70/995	814/17910	0.000177791	0.0073447	0.00646688	ADRB2/ARNT/ATG101/ATP6V0E1/AXIN2/BCL2L11/BTG2/C9orf72/CNOT7/CSNK1A1/DCP1A/DDIT3/DEPP1/DXO/E2F1/ECD/EEF1A1/ERN1/FASTKD1/FBXL2/FBXW7/FMR1/GPLD1/HSPB8/HTT/IFNG/IL10/IL4/IL6/LRPPRC/LZTS1/MCL1/METTL14/METTL3/NAMPT/NOCT/NUP133/NUP153/NUP214/OGT/PHF23/PIK3CA/PIM2/PSMD6/PSMD9/PUM1/PUM2/RAB3GAP1/RIC1/RIPK2/RNF139/SESN2/SET/SNX6/STAT3/STUB1/TAF1/TENT5C/TICAM1/TNFAIP3/TOB1/TRIB1/UBC/VIM/XPO1/YOD1/YWHAB/ZFP3…	70	BP
GO:0046782	regulation of viral transcription	12/995	64/17910	0.000182093	0.00747686	0.00658324	JUN/LEF1/NELFCD/POLR2A/POLR2B/POLR2C/SMARCB1/SUPT4H1/TRIM14/TRIM27/TRIM62/ZFP36	12	BP
GO:0046649	lymphocyte activation	57/995	630/17910	0.000195953	0.00799749	0.00704165	ANXA1/B2M/BCL10/BCL6/CCR2/CD2/CD83/CDKN1A/CEBPB/DCLRE1C/DLL1/DNAJB9/DUSP10/EFNB1/EGR1/FADD/FNIP1/GPR183/HES1/ID2/IFNG/IL10/IL4/IL6/IRF1/IRF4/ITPKB/JMJD6/KLF6/LEF1/LFNG/MAP3K8/MEF2C/METTL3/MS4A1/NFKBIZ/NLRP3/PELI1/PIK3CA/PRDM1/PURA/RHOH/RIPK2/RPS6/SAMSN1/SELENOK/SIT1/SOCS1/STAT3/TICAM1/TNFAIP3/TNFSF9/ULBP2/ZFP36L1/ZFP36L2/ZMIZ1/ZNF335	57	BP
GO:0043367	CD4-positive, alpha-beta T cell differentiation	13/995	74/17910	0.000197134	0.0079975	0.00704165	ANXA1/BCL6/CD83/GPR183/IFNG/IL6/IRF4/LEF1/NFKBIZ/NLRP3/RIPK2/SOCS1/STAT3	13	BP
GO:0071216	cellular response to biotic stimulus	25/995	206/17910	0.000200006	0.00806572	0.00710172	BCL10/BCL2L11/CEBPB/CSF3/CTR9/CTSG/CXCL8/DDIT3/IL10/IL6/LTF/MEF2C/NFKBIA/NLRP3/PDE4B/PDE4D/PPARD/PPP1R15B/PRPF8/RIPK2/TICAM1/TNFAIP3/TRIB1/VIM/ZFP36	25	BP
GO:0006417	regulation of translation	40/995	397/17910	0.000203453	0.00815618	0.00718137	ANG/ATXN2/BTG2/CNOT6/CPEB2/EEF2/EIF3H/EIF4G3/FASTKD2/FMR1/IL6/KBTBD8/LRPPRC/MAPKAPK5/METTL14/METTL3/MTPN/PER2/POLDIP3/PPP1R15A/PPP1R15B/PRG3/PTCD3/PUM1/PUM2/PURA/RBM4B/RGS2/RNF139/RPL38/RPUSD4/SESN2/STAT3/TOB1/UHMK1/VIM/ZFP36/ZFP36L1/ZFP36L2/ZNF540	40	BP
GO:0031461	cullin-RING ubiquitin ligase complex	18/1016	124/18675	0.00012999	0.00904	0.00829401	ANAPC5/CAND1/CCNF/CUL1/CUL3/DCAF12/DCAF16/DCAF17/DDB1/FBXL2/FBXO33/FBXO38/FBXO9/FBXW7/KBTBD8/KCTD13/KLHL15/KLHL20	18	CC
GO:0016604	nuclear body	66/1016	764/18675	0.000133926	0.00904	0.00829401	ADAMTS4/AFDN/ARNT/ASCC3/BAZ1B/BCLAF1/BHLHE40/CBX4/CCNL1/CDKN1A/CENPC/CIITA/CNOT7/CRNKL1/CSNK1A1/CTR9/CWC15/DAXX/DBF4/DDX46/DUSP10/EAF2/ELL/FMR1/GADD45A/GPATCH2/HOXC10/KCTD13/KLF11/KLHL20/LSM11/LUC7L3/MED7/MEF2C/METTL3/NAMPT/NFKBIZ/NR4A2/NXT1/PAPOLG/PHAX/PKN2/PLRG1/POLDIP3/PPP1CC/PRPF8/PUM1/RBBP6/REXO4/RMI1/RNF111/RPA1/SF3A3/SGK1/SQSTM1/TCIM/THAP1/TRIM27/U2AF1/UNC45A/XPO1/ZC3H14/ZCCHC8/ZMIZ1/ZNF10…	66	CC
GO:0043549	regulation of kinase activity	69/995	807/17910	0.000233227	0.00929478	0.00818389	ACVR2B/ADCY7/ADNP/ADRB2/ANG/AZU1/BCL10/BMP2/CASS4/CCNL1/CDKN1A/CXCR4/DAXX/DBF4/DUSP1/DUSP10/DUSP4/DUSP5/EEF1A1/EGR1/ERBB3/EREG/ERN1/FBXW7/FGD2/GADD45A/GADD45B/GADD45G/GDF15/HTT/IFNG/IL4/IPO7/ITPRIP/ITSN1/KLF4/KSR1/LATS2/LPAR1/LTF/MAP3K8/MAPKAPK5/MIDN/MNAT1/MOB1B/MST1/MTCP1/NRBF2/PIK3CA/RAPGEF1/RGS2/RHOH/RIPK2/SERTAD1/SESN2/SMG8/SNX6/SOCS1/SOCS2/SOCS3/SRCIN1/STK38/SYAP1/TCIM/TNFAIP3/TNFAIP8L3/TRIB…	69	BP
GO:0016607	nuclear speck	39/1016	386/18675	0.000151074	0.00941309	0.00863631	ADAMTS4/AFDN/ASCC3/BCLAF1/CBX4/CCNL1/CNOT7/CRNKL1/CSNK1A1/CTR9/CWC15/DDX46/DUSP10/EAF2/ELL/GADD45A/GPATCH2/LUC7L3/MEF2C/METTL3/NAMPT/NFKBIZ/NR4A2/NXT1/PLRG1/POLDIP3/PPP1CC/PRPF8/PUM1/RBBP6/REXO4/SF3A3/SGK1/TCIM/U2AF1/UNC45A/ZC3H14/ZMIZ1/ZNF106	39	CC
GO:0019221	cytokine-mediated signaling pathway	66/995	764/17910	0.000238609	0.00943388	0.00830636	ANXA1/APPL1/ARF1/B2M/BCL6/CCR10/CCR2/CDKN1A/CEBPD/CIITA/CLDN18/CNOT7/CNTFR/CSF3/CTR9/CUL1/CXCL1/CXCL2/CXCL8/CXCR4/EGR1/EREG/FADD/FOS/IFNG/IL10/IL20/IL3/IL4/IL6/IRF1/IRF4/JAGN1/JUNB/MAP3K8/MAVS/MCL1/MT2A/MYC/NFKBIA/OSM/PARP14/PELI1/PIK3CA/POU2F1/PSMD6/PSMD9/PTGS2/RAPGEF1/RHOU/RIPK2/SOCS1/SOCS2/SOCS3/SPATA2/SPPL2A/SQSTM1/STAT3/STAT5A/TNFAIP3/TNFSF9/TRIM62/TRIM68/UBC/UGCG/VIM	66	BP
GO:0010648	negative regulation of cell communication	106/995	1364/17910	0.000239502	0.00943388	0.00830636	ACAA2/ADAMTSL2/ADM/ADNP/ADRB2/APPL1/ARC/AREG/ARF1/ASXL1/ATF3/AXIN2/BCL6/BMP2/CNOT7/CSNK1A1/CTH/CTNNA1/CUL3/CXCL8/DACT2/DDIT3/DNAJB9/DUSP1/DUSP10/DUSP4/EGR1/ERBB3/EREG/FADD/FBXW7/FMR1/FNIP1/GDF15/GLG1/HIC1/HIF1AN/HTT/IL6/ING2/INVS/IRF4/ITGAV/ITPRIP/IVNS1ABP/JAGN1/KCTD13/KCTD21/KCTD6/KLF4/LATS2/LEMD3/LFNG/LPAR1/LRRC14/LTF/MAPKAPK5/MCL1/METTL3/MIDN/MYC/NFKBIA/NLRP3/NR4A2/OSM/OTUD7B/PARP14/PDE4D/PIM3…	106	BP
GO:0002819	regulation of adaptive immune response	20/995	150/17910	0.000243792	0.00954736	0.00840627	ADCY7/ANXA1/B2M/BCL6/CCR2/DUSP10/FADD/FBXO38/IL10/IL4/IL6/IRF1/MEF2C/NFKBIZ/NLRP10/NLRP3/RIPK2/SAMSN1/TNFAIP3/TRIM27	20	BP
GO:0065009	regulation of molecular function	212/995	3065/17910	0.000249284	0.00970632	0.00854623	ACVR2B/ADCY7/ADM/ADM2/ADNP/ADRB2/AFDN/AGAP1/AMOT/ANG/ANKRD27/ANP32B/AREG/ARF1/ARHGEF6/ARID5B/ARL6IP1/AZU1/B2M/BCL10/BCL2L11/BCL6/BHLHE40/BMP2/C9orf72/CAND1/CASS4/CAT/CCL8/CCNL1/CCR2/CDKN1A/CNOT6/CNST/COX17/CPEB2/CSF3/CSNK1A1/CTBP2/CTH/CXCL1/CXCL2/CXCL3/CXCL8/CXCR4/CYFIP2/DAXX/DBF4/DCP1A/DDIT3/DENND1A/DHCR24/DNAJB1/DUSP1/DUSP10/DUSP4/DUSP5/E2F1/EEF1A1/EGR1/ELL/ERBB3/EREG/ERN1/FADD/FBXW7/FGD2/FGD4/…	212	BP
GO:0031267	small GTPase binding	38/1025	333/16967	0.000122029	0.0101659	0.0095647	AFDN/ANKFY1/ANKRD27/AP3M1/ARHGEF4/ARHGEF6/C9orf72/CDC42EP4/DENND1A/DENND2D/DIAPH2/EPS8L2/FGD2/FGD4/GGA2/GRASP/HPS6/IPO7/ITSN1/KCTD13/KPNB1/MCF2L/MCF2L2/NXT1/OCRL/PEX5/PKN2/RAB3GAP1/RABGEF1/RANBP9/RAPGEF1/RASGEF1B/RASGRP3/RHOH/RIC1/STRIP1/SYTL3/XPO1	38	MF
GO:0044770	cell cycle phase transition	55/995	609/17910	0.000264097	0.0102243	0.00900233	ACVR1B/ANAPC5/BRSK1/BTG2/BUB3/CASP2/CCNH/CCP110/CDK5RAP2/CDKN1A/CEP250/CNOT6/CNOT7/CTC1/CUL1/CUL3/DBF4/DDB1/DUSP1/E2F1/ECD/FBXW7/FOXN3/GADD45A/HAUS3/ID2/KLF11/KLF4/LATS2/LSM11/LZTS1/MAPRE1/MNAT1/MYC/OVOL1/PCM1/PHLDA1/PIM2/PLRG1/PRIM2/PRMT2/PSMD6/PSMD9/RAD21/RHOU/RPA1/RPA4/RPS6/TAF1/TCIM/TUBB4A/VPS4A/VPS4B/ZFP36L1/ZFP36L2	55	BP
GO:0023057	negative regulation of signaling	106/995	1368/17910	0.000266886	0.0102736	0.00904572	ACAA2/ADAMTSL2/ADM/ADNP/ADRB2/APPL1/ARC/AREG/ARF1/ASXL1/ATF3/AXIN2/BCL6/BMP2/CNOT7/CSNK1A1/CTH/CTNNA1/CUL3/CXCL8/DACT2/DDIT3/DNAJB9/DUSP1/DUSP10/DUSP4/EGR1/ERBB3/EREG/FADD/FBXW7/FMR1/FNIP1/GDF15/GLG1/HIC1/HIF1AN/HTT/IL6/ING2/INVS/IRF4/ITGAV/ITPRIP/IVNS1ABP/JAGN1/KCTD13/KCTD21/KCTD6/KLF4/LATS2/LEMD3/LFNG/LPAR1/LRRC14/LTF/MAPKAPK5/MCL1/METTL3/MIDN/MYC/NFKBIA/NLRP3/NR4A2/OSM/OTUD7B/PARP14/PDE4D/PIM3…	106	BP
GO:0051338	regulation of transferase activity	75/995	902/17910	0.000294393	0.0111882	0.00985103	ACVR2B/ADCY7/ADNP/ADRB2/ANG/AZU1/BCL10/BMP2/CASS4/CCNL1/CDKN1A/CXCR4/DAXX/DBF4/DUSP1/DUSP10/DUSP4/DUSP5/EEF1A1/EGR1/ERBB3/EREG/ERN1/FBXW7/FGD2/GADD45A/GADD45B/GADD45G/GDF15/HTT/IFNG/IL4/IPO7/ITPRIP/ITSN1/KLF4/KSR1/LATS2/LPAR1/LTF/MAP3K8/MAPKAPK5/MIDN/MNAT1/MOB1B/MST1/MTCP1/MYC/NRBF2/PARP4/PIK3CA/PTGES3/RAPGEF1/RGS2/RHOH/RIPK2/SERINC5/SERTAD1/SESN2/SMG8/SNX6/SOCS1/SOCS2/SOCS3/SRCIN1/STK38/STUB1/SY…	75	BP
GO:0001892	embryonic placenta development	14/995	87/17910	0.000295583	0.0111882	0.00985103	ADM/ARNT/CEBPB/FGFR2/HES1/IL10/JUNB/OVOL2/PRDM1/SNAI1/SOCS3/SPINT2/ZFAT/ZFP36L1	14	BP
GO:0050793	regulation of developmental process	183/995	2598/17910	0.0002956	0.0111882	0.00985103	ACVR1B/ACVR2B/ADM/ADM2/ADNP/ADRB2/AMOT/ANKRD27/ANP32B/ANXA1/ARC/AREG/ARF1/ARNT/ARPC2/ASXL1/AXIN2/B2M/BBS12/BCL2L11/BCL6/BMP2/BRSK1/BTBD7/BTG1/C21orf91/CASS4/CCR2/CD2/CD83/CDC42EP1/CDC42EP4/CDK5RAP2/CDKN1A/CEBPB/CEBPD/CERS2/CITED2/CLDN18/CREB3L2/CREBL2/CTH/CTNNA1/CTR9/CXCL8/CXCR4/DDIT3/DIXDC1/DLL1/DMRTA2/DUSP10/E2F1/EAF2/EGR1/EID1/ERBB3/EREG/FADD/FBXO38/FBXW7/FGD2/FGD4/FGFR2/FMR1/FNIP1/FOS/FOXD1/G…	183	BP
GO:0060670	branching involved in labyrinthine layer morphogenesis	5/995	12/17910	0.000298831	0.0112477	0.00990336	ADM/FGFR2/IL10/SOCS3/SPINT2	5	BP
GO:1900151	regulation of nuclear-transcribed mRNA catabolic process, deadenylation-dependent decay	6/995	18/17910	0.000301652	0.0112911	0.00994163	BTG2/CNOT7/TOB1/ZFP36/ZFP36L1/ZFP36L2	6	BP
GO:0045619	regulation of lymphocyte differentiation	21/995	164/17910	0.000303456	0.0112962	0.00994614	ANXA1/BCL6/CCR2/CD2/CD83/DUSP10/ID2/IFNG/IL4/IRF1/IRF4/ITPKB/METTL3/NFKBIZ/NLRP3/PRDM1/RIPK2/SOCS1/ZFP36L1/ZFP36L2/ZMIZ1	21	BP
GO:0051128	regulation of cellular component organization	167/995	2340/17910	0.000307268	0.0113756	0.010016	ACAA2/ACVR1B/ADNP/ADRB2/ANKFY1/ANKRD27/ANXA1/APPL1/ARC/ARF1/ARPC2/ATXN2/AXIN2/AZU1/B2M/BCAR1/BCL2L11/BCL6/BCLAF1/BIK/BRSK1/BTG1/C21orf91/C9orf72/CAND1/CASS4/CCNF/CCP110/CDC42EP1/CDC42EP4/CDK5RAP2/CDKN1A/CEP250/CERS2/CHMP1B/CNOT6/CREB3L2/CSF3/CTC1/CTR9/CUL3/CXCR4/DCBLD2/DDB1/DIXDC1/DLL1/DNAJB1/DUSP1/E2F1/EAF2/EID1/EPS8L2/EREG/FBXO38/FBXW7/FGD2/FGD4/FMR1/FNIP1/GDF15/GNA13/GPR3/GRASP/GRIK5/HNRNPA1/H…	167	BP
GO:0071222	cellular response to lipopolysaccharide	22/995	176/17910	0.000311066	0.0114536	0.0100847	BCL10/CEBPB/CSF3/CTR9/CTSG/CXCL8/IL10/IL6/LTF/MEF2C/NFKBIA/NLRP3/PDE4B/PDE4D/PPARD/PRPF8/RIPK2/TICAM1/TNFAIP3/TRIB1/VIM/ZFP36	22	BP
GO:0044843	cell cycle G1/S phase transition	31/995	288/17910	0.000331712	0.0121478	0.0106959	ACVR1B/BTG2/CASP2/CCNH/CDKN1A/CNOT6/CNOT7/CUL1/CUL3/DBF4/E2F1/ECD/FBXW7/GADD45A/ID2/KLF11/KLF4/LATS2/LSM11/MNAT1/MYC/PIM2/PLRG1/PRIM2/PRMT2/RHOU/RPA1/RPA4/RPS6/TAF1/TCIM	31	BP
GO:0043618	regulation of transcription from RNA polymerase II promoter in response to stress	16/995	109/17910	0.00033411	0.0121699	0.0107154	ARNT/ATF3/CEBPB/CITED2/CREB3L3/DDIT3/DNAJB1/EGR1/HIF1AN/JUN/KLF2/PSMD6/PSMD9/SESN2/TAF1/UBC	16	BP
GO:0002573	myeloid leukocyte differentiation	24/995	201/17910	0.000339271	0.0121861	0.0107296	CEBPB/CLDN18/CSF3/EFNA2/FADD/FBXW7/FOS/GPR183/ID2/IFNG/IL20/IL4/IRF4/JAGN1/JUN/JUNB/KLF10/LEF1/LTF/MEF2C/MT1G/MYC/TRIB1/ZFP36L1	24	BP
GO:0042089	cytokine biosynthetic process	17/995	120/17910	0.0003393	0.0121861	0.0107296	AZU1/BCL10/CCR2/CEBPB/EGR1/EREG/IL10/IL4/IL6/IRF1/IRF4/KLF4/PRG3/STAT3/TICAM1/TLR7/ZFP36	17	BP
GO:0050873	brown fat cell differentiation	9/995	41/17910	0.00033995	0.0121861	0.0107296	ADRB2/ARL4A/CEBPB/DUSP10/NAPEPLD/PLAC8/PRDM16/PTGS2/RGS2	9	BP
GO:0006370	7-methylguanosine mRNA capping	8/995	33/17910	0.000352756	0.0125785	0.0110752	CCNH/CMTR2/MNAT1/POLR2A/POLR2B/POLR2C/RNGTT/RNMT	8	BP
GO:0043066	negative regulation of apoptotic process	74/995	894/17910	0.000368366	0.0130203	0.0114641	ACAA2/ADNP/ANXA1/ARL6IP1/AZU1/BCL10/BCL6/BNIP1/BRAF/BTG2/CASP2/CAT/CBX4/CDKN1A/CEBPB/CITED2/CNTFR/CTH/CTNNA1/DDB1/DHCR24/DLL1/DUSP1/ERBB3/FADD/FGFR2/FNIP1/HTT/IER3/IL10/IL4/IL6/ING2/ITGAV/ITPKB/ITPRIP/ITSN1/IVNS1ABP/JUN/KLF4/KLHL20/LEF1/LTF/MAEA/MCL1/MEF2C/MNAT1/MSX1/MYC/NFKBIA/NR4A2/PAX7/PDPN/PIK3CA/PIM2/PIM3/PLAC8/PPARD/PRKCI/PTGS2/RIPK2/RPS6/SET/SLC25A5/SLC30A10/SNAI1/SNX6/SOCS2/SOCS3/SQSTM1/S…	74	BP
GO:0042035	regulation of cytokine biosynthetic process	16/995	110/17910	0.000371217	0.0130203	0.0114641	AZU1/BCL10/CCR2/CEBPB/EGR1/EREG/IL10/IL6/IRF1/IRF4/KLF4/PRG3/STAT3/TICAM1/TLR7/ZFP36	16	BP
GO:0006974	cellular response to DNA damage stimulus	67/995	791/17910	0.000371564	0.0130203	0.0114641	AP5S1/AQR/ASCC3/AXIN2/BAZ1B/BCL2L11/BCL6/BCLAF1/BRSK1/BTG2/CASP2/CCNH/CDKN1A/CNOT6/CNOT7/CTC1/DCLRE1C/DDB1/DDIT3/DEK/E2F1/EYA3/FANCF/FMR1/FOXN3/GADD45A/HIC1/IER3/ING2/INIP/JMY/KLHL15/MCL1/METTL3/MNAT1/MORF4L2/MRPS11/MSX1/MYC/PARG/PARP4/PMAIP1/POLB/POLH/POLR2A/POLR2B/POLR2C/PPP1R15A/PRMT6/RAD1/RBBP6/REXO4/RNF111/RNF138/RPA1/RPA4/SESN2/SGK1/SKIL/SNAI1/STUB1/TAF1/TEX12/UBC/UBE2D3/UBR5/USP1	67	BP
GO:0048513	animal organ development	231/995	3403/17910	0.000374213	0.0130203	0.0114641	ACAT1/ACVR1B/ACVR2B/ADAM19/ADAMTSL2/ADM/ADRB2/ANG/ANP32B/ANXA1/AREG/ARID5B/ARNT/ASXL1/ATF3/ATXN1/AXIN2/B2M/BCL2L11/BCL6/BCL9/BMP2/BRAF/BTBD7/BTG2/C21orf91/CASP2/CAT/CCNF/CCR2/CD2/CD83/CD9/CDK5RAP2/CDKN1A/CEBPB/CEBPD/CITED2/CLDN18/CNTFR/COL27A1/COX17/CREB3L2/CRYGB/CSDE1/CSF3/CSRNP1/CTC1/CTNNA1/CTR9/CUL1/CUL3/CXCL8/CXCR4/DACT2/DCLRE1C/DHCR24/DIXDC1/DLL1/DMRTA2/DNAJB1/DNAJB9/DUSP10/E2F1/EAF2/EEF2/EF…	231	BP
GO:0042107	cytokine metabolic process	17/995	121/17910	0.000374753	0.0130203	0.0114641	AZU1/BCL10/CCR2/CEBPB/EGR1/EREG/IL10/IL4/IL6/IRF1/IRF4/KLF4/PRG3/STAT3/TICAM1/TLR7/ZFP36	17	BP
GO:0000976	transcription regulatory region sequence-specific DNA binding	62/1025	644/16967	0.000183819	0.0132199	0.012438	ARID3B/ARID5B/ATF3/BHLHE40/CEBPB/CEBPD/CHD4/CREB3L2/CREB3L3/DDIT3/E2F1/EAF2/EGR1/EGR2/ELF3/ETS2/ETV3/FOS/FOXD1/FOXL2/GADD45A/HES1/HOXB9/HOXC10/IER2/IRF1/IRF4/JARID2/JUN/KLF10/KLF4/KLF6/LEF1/MEF2C/MEF2D/MXD1/MYC/NFIL3/NFKB2/NFYB/OVOL1/PER2/POU2F1/PRDM1/RBBP4/RFX4/SKIL/SMARCB1/SMARCC2/SNAI1/SOX12/SP5/SPIC/STAT3/TFAP2E/TGIF1/THAP1/ZNF175/ZNF335/ZNF431/ZNF668/ZNF704	62	MF
GO:0001228	DNA-binding transcription activator activity, RNA polymerase II-specific	42/1025	390/16967	0.000199805	0.0132199	0.012438	ATF3/CEBPB/CEBPD/CREB3L2/CREB3L3/CSRNP1/DDIT3/EAF2/EGR1/EGR2/EGR4/ELF3/FOS/FOXD1/FOXL2/HOXC10/IER2/IRF1/IRF4/JUN/JUNB/JUND/KLF10/KLF4/KLF6/LEF1/MAFF/MEF2C/MEF2D/MSX1/MYC/NFKB2/NR4A2/PLAGL2/RFX4/SOX12/SPIC/STAT3/TFAP2E/ZFAT/ZNF175/ZNF24	42	MF
GO:0000977	RNA polymerase II regulatory region sequence-specific DNA binding	58/1025	594/16967	0.000203931	0.0132199	0.012438	ARID3B/ARID5B/ATF3/BHLHE40/CEBPB/CEBPD/CHD4/CREB3L2/CREB3L3/DDIT3/EAF2/EGR1/EGR2/ELF3/ETS2/ETV3/FOS/FOXD1/FOXL2/GADD45A/HES1/HOXB9/HOXC10/IER2/IRF1/IRF4/JARID2/JUN/KLF10/KLF4/KLF6/LEF1/MEF2C/MEF2D/MXD1/MYC/NFIL3/NFKB2/NFYB/OVOL1/POU2F1/PRDM1/RBBP4/RFX4/SKIL/SMARCB1/SMARCC2/SNAI1/SP5/SPIC/STAT3/TFAP2E/TGIF1/THAP1/ZNF175/ZNF335/ZNF431/ZNF668	58	MF
GO:0001227	DNA-binding transcription repressor activity, RNA polymerase II-specific	28/1025	224/16967	0.000207514	0.0132199	0.012438	ARID5B/ATF3/BHLHE40/BTG2/CEBPB/E2F1/ERF/ETS2/ETV3/HES1/HES6/HIC1/JARID2/JDP2/MSX1/MXD1/MYC/NFIL3/NKX6-1/OVOL2/PPARD/PRDM1/SKIL/SNAI1/TGIF1/THAP1/ZNF175/ZNF668	28	MF
GO:0006368	transcription elongation from RNA polymerase II promoter	13/995	79/17910	0.00038463	0.0132952	0.0117062	AFF4/CCNH/CTR9/EAF2/ELL/ELL2/ELP2/MNAT1/NELFCD/POLR2A/POLR2B/POLR2C/SUPT4H1	13	BP
GO:0001012	RNA polymerase II regulatory region DNA binding	58/1025	596/16967	0.000222657	0.0133965	0.0126042	ARID3B/ARID5B/ATF3/BHLHE40/CEBPB/CEBPD/CHD4/CREB3L2/CREB3L3/DDIT3/EAF2/EGR1/EGR2/ELF3/ETS2/ETV3/FOS/FOXD1/FOXL2/GADD45A/HES1/HOXB9/HOXC10/IER2/IRF1/IRF4/JARID2/JUN/KLF10/KLF4/KLF6/LEF1/MEF2C/MEF2D/MXD1/MYC/NFIL3/NFKB2/NFYB/OVOL1/POU2F1/PRDM1/RBBP4/RFX4/SKIL/SMARCB1/SMARCC2/SNAI1/SP5/SPIC/STAT3/TFAP2E/TGIF1/THAP1/ZNF175/ZNF335/ZNF431/ZNF668	58	MF
GO:0007219	Notch signaling pathway	22/995	179/17910	0.000394677	0.0135733	0.011951	BCL6/BMP2/CNTN6/DLL1/ELF3/FBXW7/GSX2/HES1/HIF1AN/LFNG/METTL3/MYC/NEPRO/NFKBIA/NOTCH2NLA/PRAG1/PRKCI/PTP4A3/SNAI1/STAT3/TCIM/ZMIZ1	22	BP
GO:0002294	CD4-positive, alpha-beta T cell differentiation involved in immune response	11/995	60/17910	0.000410865	0.0140586	0.0123784	ANXA1/BCL6/GPR183/IFNG/IL6/IRF4/LEF1/NFKBIZ/NLRP3/RIPK2/STAT3	11	BP
GO:0030099	myeloid cell differentiation	40/995	411/17910	0.000413867	0.0140902	0.0124062	ACVR1B/ARNT/B2M/BCL6/CEBPB/CLDN18/CSF3/CTR9/DLL1/EFNA2/FADD/FBXW7/FOS/GPR183/ID2/IFNG/IL20/IL4/IRF4/ITPKB/JAGN1/JMJD6/JUN/JUNB/KLF10/KLF2/LEF1/LTF/MAEA/MEF2C/MT1G/MYC/NFKBIA/PRMT6/RPS6/STAT3/TRIB1/VPS33A/ZFP36/ZFP36L1	40	BP
GO:0002262	myeloid cell homeostasis	19/995	145/17910	0.000431008	0.0146004	0.0128554	ACVR1B/ANXA1/ARNT/B2M/BCL2L11/BCL6/CCR2/ID2/IL6/ITPKB/JMJD6/KLF2/MAEA/PDE4B/RPS6/SLC7A11/STAT3/ZFP36/ZFP36L1	19	BP
GO:0032637	interleukin-8 production	13/995	80/17910	0.000436312	0.0146535	0.0129022	ANXA1/BCL10/CD2/DDIT3/FADD/IL10/KLF4/MAVS/NLRP10/OTUD7B/PRG3/TLR5/TLR7	13	BP
GO:0009452	7-methylguanosine RNA capping	8/995	34/17910	0.000439065	0.0146535	0.0129022	CCNH/CMTR2/MNAT1/POLR2A/POLR2B/POLR2C/RNGTT/RNMT	8	BP
GO:0036260	RNA capping	8/995	34/17910	0.000439065	0.0146535	0.0129022	CCNH/CMTR2/MNAT1/POLR2A/POLR2B/POLR2C/RNGTT/RNMT	8	BP
GO:0044772	mitotic cell cycle phase transition	51/995	565/17910	0.000441733	0.0146703	0.0129169	ACVR1B/ANAPC5/BRSK1/BTG2/BUB3/CASP2/CCNH/CCP110/CDK5RAP2/CDKN1A/CEP250/CNOT6/CNOT7/CTC1/CUL1/CUL3/DBF4/DDB1/DUSP1/E2F1/ECD/FOXN3/GADD45A/HAUS3/ID2/KLF11/KLF4/LATS2/LSM11/LZTS1/MAPRE1/MNAT1/MYC/PCM1/PHLDA1/PIM2/PLRG1/PRIM2/PRMT2/PSMD6/PSMD9/RAD21/RHOU/RPA1/RPA4/RPS6/TUBB4A/VPS4A/VPS4B/ZFP36L1/ZFP36L2	51	BP
GO:0046872	metal ion binding	293/1025	4068/16967	0.000261764	0.0149205	0.0140381	AARS2/ACAT1/ACVR1B/ACVR2B/ADAM19/ADAMTS4/ADCY10/ADCY7/ADNP/AGAP1/AMPD2/ANG/ANKFY1/ANXA1/ARF1/ASXL1/ATP9B/B4GALT4/B4GAT1/BAZ1B/BCL6/BNC1/BRAF/BRSK1/CABP7/CAT/CD69/CDADC1/CDIPT/CDKN1A/CEPT1/CH25H/CHD4/CLEC4C/CNOT6/CNOT7/COL27A1/COX17/DBF4/DBH/DBR1/DLL1/DMRTA2/DXO/EDIL3/EGR1/EGR2/EGR4/ENPP7/ERMP1/ERN1/EYA3/FA2H/FAXDC2/FBLN7/FGD2/FGD4/FLG2/GJB2/GNA13/HBB/HBE1/HIC1/HIC2/HIF1AN/ING1/ING2/ISCU/ITGAV/ITS…	293	MF
GO:0034620	cellular response to unfolded protein	17/995	123/17910	0.000455355	0.0150489	0.0132503	ATF3/BCL2L11/CREB3L2/CREB3L3/CTH/CXCL8/DAXX/DDIT3/DNAJB9/ERN1/HSPB8/PPP1R15A/PPP1R15B/STUB1/VAPB/WIPI1/YOD1	17	BP
GO:0043069	negative regulation of programmed cell death	75/995	916/17910	0.000462965	0.0152261	0.0134063	ACAA2/ADNP/ANXA1/ARL6IP1/AZU1/BCL10/BCL6/BNIP1/BRAF/BTG2/CASP2/CAT/CBX4/CDKN1A/CEBPB/CITED2/CNTFR/CTH/CTNNA1/DDB1/DHCR24/DLL1/DUSP1/ERBB3/FADD/FGFR2/FNIP1/HTT/IER3/IL10/IL4/IL6/ING2/ITGAV/ITPKB/ITPRIP/ITSN1/IVNS1ABP/JUN/KLF4/KLHL20/LEF1/LTF/MAEA/MCL1/MEF2C/MNAT1/MSX1/MYC/NFKBIA/NR4A2/PAX7/PDPN/PELI1/PIK3CA/PIM2/PIM3/PLAC8/PPARD/PRKCI/PTGS2/RIPK2/RPS6/SET/SLC25A5/SLC30A10/SNAI1/SNX6/SOCS2/SOCS3/SQ…	75	BP
GO:0009968	negative regulation of signal transduction	98/995	1266/17910	0.000473308	0.0152862	0.0134592	ACAA2/ADAMTSL2/ADM/ADRB2/APPL1/AREG/ASXL1/ATF3/AXIN2/BCL6/BMP2/CNOT7/CSNK1A1/CTH/CTNNA1/CUL3/CXCL8/DACT2/DDIT3/DNAJB9/DUSP1/DUSP10/DUSP4/EGR1/ERBB3/EREG/FADD/FBXW7/FNIP1/GDF15/GLG1/HIC1/HIF1AN/HTT/IL6/ING2/INVS/IRF4/ITGAV/ITPRIP/IVNS1ABP/KCTD13/KCTD21/KCTD6/KLF4/LATS2/LEMD3/LFNG/LPAR1/LRRC14/LTF/MAPKAPK5/MCL1/METTL3/MYC/NFKBIA/NLRP3/NR4A2/OTUD7B/PARP14/PDE4D/PPP1R15A/PPP1R15B/PRDM16/PSMD6/PSMD9/P…	98	BP
GO:0043009	chordate embryonic development	52/995	581/17910	0.000475662	0.0152862	0.0134592	ACVR1B/ADM/AMOT/ARNT/AXIN2/BCL10/BCL2L11/BMP2/CEBPB/CTR9/CUL3/DLL1/ELF3/ELL/FGFR2/GNA13/HES1/HOXB9/IL10/JUNB/KBTBD8/KLF2/LFNG/LPAR6/MAFF/MAN2A1/MEF2C/MIB1/MSX1/NUP133/OCRL/OVOL2/PAX7/PLXNB2/PRDM1/PYGO2/RBBP6/RPL7L1/SEC24D/SKIL/SLC34A2/SNAI1/SOCS3/SOX17/SPIC/SPINT2/TBL1XR1/TM4SF1/ZFAT/ZFP36L1/ZMIZ1/ZNF335	52	BP
GO:0045596	negative regulation of cell differentiation	62/995	725/17910	0.000476414	0.0152862	0.0134592	ANP32B/ANXA1/AREG/ASXL1/AXIN2/B2M/BBS12/BCL6/BMP2/CDK5RAP2/CERS2/CLDN18/CTNNA1/CTR9/DDIT3/DIXDC1/DLL1/DUSP10/E2F1/EREG/FBXW7/HES1/ID2/IFNG/IFRD1/IL4/IL6/IRF1/IRX3/ITGAV/ITPKB/JDP2/LPAR1/LTF/MIB1/MSX1/MYC/NEPRO/NFKBIA/NKX6-1/NOCT/OLIG2/OVOL2/PCM1/PPARD/PRAG1/RANBP3L/RGS2/RIOX1/SNAI1/SOCS1/SOX17/SRA1/STAT3/STRAP/TOB1/TRIB1/TRIM62/VIM/ZFP36/ZFP36L1/ZFP36L2	62	BP
GO:0002287	alpha-beta T cell activation involved in immune response	11/995	61/17910	0.000476482	0.0152862	0.0134592	ANXA1/BCL6/GPR183/IFNG/IL6/IRF4/LEF1/NFKBIZ/NLRP3/RIPK2/STAT3	11	BP
GO:0002293	alpha-beta T cell differentiation involved in immune response	11/995	61/17910	0.000476482	0.0152862	0.0134592	ANXA1/BCL6/GPR183/IFNG/IL6/IRF4/LEF1/NFKBIZ/NLRP3/RIPK2/STAT3	11	BP
GO:0007399	nervous system development	158/995	2216/17910	0.000478329	0.0152862	0.0134592	ACAT1/ACVR1B/ADM/ADNP/ALDH5A1/ANKRD27/ANP32B/ARC/AREG/ARF1/ATXN1/AZU1/B2M/B3GNT5/BCL10/BCL2L11/BCL6/BMP2/BRSK1/BTG2/C21orf91/C9orf72/CASP2/CCR2/CD9/CDK5RAP2/CEBPB/CERS2/CNTFR/CNTN6/COX17/CREB3L2/CTNNA1/CXCL1/CXCR4/CYFIP2/DIXDC1/DLL1/DMRTA2/DNAJB1/DUSP10/E2F1/EEF2/EFNA2/EGR2/ERBB3/FA2H/FBXO38/FGF5/FGFR2/FMR1/FOS/FOXD1/GPR183/GSX2/HES1/HOXC10/ID2/IER2/IFRD1/IL3/IL6/IRX3/IST1/ITM2B/ITSN1/JARID2/JRKL…	158	BP
GO:0051817	modification of morphology or physiology of other organism involved in symbiotic interaction	16/995	113/17910	0.000504593	0.0160498	0.0141316	AZU1/BCL2L11/CCL8/CTSG/FBXL2/FMR1/ITGAV/JUN/KPNA3/KPNB1/LEF1/LTF/MBL2/NAPEPLD/SMARCB1/VAPB	16	BP
GO:0042110	T cell activation	42/995	443/17910	0.000516722	0.016331	0.0143792	ANXA1/B2M/BCL10/BCL6/CCR2/CD2/CD83/CEBPB/DUSP10/EFNB1/EGR1/FADD/GPR183/HES1/IFNG/IL10/IL4/IL6/IRF1/IRF4/ITPKB/JMJD6/LEF1/LFNG/MAP3K8/METTL3/NFKBIZ/NLRP3/PELI1/PIK3CA/PRDM1/RHOH/RIPK2/RPS6/SELENOK/SIT1/SOCS1/STAT3/TNFSF9/ZFP36L1/ZFP36L2/ZMIZ1	42	BP
GO:0051091	positive regulation of DNA-binding transcription factor activity	28/995	257/17910	0.000520027	0.016331	0.0143792	ARID5B/BCL10/CAT/CSF3/CTH/DDIT3/IL10/IL6/JMY/LTF/MAVS/MTPN/NDP/NFKB2/NKX6-1/NLRP3/PRKCI/RIPK2/RIPK4/SAV1/SMARCB1/STAT3/TAF1/TICAM1/TRIM14/TRIM27/TRIM62/UBC	28	BP
GO:0051094	positive regulation of developmental process	105/995	1378/17910	0.000520664	0.016331	0.0143792	ACVR1B/ACVR2B/ADM/ADM2/ADNP/ADRB2/AMOT/ANKRD27/ANXA1/ARF1/ARNT/ARPC2/AXIN2/BCL6/BMP2/BTG1/C21orf91/CASS4/CCR2/CD83/CEBPB/CEBPD/CITED2/CREB3L2/CREBL2/CTH/CTNNA1/CXCL8/CXCR4/DLL1/DMRTA2/DUSP10/E2F1/EGR1/ERBB3/FADD/FBXO38/FGFR2/FMR1/FOS/FOXD1/GDF15/GSX2/HES1/HIF1AN/ID2/IFNG/IL10/IL20/IL4/IL6/IRX3/IST1/ITPKB/ITSN1/JUN/JUND/KLF10/KLF4/LEF1/LPAR1/LTF/MAN2A1/MAPK6/MEF2C/MORF4L2/MYC/NAP1L1/NAPEPLD/NFKBIZ…	105	BP
GO:0071219	cellular response to molecule of bacterial origin	22/995	183/17910	0.000536338	0.0167451	0.0147438	BCL10/CEBPB/CSF3/CTR9/CTSG/CXCL8/IL10/IL6/LTF/MEF2C/NFKBIA/NLRP3/PDE4B/PDE4D/PPARD/PRPF8/RIPK2/TICAM1/TNFAIP3/TRIB1/VIM/ZFP36	22	BP
GO:0032270	positive regulation of cellular protein metabolic process	110/995	1458/17910	0.000548173	0.0170345	0.0149986	ACVR1B/ACVR2B/ADCY7/ADNP/ADRB2/ANG/ANP32B/AREG/ARNT/AXIN2/AZU1/BCL10/BCL2L11/BCL6/BMP2/BRAF/CASS4/CDKN1A/CREBL2/CSF3/CSNK1A1/CTR9/CUL3/CXCR4/CYFIP2/DAXX/DBF4/DUSP5/EEF2/EGR1/ERBB3/EREG/ERN1/FADD/FASTKD2/FBXW7/FGD2/FGFR2/FMR1/FNIP1/FNTA/FOXL2/FSHR/GADD45A/GADD45B/GADD45G/GDF15/GPLD1/GPR183/HES1/IFNG/IL20/IL3/IL4/IL6/ING2/IST1/JARID2/JDP2/JUN/KLF4/KSR1/LPAR1/LTF/MAP3K8/MAPKAPK5/MAVS/METTL3/MNAT1/MT…	110	BP
GO:0032623	interleukin-2 production	11/995	62/17910	0.000550637	0.0170345	0.0149986	ANXA1/CCR2/CD83/IRF4/NAV3/PDE4B/PDE4D/RIPK2/TNFAIP3/TRIM27/ZFP36	11	BP
GO:0045348	positive regulation of MHC class II biosynthetic process	4/995	8/17910	0.000553466	0.0170442	0.0150071	AZU1/CIITA/IL10/IL4	4	BP
GO:0060713	labyrinthine layer morphogenesis	6/995	20/17910	0.000572336	0.0174225	0.0153402	ADM/FGFR2/IL10/SOCS3/SPINT2/ZFP36L1	6	BP
GO:0035821	modification of morphology or physiology of other organism	20/995	160/17910	0.000572394	0.0174225	0.0153402	AZU1/BCL2L11/CCL8/CTSG/DCD/FBXL2/FMR1/HMGN2/IFNG/ITGAV/JUN/KPNA3/KPNB1/LEF1/LTF/MBL2/MUC7/NAPEPLD/SMARCB1/VAPB	20	BP
GO:0019941	modification-dependent protein catabolic process	47/995	515/17910	0.000575753	0.0174225	0.0153402	ANAPC5/BUB3/CCNF/CSNK1A1/CUL1/CUL3/DDB1/DDIT3/DNAJB9/FBXL18/FBXL2/FBXO33/FBXO38/FBXO9/FBXW7/KCTD13/KCTD21/KCTD6/KLHL15/KLHL20/OGT/PCYOX1/PELI1/PSMD6/PSMD9/RBBP6/RLIM/RNF122/RNF139/SEC61B/SIAH1/SQSTM1/STUB1/TAF1/TBL1XR1/TMUB2/TRIB1/UBC/UBE2D3/UBR4/USP1/USP2/USP27X/USP9X/VPS4A/VPS4B/YOD1	47	BP
GO:0009607	response to biotic stimulus	76/995	938/17910	0.000576411	0.0174225	0.0153402	ADM/ARF1/AZU1/B2M/BCL10/BCL2L11/BMP2/CCL8/CEBPB/CNOT7/CSF3/CTR9/CTSG/CXCL2/CXCL8/CXCR4/DCD/DDIT3/DUSP10/FADD/FBXO38/FGFR2/FMR1/FOS/GJB2/GJB6/HMGN2/IFNG/IL10/IL6/IRF1/IRF4/IVNS1ABP/JAGN1/LTF/LYZL6/MAVS/MBL2/MEF2C/MS4A1/MT2A/MUC7/NFKB2/NFKBIA/NLRP10/NLRP3/NOCT/PDE4B/PDE4D/PELI1/PIM2/PLAC8/PMAIP1/PPARD/PPP1R15B/PRB3/PRPF8/PTGS2/PUM1/PUM2/REG4/RGS1/RIPK2/SELENOK/SERINC5/THBD/TICAM1/TLR5/TLR7/TNFAIP3/…	76	BP
GO:0001659	temperature homeostasis	21/995	172/17910	0.000578606	0.0174225	0.0153402	ACVR2B/ADRB2/CCR2/CEBPB/CXCR4/DBH/DDIT3/EGR1/GADD45G/GPR3/HOXC10/IL4/IP6K1/IRF4/NAPEPLD/OGT/PER2/PLAC8/PRDM16/PTGS2/STAT3	21	BP
GO:0019058	viral life cycle	33/995	324/17910	0.000586254	0.0175747	0.0154742	CCL8/CHMP1B/CNOT7/CTBP2/CXCL8/CXCR4/DDB1/DEK/FBXL2/FMR1/IST1/ITGAV/KPNA3/KPNB1/LTF/MAVS/MPHOSPH8/NUP133/NUP153/NUP214/PDCD6IP/PKN2/SMARCB1/TOP2B/TRIM27/TRIM59/TRIM62/UBC/UBP1/VAPB/VPS4A/VPS4B/XPO1	33	BP
GO:0061014	positive regulation of mRNA catabolic process	9/995	44/17910	0.000592263	0.0176766	0.0155639	BTG2/CNOT7/METTL14/METTL3/PUM1/TOB1/ZFP36/ZFP36L1/ZFP36L2	9	BP
GO:0046332	SMAD binding	13/1025	72/16967	0.000335473	0.0176987	0.016652	ACVR1B/AXIN2/BMP2/FOS/IPO7/JUN/PRDM16/PURA/RANBP3L/STUB1/TGIF1/TOB1/USP9X	13	MF
GO:0008138	protein tyrosine/serine/threonine phosphatase activity	9/1025	38/16967	0.000343189	0.0176987	0.016652	DUSP1/DUSP10/DUSP23/DUSP5/PTP4A1/PTP4A3/RNGTT/SSH1/SSH2	9	MF
GO:0010647	positive regulation of cell communication	127/995	1730/17910	0.000603707	0.0179391	0.015795	ACVR1B/ACVR2B/ADRB2/ARC/AREG/ARNT/ASXL1/ATF3/AXIN2/BCL10/BCL2L11/BCLAF1/BIK/BMP2/BRAF/CASP2/CAT/CCR2/CITED2/CNTN6/CSF3/CTBP2/CTH/CTNNA1/CXCR4/CYFIP2/DAXX/DDIT3/DIXDC1/DLL1/DUSP5/E2F1/EEF1D/ELF3/ERBB3/EREG/ERN1/FADD/FBXW7/FGD2/FGF5/FGFR2/FMR1/FOXD1/FOXL2/FSHR/GADD45A/GADD45B/GADD45G/GDF15/GPLD1/GPR183/GSX2/HES1/HIC1/HTT/IFNG/IL10/IL20/IL3/IL4/IL6/ING2/ITPKB/ITSN1/JRK/JUN/KCTD13/KSR1/LFNG/LGR5/LPAR…	127	BP
GO:1990837	sequence-specific double-stranded DNA binding	63/1025	674/16967	0.00036523	0.0179793	0.0169159	ARID3B/ARID5B/ARNT/ATF3/BHLHE40/CEBPB/CEBPD/CHD4/CREB3L2/CREB3L3/DDIT3/E2F1/EAF2/EGR1/EGR2/ELF3/ETS2/ETV3/FOS/FOXD1/FOXL2/GADD45A/HES1/HOXB9/HOXC10/IER2/IRF1/IRF4/JARID2/JUN/KLF10/KLF4/KLF6/LEF1/MEF2C/MEF2D/MXD1/MYC/NFIL3/NFKB2/NFYB/OVOL1/PER2/POU2F1/PRDM1/RBBP4/RFX4/SKIL/SMARCB1/SMARCC2/SNAI1/SOX12/SP5/SPIC/STAT3/TFAP2E/TGIF1/THAP1/ZNF175/ZNF335/ZNF431/ZNF668/ZNF704	63	MF
GO:0048585	negative regulation of response to stimulus	120/995	1620/17910	0.000615695	0.0182154	0.0160384	ACAA2/ADAMTSL2/ADCY7/ADM/ADRB2/ANXA1/APPL1/AREG/ASXL1/ATF3/AXIN2/BCL6/BMP2/CASK/CCR2/CD9/CDKN1A/CERS2/CNOT7/CSNK1A1/CTH/CTNNA1/CUL3/CXCL8/DACT2/DDIT3/DNAJB9/DUSP1/DUSP10/DUSP4/EGR1/ERBB3/EREG/FADD/FBXW7/FNIP1/GDF15/GLG1/HIC1/HIF1AN/HTT/IL10/IL4/IL6/ING2/INVS/IRF4/ITGAV/ITPRIP/IVNS1ABP/JAGN1/KCTD13/KCTD21/KCTD6/KLF4/KLHL15/LATS2/LEMD3/LFNG/LPAR1/LRRC14/LTF/MAPKAPK5/MCL1/METTL3/MYC/NAMPT/NCOA7/NFKB…	120	BP
GO:0046637	regulation of alpha-beta T cell differentiation	11/995	63/17910	0.000634179	0.0186807	0.016448	ANXA1/BCL6/CD83/IFNG/IRF4/ITPKB/NFKBIZ/NLRP3/PRDM1/RIPK2/SOCS1	11	BP
GO:0006950	response to stress	254/995	3822/17910	0.000645945	0.0189449	0.0166807	ACAA2/ACAT1/ADCY7/ADM/ADRB2/ANG/ANXA1/AP5S1/APOLD1/APPL1/AQR/AREG/ARHGEF6/ARNT/ASCC3/ATF3/AXIN2/AZU1/B2M/BAZ1B/BCL10/BCL2L11/BCL6/BCL9/BCLAF1/BMP2/BRAF/BRSK1/BTG2/C2CD4B/CASK/CASP2/CAT/CCNH/CCR2/CD83/CD9/CDC42EP4/CDKN1A/CEBPB/CERS2/CIITA/CITED2/CLEC4C/CNOT6/CNOT7/CPEB2/CREB3L2/CREB3L3/CTC1/CTH/CTNNA1/CTSG/CUL1/CUL3/CXCL8/CXCR4/DAXX/DBH/DCBLD2/DCD/DCLRE1C/DDB1/DDIT3/DEK/DHCR24/DNAJB1/DNAJB5/DNAJB9…	254	BP
GO:0009967	positive regulation of signal transduction	118/995	1591/17910	0.000653782	0.0190602	0.0167822	ACVR1B/ACVR2B/ADRB2/AREG/ARNT/ASXL1/ATF3/AXIN2/BCL10/BCL2L11/BCLAF1/BIK/BMP2/BRAF/CASP2/CAT/CCR2/CITED2/CNTN6/CSF3/CTBP2/CTH/CTNNA1/CXCR4/CYFIP2/DAXX/DDIT3/DIXDC1/DLL1/DUSP5/E2F1/EEF1D/ELF3/ERBB3/EREG/ERN1/FADD/FBXW7/FGD2/FGF5/FGFR2/FOXD1/FSHR/GADD45A/GADD45B/GADD45G/GDF15/GPR183/GSX2/HES1/HIC1/HTT/IFNG/IL10/IL20/IL3/IL4/IL6/ING2/ITPKB/ITSN1/JRK/JUN/KSR1/LFNG/LGR5/LPAR1/LTF/MAP3K8/MAPKAPK5/MAVS/M…	118	BP
GO:0070427	nucleotide-binding oligomerization domain containing 1 signaling pathway	3/995	4/17910	0.000655504	0.0190602	0.0167822	NFKBIA/RIPK2/TNFAIP3	3	BP
GO:0051240	positive regulation of multicellular organismal process	128/995	1750/17910	0.00066195	0.0190705	0.0167912	ACVR1B/ACVR2B/ADM/ADM2/ADNP/ADRB2/AMOT/ANKRD27/ANXA1/APPL1/ARF1/ARNT/ATP5F1A/AXIN2/AZU1/B2M/BCAR1/BCL10/BCL6/BMP2/BTG1/C21orf91/CAPN7/CCR2/CD2/CD83/CEBPB/CEBPD/CITED2/CREB3L2/CTH/CXCL8/CXCR4/DBH/DDIT3/DLL1/DMRTA2/DUSP10/E2F1/EGR1/ERBB3/EREG/FADD/FBXO38/FGFR2/FMR1/FOS/FOXD1/FOXL2/GADD45G/GPLD1/GPR3/GSX2/HES1/HIF1AN/ID2/IFNG/IL10/IL20/IL4/IL6/IRF1/IRF4/IRX3/IST1/ITPKB/ITSN1/JUN/JUND/KLF10/KLF4/LEF1…	128	BP
GO:1990823	response to leukemia inhibitory factor	14/995	94/17910	0.000664299	0.0190705	0.0167912	ARID5B/BCLAF1/CTBP2/CTH/JARID2/KLF4/MYNN/NFYB/PIGA/PTP4A3/RNMT/SLC25A5/SOCS3/SOX17	14	BP
GO:1990830	cellular response to leukemia inhibitory factor	14/995	94/17910	0.000664299	0.0190705	0.0167912	ARID5B/BCLAF1/CTBP2/CTH/JARID2/KLF4/MYNN/NFYB/PIGA/PTP4A3/RNMT/SLC25A5/SOCS3/SOX17	14	BP
GO:1901652	response to peptide	45/995	491/17910	0.000683896	0.0195328	0.0171982	ADCY7/ADM/ADRB2/APPL1/AREG/ATP6V0E1/BCAR1/BCL2L11/BTG2/CAT/CPEB2/EGR1/EGR2/EREG/GDF15/GJB2/GPLD1/IL10/JUND/KLF10/KLF11/KLF2/KLF4/NAMPT/NFKBIA/NKX6-1/NR4A2/OGT/PIK3CA/PRKCI/PTGS2/RIPK2/SESN2/SLC25A33/SLC2A8/SLC30A10/SNX6/SOCS1/SOCS2/STAT3/STAT5A/SYAP1/TNFAIP3/VIM/ZFP36L1	45	BP
GO:0002763	positive regulation of myeloid leukocyte differentiation	10/995	54/17910	0.000686169	0.0195328	0.0171982	FADD/FOS/ID2/IFNG/IL20/JUN/KLF10/LEF1/TRIB1/ZFP36L1	10	BP
GO:0023056	positive regulation of signaling	127/995	1736/17910	0.000690678	0.0195789	0.0172388	ACVR1B/ACVR2B/ADRB2/ARC/AREG/ARNT/ASXL1/ATF3/AXIN2/BCL10/BCL2L11/BCLAF1/BIK/BMP2/BRAF/CASP2/CAT/CCR2/CITED2/CNTN6/CSF3/CTBP2/CTH/CTNNA1/CXCR4/CYFIP2/DAXX/DDIT3/DIXDC1/DLL1/DUSP5/E2F1/EEF1D/ELF3/ERBB3/EREG/ERN1/FADD/FBXW7/FGD2/FGF5/FGFR2/FMR1/FOXD1/FOXL2/FSHR/GADD45A/GADD45B/GADD45G/GDF15/GPLD1/GPR183/GSX2/HES1/HIC1/HTT/IFNG/IL10/IL20/IL3/IL4/IL6/ING2/ITPKB/ITSN1/JRK/JUN/KCTD13/KSR1/LFNG/LGR5/LPAR…	127	BP
GO:0045580	regulation of T cell differentiation	18/995	139/17910	0.000695618	0.0196367	0.0172898	ANXA1/BCL6/CCR2/CD2/CD83/DUSP10/IFNG/IL4/IRF1/IRF4/ITPKB/METTL3/NFKBIZ/NLRP3/PRDM1/RIPK2/SOCS1/ZMIZ1	18	BP
GO:0000209	protein polyubiquitination	30/995	288/17910	0.000708498	0.0198479	0.0174757	ANAPC5/CCNF/CUL1/CUL3/FBXL18/FBXO38/FBXO9/FBXW7/KLHL20/LONRF1/NPEPPS/PELI1/PPIL2/PSMD6/PSMD9/RBBP6/RLIM/RNF111/RNF19A/RNF19B/SIAH1/STUB1/TAF1/TNFAIP3/TRIM27/TRIM56/UBC/UBE2D3/UBR5/ZNF738	30	BP
GO:1903311	regulation of mRNA metabolic process	29/995	275/17910	0.000708959	0.0198479	0.0174757	AXIN2/BTG2/CNOT7/CTR9/DCP1A/E2F1/FASTKD1/FMR1/HNRNPA1/JMJD6/METTL14/METTL3/NOCT/NUP214/PSMD6/PSMD9/PUM1/PUM2/SET/TENT5C/TOB1/TRA2B/UBC/VIM/XPO1/YWHAB/ZFP36/ZFP36L1/ZFP36L2	29	BP
GO:0043161	proteasome-mediated ubiquitin-dependent protein catabolic process	33/995	328/17910	0.000725886	0.020193	0.0177796	ANAPC5/BUB3/CCNF/CSNK1A1/CUL1/CUL3/DDB1/DDIT3/DNAJB9/FBXL18/FBXL2/FBXO33/FBXO38/FBXO9/FBXW7/KCTD13/KLHL15/KLHL20/OGT/PELI1/PSMD6/PSMD9/RNF122/SEC61B/SIAH1/STUB1/TAF1/TBL1XR1/TMUB2/TRIB1/UBC/UBE2D3/YOD1	33	BP
GO:0035966	response to topologically incorrect protein	21/995	175/17910	0.000727246	0.020193	0.0177796	ATF3/BCL2L11/CREB3L2/CREB3L3/CTH/CUL3/CXCL8/DAXX/DDIT3/DNAJB1/DNAJB5/DNAJB9/ERN1/HSPB8/KLHL15/PPP1R15A/PPP1R15B/STUB1/VAPB/WIPI1/YOD1	21	BP
GO:0009894	regulation of catabolic process	74/995	916/17910	0.000737233	0.0203867	0.0179502	ADRB2/ARNT/ATG101/ATP6V0E1/AXIN2/BCL2L11/BTG2/C9orf72/CNOT7/CSNK1A1/DCP1A/DDB1/DDIT3/DEPP1/DXO/E2F1/ECD/EEF1A1/ERN1/FASTKD1/FBXL2/FBXW7/FMR1/GPLD1/HSPB8/HTT/IFNG/IL10/IL4/IL6/LRPPRC/LZTS1/MCL1/METTL14/METTL3/NAMPT/NOCT/NUP133/NUP153/NUP214/OGT/PHF23/PIK3CA/PIM2/PSMD6/PSMD9/PUM1/PUM2/RAB3GAP1/RIC1/RIPK2/RNF139/RNF19A/SESN2/SET/SNX6/SOX17/STAT3/STUB1/TAF1/TENT5C/TICAM1/TIPARP/TNFAIP3/TOB1/TRIB1/UBC…	74	BP
GO:0045637	regulation of myeloid cell differentiation	27/995	250/17910	0.000742072	0.0204295	0.0179878	ACVR1B/ARNT/B2M/CEBPB/CLDN18/CTR9/DLL1/FADD/FBXW7/FOS/ID2/IFNG/IL20/IL4/ITPKB/JUN/KLF10/LEF1/LTF/MEF2C/MYC/NFKBIA/PRMT6/STAT3/TRIB1/ZFP36/ZFP36L1	27	BP
GO:0002761	regulation of myeloid leukocyte differentiation	16/995	117/17910	0.000744809	0.0204295	0.0179878	CEBPB/CLDN18/FADD/FBXW7/FOS/ID2/IFNG/IL20/IL4/JUN/KLF10/LEF1/LTF/MYC/TRIB1/ZFP36L1	16	BP
GO:0043632	modification-dependent macromolecule catabolic process	47/995	522/17910	0.000769438	0.0210016	0.0184915	ANAPC5/BUB3/CCNF/CSNK1A1/CUL1/CUL3/DDB1/DDIT3/DNAJB9/FBXL18/FBXL2/FBXO33/FBXO38/FBXO9/FBXW7/KCTD13/KCTD21/KCTD6/KLHL15/KLHL20/OGT/PCYOX1/PELI1/PSMD6/PSMD9/RBBP6/RLIM/RNF122/RNF139/SEC61B/SIAH1/SQSTM1/STUB1/TAF1/TBL1XR1/TMUB2/TRIB1/UBC/UBE2D3/UBR4/USP1/USP2/USP27X/USP9X/VPS4A/VPS4B/YOD1	47	BP
GO:0034248	regulation of cellular amide metabolic process	42/995	452/17910	0.000774967	0.0210016	0.0184915	ANG/ATXN2/BTG2/CNOT6/CPEB2/EEF1A1/EEF2/EIF3H/EIF4G3/FASTKD2/FMR1/IL6/KBTBD8/LRPPRC/MAPKAPK5/METTL14/METTL3/MTPN/PER2/POLDIP3/PPP1R15A/PPP1R15B/PRG3/PTCD3/PUM1/PUM2/PURA/RBM4B/RGS2/RNF139/RPL38/RPUSD4/SESN2/SLC7A11/STAT3/TOB1/UHMK1/VIM/ZFP36/ZFP36L1/ZFP36L2/ZNF540	42	BP
GO:0072594	establishment of protein localization to organelle	42/995	452/17910	0.000774967	0.0210016	0.0184915	AP3M1/APPL1/BCL2L11/CAT/CDKN1A/DDIT3/E2F1/FBXW7/IFNG/KPNA3/KPNB1/MAVS/MTERF4/NCOA4/NFKBIA/NPEPPS/NUDT19/PEX12/PEX5/PMAIP1/PTGS2/RAB3GAP1/RHOU/RPL14/RPL27A/RPL36A/RPL38/RPL7/RPS12/RPS25/RPS6/SEC61G/SEC62/STAT3/TIMM23/TNFAIP3/UBC/UBE2D3/UBR5/USP9X/VPS4A/YWHAB	42	BP
GO:0048584	positive regulation of response to stimulus	163/995	2322/17910	0.000783465	0.0210847	0.0185647	ACVR1B/ACVR2B/ADRB2/ANXA1/APPL1/AREG/ARL6IP1/ARNT/ARPC2/ASXL1/ATF3/AXIN2/AZU1/B2M/BCAR1/BCL10/BCL2L11/BCLAF1/BIK/BMP2/BRAF/C2CD4B/CASP2/CAT/CCR2/CEBPB/CITED2/CLEC4C/CNTN6/CREB3L3/CSF3/CTBP2/CTH/CTNNA1/CTSG/CUL1/CXCL8/CXCR4/CYFIP2/DAXX/DDIT3/DIXDC1/DLL1/DUSP5/E2F1/EEF1D/ELF3/ERBB3/EREG/ERN1/EYA3/FADD/FBXO38/FBXW7/FGD2/FGF5/FGFR2/FMR1/FOXD1/FSHR/GADD45A/GADD45B/GADD45G/GDF15/GPLD1/GPR183/GSX2/HES1/…	163	BP
GO:0051707	response to other organism	73/995	903/17910	0.000784259	0.0210847	0.0185647	ADM/ARF1/AZU1/B2M/BCL10/BCL2L11/BMP2/CCL8/CEBPB/CNOT7/CSF3/CTR9/CTSG/CXCL2/CXCL8/CXCR4/DCD/DUSP10/FADD/FGFR2/FMR1/FOS/GJB2/GJB6/HMGN2/IFNG/IL10/IL6/IRF1/IRF4/IVNS1ABP/JAGN1/LTF/LYZL6/MAVS/MBL2/MEF2C/MS4A1/MT2A/MUC7/NFKB2/NFKBIA/NLRP10/NLRP3/NOCT/PDE4B/PDE4D/PELI1/PIM2/PLAC8/PMAIP1/PPARD/PRB3/PRPF8/PTGS2/PUM1/PUM2/REG4/RGS1/RIPK2/SELENOK/SERINC5/THBD/TICAM1/TLR5/TLR7/TNFAIP3/TRIB1/TRIM56/VIM/WIPI2…	73	BP
GO:0022409	positive regulation of cell-cell adhesion	27/995	251/17910	0.000788721	0.0211209	0.0185966	ADAM19/AFDN/ANXA1/BCL10/BCL6/CCR2/CD83/CITED2/DUSP10/EFNB1/FADD/HES1/IFNG/IL10/IL4/IL6/ITPKB/MAP3K8/MYO10/NFKBIZ/NLRP3/PDPN/PIK3CA/RIPK2/SELENOK/SOCS1/ZMIZ1	27	BP
GO:0043169	cation binding	295/1025	4133/16967	0.000463938	0.0218454	0.0205534	AARS2/ACAT1/ACSS1/ACVR1B/ACVR2B/ADAM19/ADAMTS4/ADCY10/ADCY7/ADNP/AGAP1/AMPD2/ANG/ANKFY1/ANXA1/ARF1/ASXL1/ATP9B/B4GALT4/B4GAT1/BAZ1B/BCL6/BNC1/BRAF/BRSK1/CABP7/CAT/CD69/CDADC1/CDIPT/CDKN1A/CEPT1/CH25H/CHD4/CLEC4C/CNOT6/CNOT7/COL27A1/COX17/DBF4/DBH/DBR1/DLL1/DMRTA2/DXO/EDIL3/EGR1/EGR2/EGR4/ENPP7/ERMP1/ERN1/EYA3/FA2H/FAXDC2/FBLN7/FGD2/FGD4/FLG2/GJB2/GNA13/HBB/HBE1/HIC1/HIC2/HIF1AN/ING1/ING2/ISCU/ITG…	295	MF
GO:0032757	positive regulation of interleukin-8 production	9/995	46/17910	0.000833131	0.0220565	0.0194204	BCL10/CD2/DDIT3/FADD/MAVS/NLRP10/PRG3/TLR5/TLR7	9	BP
GO:0060711	labyrinthine layer development	9/995	46/17910	0.000833131	0.0220565	0.0194204	ADM/FGFR2/HES1/IL10/JUNB/OVOL2/SOCS3/SPINT2/ZFP36L1	9	BP
GO:0043207	response to external biotic stimulus	73/995	905/17910	0.000833478	0.0220565	0.0194204	ADM/ARF1/AZU1/B2M/BCL10/BCL2L11/BMP2/CCL8/CEBPB/CNOT7/CSF3/CTR9/CTSG/CXCL2/CXCL8/CXCR4/DCD/DUSP10/FADD/FGFR2/FMR1/FOS/GJB2/GJB6/HMGN2/IFNG/IL10/IL6/IRF1/IRF4/IVNS1ABP/JAGN1/LTF/LYZL6/MAVS/MBL2/MEF2C/MS4A1/MT2A/MUC7/NFKB2/NFKBIA/NLRP10/NLRP3/NOCT/PDE4B/PDE4D/PELI1/PIM2/PLAC8/PMAIP1/PPARD/PRB3/PRPF8/PTGS2/PUM1/PUM2/REG4/RGS1/RIPK2/SELENOK/SERINC5/THBD/TICAM1/TLR5/TLR7/TNFAIP3/TRIB1/TRIM56/VIM/WIPI2…	73	BP
GO:0006412	translation	57/995	668/17910	0.000837975	0.0220565	0.0194204	AARS2/ANG/ATXN2/BTG2/CNOT6/CPEB2/EEF1A1/EEF1D/EEF2/EIF3H/EIF3L/EIF4G3/FASTKD2/FMR1/GGT1/IL6/KBTBD8/LRPPRC/MAPKAPK5/METTL14/METTL3/MRPL38/MRPL41/MRPS11/MTPN/MTRF1L/PER2/POLDIP3/PPP1R15A/PPP1R15B/PRG3/PTCD3/PUM1/PUM2/PURA/RBM4B/RGS2/RNF139/RPL14/RPL22L1/RPL27A/RPL36A/RPL38/RPL7/RPS12/RPS25/RPS6/RPUSD4/SESN2/STAT3/TOB1/UHMK1/VIM/ZFP36/ZFP36L1/ZFP36L2/ZNF540	57	BP
GO:0006511	ubiquitin-dependent protein catabolic process	46/995	510/17910	0.000839939	0.0220565	0.0194204	ANAPC5/BUB3/CCNF/CSNK1A1/CUL1/CUL3/DDB1/DDIT3/DNAJB9/FBXL18/FBXL2/FBXO33/FBXO38/FBXO9/FBXW7/KCTD13/KCTD21/KCTD6/KLHL15/KLHL20/OGT/PELI1/PSMD6/PSMD9/RBBP6/RLIM/RNF122/RNF139/SEC61B/SIAH1/SQSTM1/STUB1/TAF1/TBL1XR1/TMUB2/TRIB1/UBC/UBE2D3/UBR4/USP1/USP2/USP27X/USP9X/VPS4A/VPS4B/YOD1	46	BP
GO:0017016	Ras GTPase binding	35/1025	320/16967	0.000495036	0.0223385	0.0210173	AFDN/ANKFY1/ANKRD27/AP3M1/ARHGEF4/ARHGEF6/C9orf72/CDC42EP4/DENND1A/DENND2D/DIAPH2/EPS8L2/FGD2/FGD4/HPS6/IPO7/ITSN1/KCTD13/KPNB1/MCF2L/MCF2L2/NXT1/OCRL/PKN2/RAB3GAP1/RABGEF1/RANBP9/RAPGEF1/RASGEF1B/RASGRP3/RHOH/RIC1/STRIP1/SYTL3/XPO1	35	MF
GO:0019439	aromatic compound catabolic process	56/995	655/17910	0.000886144	0.02318	0.0204096	ACAT1/ARNT/AXIN2/BTG2/CDADC1/CNOT6/CNOT7/CSDE1/DBH/DCP1A/DXO/E2F1/ECD/ERN1/FASTKD1/FMR1/FOXL2/GSPT2/IL6/KPNB1/LRPPRC/METTL14/METTL3/NOCT/NUP133/NUP153/NUP214/OGT/PDE4B/PDE4D/PSMD6/PSMD9/PUM1/PUM2/REXO4/RPL14/RPL27A/RPL36A/RPL38/RPL7/RPS12/RPS25/RPS6/SET/SMG8/STAT3/TENT5C/TOB1/TRIR/UBC/VIM/XPO1/YWHAB/ZFP36/ZFP36L1/ZFP36L2	56	BP
GO:0046700	heterocycle catabolic process	55/995	641/17910	0.000903703	0.0235484	0.0207339	ACAT1/ARNT/AXIN2/BTG2/CDADC1/CNOT6/CNOT7/CSDE1/DCP1A/DXO/E2F1/ECD/ERN1/FASTKD1/FMR1/FOXL2/GSPT2/IL6/KPNB1/LRPPRC/METTL14/METTL3/NOCT/NUP133/NUP153/NUP214/OGT/PDE4B/PDE4D/PSMD6/PSMD9/PUM1/PUM2/REXO4/RPL14/RPL27A/RPL36A/RPL38/RPL7/RPS12/RPS25/RPS6/SET/SMG8/STAT3/TENT5C/TOB1/TRIR/UBC/VIM/XPO1/YWHAB/ZFP36/ZFP36L1/ZFP36L2	55	BP
GO:0014015	positive regulation of gliogenesis	12/995	76/17910	0.000932814	0.0241462	0.0212603	BMP2/CCR2/CXCR4/E2F1/GSX2/HES1/ID2/IL6/NKX6-1/OLIG2/PPP1CC/PRKCI	12	BP
GO:0044270	cellular nitrogen compound catabolic process	55/995	642/17910	0.000936802	0.0241462	0.0212603	ACAT1/ARNT/AXIN2/BTG2/CDADC1/CNOT6/CNOT7/CSDE1/DCP1A/DXO/E2F1/ECD/ERN1/FASTKD1/FMR1/FOXL2/GSPT2/IL6/KPNB1/LRPPRC/METTL14/METTL3/NOCT/NUP133/NUP153/NUP214/OGT/PDE4B/PDE4D/PSMD6/PSMD9/PUM1/PUM2/REXO4/RPL14/RPL27A/RPL36A/RPL38/RPL7/RPS12/RPS25/RPS6/SET/SMG8/STAT3/TENT5C/TOB1/TRIR/UBC/VIM/XPO1/YWHAB/ZFP36/ZFP36L1/ZFP36L2	55	BP
GO:0045786	negative regulation of cell cycle	53/995	613/17910	0.000937335	0.0241462	0.0212603	BCL6/BMP2/BRSK1/BTG2/CASP2/CCNF/CDK5RAP2/CDKN1A/CNOT6/CNOT7/CUL1/CXCL8/DDIT3/DHCR24/DUSP1/E2F1/EPC1/ERN1/FBXW7/FOXN3/GADD45A/ID2/IFNG/IL10/IPO7/IRF1/JMY/KLF4/LATS2/MYC/OVOL1/PHC3/PPP1R15A/PRMT2/PSMD6/PSMD9/PTGS2/RAD1/RAD21/RBBP4/RHOB/RPA4/RPS6/SDE2/SKIL/SLC25A33/STAG2/TNFAIP3/UHMK1/VPS4A/YAF2/ZFP36L1/ZFP36L2	53	BP
GO:0001932	regulation of protein phosphorylation	100/995	1324/17910	0.000948868	0.0242982	0.0213942	ACVR1B/ACVR2B/ADCY7/ADNP/ADRB2/ANG/AREG/ATF3/AXIN2/AZU1/BMP2/BRAF/C9orf72/CASS4/CCNL1/CDKN1A/CNOT7/CREBL2/CSF3/CXCR4/DAXX/DBF4/DUSP1/DUSP10/DUSP4/DUSP5/EGR1/ERBB3/EREG/ERN1/FBXW7/FGD2/FGFR2/FMR1/FNIP1/FSHR/GADD45A/GADD45B/GADD45G/GDF15/GPR183/HES1/HTT/IFNG/IL20/IL3/IL4/IL6/IPO7/ITPKB/ITPRIP/JUN/KLF4/KSR1/LATS2/LPAR1/LTF/MAP3K8/MAPKAPK5/MAVS/MNAT1/MOB1B/MST1/MTCP1/MYC/OSM/PARP14/PDE4D/PIK3CA/PLXNB…	100	BP
GO:0002292	T cell differentiation involved in immune response	11/995	66/17910	0.000950411	0.0242982	0.0213942	ANXA1/BCL6/GPR183/IFNG/IL6/IRF4/LEF1/NFKBIZ/NLRP3/RIPK2/STAT3	11	BP
GO:0070997	neuron death	34/995	347/17910	0.000966799	0.0246243	0.0216812	ADNP/BCL2L11/BTG2/CASP2/CEBPB/CNTFR/CSF3/DAXX/DDIT3/DHCR24/EGR1/ERBB3/FADD/FBXW7/FOS/GRIK5/IL10/ITSN1/JUN/MCL1/MEF2C/NAMPT/NCOA7/NR4A2/PIK3CA/POLB/PRKCI/SET/SIAH1/SLC30A10/SLC7A11/SNX6/SSH1/STAT3	34	BP
GO:0050863	regulation of T cell activation	31/995	307/17910	0.00097625	0.024771	0.0218104	ANXA1/BCL10/BCL6/CCR2/CD2/CD83/CEBPB/DUSP10/EFNB1/FADD/HES1/IFNG/IL10/IL4/IL6/IRF1/IRF4/ITPKB/MAP3K8/METTL3/NFKBIZ/NLRP3/PELI1/PIK3CA/PRDM1/RIPK2/SELENOK/SIT1/SOCS1/TNFSF9/ZMIZ1	31	BP
GO:0043370	regulation of CD4-positive, alpha-beta T cell differentiation	9/995	47/17910	0.000980428	0.024771	0.0218104	ANXA1/BCL6/CD83/IFNG/IRF4/NFKBIZ/NLRP3/RIPK2/SOCS1	9	BP
GO:0019079	viral genome replication	16/995	120/17910	0.000983528	0.024771	0.0218104	CCL8/CNOT7/CTBP2/CXCL8/DDB1/DEK/FBXL2/FMR1/LTF/MAVS/MPHOSPH8/PKN2/SMARCB1/TOP2B/UBP1/VAPB	16	BP
GO:0009792	embryo development ending in birth or egg hatching	52/995	600/17910	0.000989251	0.024807	0.0218421	ACVR1B/ADM/AMOT/ARNT/AXIN2/BCL10/BCL2L11/BMP2/CEBPB/CTR9/CUL3/DLL1/ELF3/ELL/FGFR2/GNA13/HES1/HOXB9/IL10/JUNB/KBTBD8/KLF2/LFNG/LPAR6/MAFF/MAN2A1/MEF2C/MIB1/MSX1/NUP133/OCRL/OVOL2/PAX7/PLXNB2/PRDM1/PYGO2/RBBP6/RPL7L1/SEC24D/SKIL/SLC34A2/SNAI1/SOCS3/SOX17/SPIC/SPINT2/TBL1XR1/TM4SF1/ZFAT/ZFP36L1/ZMIZ1/ZNF335	52	BP
GO:0051093	negative regulation of developmental process	80/995	1017/17910	0.000992278	0.024807	0.0218421	ADRB2/AMOT/ANP32B/ANXA1/AREG/ASXL1/AXIN2/B2M/BBS12/BCL6/BMP2/CCR2/CDK5RAP2/CDKN1A/CERS2/CLDN18/CTNNA1/CTR9/DDIT3/DIXDC1/DLL1/DUSP10/E2F1/EAF2/EREG/FBXW7/GDF15/HES1/ID2/IFNG/IFRD1/IL4/IL6/IRF1/IRX3/ITGAV/ITPKB/JARID2/JDP2/KLF2/KLF4/LEF1/LFNG/LPAR1/LTF/MIB1/MSX1/MYC/NAMPT/NEPRO/NFKBIA/NKX6-1/NOCT/OLIG2/OVOL2/PCM1/PLAC8/PPARD/PRAG1/RANBP3L/RGS2/RIOX1/SAV1/SEMA3E/SLC30A10/SNAI1/SOCS1/SOCS2/SOX17/SRA1…	80	BP
GO:0060548	negative regulation of cell death	79/995	1003/17910	0.00102768	0.0255976	0.0225382	ACAA2/ADNP/ANXA1/ARL6IP1/AZU1/BCL10/BCL6/BNIP1/BRAF/BTG2/CASP2/CAT/CBX4/CDKN1A/CEBPB/CITED2/CNTFR/CSF3/CTH/CTNNA1/DDB1/DHCR24/DLL1/DUSP1/ERBB3/FADD/FGFR2/FNIP1/HTT/IER3/IL10/IL4/IL6/ING2/ITGAV/ITPKB/ITPRIP/ITSN1/IVNS1ABP/JUN/KLF4/KLHL20/LEF1/LTF/MAEA/MCL1/MEF2C/MNAT1/MSX1/MYC/NCOA7/NFKBIA/NR4A2/PAX7/PDPN/PELI1/PIK3CA/PIM2/PIM3/PLAC8/PPARD/PRKCI/PTGS2/RIPK2/RPS6/SET/SLC25A5/SLC30A10/SLC7A11/SNAI1/…	79	BP
GO:0032743	positive regulation of interleukin-2 production	7/995	30/17910	0.00105508	0.0259933	0.0228866	ANXA1/CCR2/CD83/IRF4/PDE4B/PDE4D/RIPK2	7	BP
GO:0043372	positive regulation of CD4-positive, alpha-beta T cell differentiation	7/995	30/17910	0.00105508	0.0259933	0.0228866	ANXA1/CD83/IFNG/NFKBIZ/NLRP3/RIPK2/SOCS1	7	BP
GO:0050779	RNA destabilization	7/995	30/17910	0.00105508	0.0259933	0.0228866	DXO/METTL14/METTL3/PUM1/ZFP36/ZFP36L1/ZFP36L2	7	BP
GO:0000082	G1/S transition of mitotic cell cycle	28/995	269/17910	0.00106153	0.0260574	0.022943	ACVR1B/BTG2/CASP2/CCNH/CDKN1A/CNOT6/CNOT7/CUL1/CUL3/DBF4/E2F1/ECD/GADD45A/ID2/KLF11/KLF4/LATS2/LSM11/MNAT1/MYC/PIM2/PLRG1/PRIM2/PRMT2/RHOU/RPA1/RPA4/RPS6	28	BP
GO:0007178	transmembrane receptor protein serine/threonine kinase signaling pathway	32/995	323/17910	0.00112079	0.0273149	0.0240503	ACVR1B/ACVR2B/ADAMTSL2/APPL1/BMP2/CITED2/DACT2/EGR1/FNTA/FOS/FOXD1/GDF15/GLG1/HES1/ING2/JUN/LEMD3/MSX1/NEO1/OVOL2/PRDM16/SKIL/SNX6/STRAP/STUB1/TOB1/UBC/UBE2D3/USP9X/VIM/ZNF451/ZNF8	32	BP
GO:0046631	alpha-beta T cell activation	17/995	133/17910	0.00112082	0.0273149	0.0240503	ANXA1/BCL6/CCR2/CD83/GPR183/IFNG/IL6/IRF1/IRF4/ITPKB/LEF1/NFKBIZ/NLRP3/PRDM1/RIPK2/SOCS1/STAT3	17	BP
GO:0016569	covalent chromatin modification	40/995	433/17910	0.00114188	0.0277284	0.0244144	ASXL1/BAZ1B/BCL6/BRD8/CTR9/DDB1/EID1/EPC1/EPOP/EYA3/FMR1/ING2/IRF4/JARID2/JDP2/JMJD6/KANSL1L/KMT5B/LEF1/MEAF6/MPHOSPH8/NTMT1/OGT/PAX7/PER2/PHF10/PRDM16/PRMT2/PRMT6/PYGO2/RIOX1/RLF/SAP30L/SET/SMARCB1/TAF1/TAF5/UBR5/ZNF335/ZNF451	40	BP
GO:0043392	negative regulation of DNA binding	9/995	48/17910	0.00114814	0.0277809	0.0244606	DDIT3/E2F1/FBXW7/JUN/LEF1/MSX1/NFKBIA/PER2/TAF1	9	BP
GO:0006996	organelle organization	225/995	3372/17910	0.0011795	0.028438	0.0250392	AARS2/ACAA2/ADRB2/AMOT/ANG/ANKFY1/ANKRD27/ANP32B/ANXA1/ARC/AREG/ARF1/ARL6IP1/ARPC2/ASCC3/ASXL1/ATG101/ATP5F1A/ATP6V0E1/ATXN2/AXIN2/BAZ1B/BBS12/BCAR1/BCL2L11/BCL6/BIK/BNIP1/BRD3/BRD8/BRSK1/BUB3/C9orf72/CAT/CBX4/CCNF/CCP110/CDK5RAP2/CENPC/CEP250/CHD4/CHMP1B/CNIH1/CNOT6/CNOT7/COG3/COX17/CSF3/CSNK1A1/CTC1/CTNNA1/CTR9/CUL3/CXCL1/DAXX/DDB1/DEK/DIAPH2/DIXDC1/DUSP1/E2F1/EID1/EPC1/EPOP/EREG/EYA3/FAM160A2/…	225	BP
GO:0016570	histone modification	39/995	420/17910	0.00118933	0.0285603	0.0251468	ASXL1/BAZ1B/BCL6/BRD8/CTR9/DDB1/EID1/EPC1/EPOP/EYA3/FMR1/ING2/IRF4/JARID2/JDP2/JMJD6/KANSL1L/KMT5B/LEF1/MEAF6/NTMT1/OGT/PAX7/PER2/PHF10/PRDM16/PRMT2/PRMT6/PYGO2/RIOX1/RLF/SAP30L/SET/SMARCB1/TAF1/TAF5/UBR5/ZNF335/ZNF451	39	BP
GO:0051251	positive regulation of lymphocyte activation	27/995	258/17910	0.001193	0.0285603	0.0251468	ANXA1/BCL10/BCL6/CCR2/CD83/CDKN1A/DUSP10/EFNB1/FADD/GPR183/HES1/IFNG/IL4/IL6/ITPKB/MAP3K8/MEF2C/NFKBIZ/NLRP3/PELI1/PIK3CA/RIPK2/SELENOK/SOCS1/TICAM1/ZMIZ1/ZNF335	27	BP
GO:0043043	peptide biosynthetic process	58/995	693/17910	0.00119875	0.0285969	0.0251791	AARS2/ANG/ATXN2/BTG2/CNOT6/CPEB2/EEF1A1/EEF1D/EEF2/EIF3H/EIF3L/EIF4G3/FASTKD2/FMR1/GGT1/IL6/KBTBD8/LRPPRC/MAPKAPK5/METTL14/METTL3/MRPL38/MRPL41/MRPS11/MTPN/MTRF1L/PER2/POLDIP3/PPP1R15A/PPP1R15B/PRG3/PTCD3/PUM1/PUM2/PURA/RBM4B/RGS2/RNF139/RPL14/RPL22L1/RPL27A/RPL36A/RPL38/RPL7/RPS12/RPS25/RPS6/RPUSD4/SESN2/SLC7A11/STAT3/TOB1/UHMK1/VIM/ZFP36/ZFP36L1/ZFP36L2/ZNF540	58	BP
GO:0042093	T-helper cell differentiation	10/995	58/17910	0.00122401	0.0290971	0.0256195	ANXA1/BCL6/GPR183/IL6/IRF4/LEF1/NFKBIZ/NLRP3/RIPK2/STAT3	10	BP
GO:0065008	regulation of biological quality	242/995	3661/17910	0.00123155	0.0291739	0.0256871	AARS2/ACAA2/ACVR1B/ACVR2B/ADCY7/ADM/ADM2/ADNP/ADRB2/ALDH5A1/AMPD2/ANG/ANXA1/ARC/ARF1/ARL6IP1/ARNT/ARPC2/ASXL1/ATP6V0E1/ATP9B/AXIN2/AZU1/B2M/BBS12/BCL10/BCL2L11/BCL6/BMP2/BRSK1/C2CD4B/CAND1/CASK/CCL8/CCNH/CCR2/CD9/CDC42EP1/CDC42EP4/CDKN1A/CEBPB/CHRNE/CLDN18/CLNS1A/COG3/CREBL2/CSF3/CTBP2/CTC1/CTSG/CUL1/CUL3/CXCR4/DBH/DCP1A/DDB1/DDIT3/DLL1/DNAJC16/DXO/E2F1/EGR1/EGR2/ERN1/FA2H/FADD/FASTKD1/FBXW7/FGD2…	242	BP
GO:0042063	gliogenesis	29/995	285/17910	0.00124387	0.0293631	0.0258537	AREG/AZU1/BMP2/CCR2/CD9/CERS2/CXCR4/DLL1/DUSP10/E2F1/EEF2/EGR2/ERBB3/FA2H/FGF5/GPR183/GSX2/HES1/ID2/IL6/LPAR1/METTL14/METTL3/NKX6-1/OLIG2/PPP1CC/PRKCI/STAT3/VIM	29	BP
GO:0000278	mitotic cell cycle	74/995	934/17910	0.00125646	0.0295573	0.0260246	ACVR1B/ANAPC5/ARF1/BCL6/BRSK1/BTG2/BUB3/CASP2/CCNH/CCP110/CDK5RAP2/CDKN1A/CENPC/CEP250/CHMP1B/CNOT6/CNOT7/CTC1/CUL1/CUL3/DBF4/DDB1/DUSP1/E2F1/ECD/EREG/ERF/FOXN3/GADD45A/HAUS3/HES1/HTT/ID2/IL10/KLF11/KLF4/KPNB1/LATS2/LSM11/LZTS1/MAEA/MAPRE1/MNAT1/MYC/NCAPD2/NEK9/NUP214/OVOL1/PCM1/PDCD6IP/PHLDA1/PIM2/PIM3/PKN2/PLRG1/POGZ/PRIM2/PRMT2/PSMD6/PSMD9/RAD21/RHOB/RHOU/RPA1/RPA4/RPS6/STAG2/THAP1/TUBB4A/USP2…	74	BP
GO:0071495	cellular response to endogenous stimulus	98/995	1305/17910	0.00128129	0.0300371	0.0264471	ACVR2B/ADAMTSL2/ADCY7/ADRB2/ANXA1/APPL1/ATP6V0E1/BCAR1/BCL2L11/BMP2/CEBPB/CITED2/CPEB2/CTNNA1/CXCL8/DAXX/DUSP1/E2F1/EEF1A1/EEF2/EGR1/FGF5/FGFR2/FNTA/FOS/FOXD1/FSHR/GDF15/GJB2/GLG1/GPLD1/HES1/HNRNPA1/IL10/ING2/JUN/KCTD6/KLF10/KLF11/KLF2/KLF4/KLF9/LATS2/LEF1/LEMD3/MEF2C/MSX1/NAMPT/NCOA4/NEO1/NKX6-1/NLRP3/NR4A2/OGT/OVOL2/PDE4B/PDE4D/PIK3CA/POLR2A/POLR2B/POLR2C/PPARD/PRDM16/PRKCI/PRMT2/PTGS2/RAPGEF1/…	98	BP
GO:0000151	ubiquitin ligase complex	25/1016	224/18675	0.000528756	0.0305923	0.0280678	ANAPC5/CAND1/CBX4/CCNF/CUL1/CUL3/DCAF12/DCAF16/DCAF17/DDB1/FBXL2/FBXO33/FBXO38/FBXO9/FBXW7/KBTBD8/KCTD13/KLHL15/KLHL20/MAEA/MED20/MED7/PHC3/RANBP9/STUB1	25	CC
GO:0042509	regulation of tyrosine phosphorylation of STAT protein	12/995	79/17910	0.00132211	0.0308499	0.0271628	CNOT7/HES1/IFNG/IL20/IL3/IL4/IL6/OSM/PARP14/SOCS1/SOCS3/STAT3	12	BP
GO:0097190	apoptotic signaling pathway	50/995	579/17910	0.00132507	0.0308499	0.0271628	ACAA2/ACVR1B/APPL1/ATF3/BCL10/BCL2L11/BCLAF1/BIK/CASP2/CDKN1A/CEBPB/CTH/CTNNA1/CUL1/CUL3/DAXX/DBH/DDIT3/E2F1/ERBB3/FADD/FBXW7/GABARAP/HIC1/HTT/IFNG/ING2/ITGAV/ITPRIP/IVNS1ABP/JUN/MCL1/MSX1/NR4A2/PLAGL2/PMAIP1/POLB/PPARD/PPP1R15A/PTGS2/SELENOK/SIAH1/SKIL/SLC25A5/SNAI1/SRGN/TICAM1/TNFAIP3/WWOX/YWHAB	50	BP
GO:0030968	endoplasmic reticulum unfolded protein response	15/995	112/17910	0.00133533	0.0309824	0.0272794	ATF3/BCL2L11/CREB3L2/CREB3L3/CTH/CXCL8/DDIT3/DNAJB9/ERN1/PPP1R15A/PPP1R15B/STUB1/VAPB/WIPI1/YOD1	15	BP
GO:0035710	CD4-positive, alpha-beta T cell activation	13/995	90/17910	0.00136433	0.0313333	0.0275884	ANXA1/BCL6/CD83/GPR183/IFNG/IL6/IRF4/LEF1/NFKBIZ/NLRP3/RIPK2/SOCS1/STAT3	13	BP
GO:0045639	positive regulation of myeloid cell differentiation	13/995	90/17910	0.00136433	0.0313333	0.0275884	ACVR1B/ARNT/FADD/FOS/ID2/IFNG/IL20/JUN/KLF10/LEF1/STAT3/TRIB1/ZFP36L1	13	BP
GO:0046634	regulation of alpha-beta T cell activation	13/995	90/17910	0.00136433	0.0313333	0.0275884	ANXA1/BCL6/CCR2/CD83/IFNG/IRF1/IRF4/ITPKB/NFKBIZ/NLRP3/PRDM1/RIPK2/SOCS1	13	BP
GO:0044215	other organism	12/1016	75/18675	0.000688612	0.0313426	0.0287562	CNOT7/FMR1/KPNA3/KPNB1/LTF/MUC7/NUP133/NUP153/NUP214/TOP2B/UBC/XPO1	12	CC
GO:0044216	other organism cell	12/1016	75/18675	0.000688612	0.0313426	0.0287562	CNOT7/FMR1/KPNA3/KPNB1/LTF/MUC7/NUP133/NUP153/NUP214/TOP2B/UBC/XPO1	12	CC
GO:0044217	other organism part	12/1016	75/18675	0.000688612	0.0313426	0.0287562	CNOT7/FMR1/KPNA3/KPNB1/LTF/MUC7/NUP133/NUP153/NUP214/TOP2B/UBC/XPO1	12	CC
GO:1902494	catalytic complex	85/1016	1103/18675	0.000696502	0.0313426	0.0287562	ABCB8/ACVR1B/ANAPC5/AQR/BRD8/C9orf72/CAND1/CBX4/CCNF/CCNH/CDKN1A/CHD4/CLNS1A/CRNKL1/CTR9/CUL1/CUL3/CWC15/DCAF12/DCAF16/DCAF17/DDB1/DNAH8/EPC1/EPOP/ERN1/FADD/FBXL2/FBXO33/FBXO38/FBXO9/FBXW7/FNTA/GOLGA7/HNRNPA1/IER5/ING2/JARID2/KBTBD8/KCTD13/KLHL15/KLHL20/MAEA/MAT2B/MEAF6/MED20/MED7/METTL14/METTL3/MNAT1/MPHOSPH6/NRBF2/OGT/PHC3/PHF10/PIGA/PIK3CA/PLRG1/POLR2A/POLR2B/POLR2C/PPP1CC/PPP1R15A/PPP1R15B/PR…	85	CC
GO:0010498	proteasomal protein catabolic process	36/995	382/17910	0.00139537	0.0319379	0.0281207	ANAPC5/BUB3/CCNF/CSNK1A1/CUL1/CUL3/DDB1/DDIT3/DNAJB9/FBXL18/FBXL2/FBXO33/FBXO38/FBXO9/FBXW7/FMR1/KCTD13/KLHL15/KLHL20/OGT/PELI1/PMAIP1/PSMD6/PSMD9/RNF122/RNF139/SEC61B/SIAH1/STUB1/TAF1/TBL1XR1/TMUB2/TRIB1/UBC/UBE2D3/YOD1	36	BP
GO:0031331	positive regulation of cellular catabolic process	33/995	341/17910	0.0014017	0.0319749	0.0281533	ADRB2/ARNT/BCL2L11/BTG2/C9orf72/CNOT7/CSNK1A1/DXO/FBXW7/FMR1/GPLD1/HSPB8/HTT/IFNG/IL4/IL6/METTL14/METTL3/PIM2/PUM1/RAB3GAP1/RIPK2/RNF139/SESN2/STUB1/TAF1/TICAM1/TNFAIP3/TOB1/TRIB1/ZFP36/ZFP36L1/ZFP36L2	33	BP
GO:0022402	cell cycle process	96/995	1280/17910	0.00149237	0.0339289	0.0298737	ACVR1B/ANAPC5/ARF1/AXIN2/BCL6/BRSK1/BTG2/BUB3/CASP2/CCNF/CCNH/CCP110/CDK5RAP2/CDKN1A/CEP250/CHMP1B/CNOT6/CNOT7/CTC1/CUL1/CUL3/CXCL8/DBF4/DDB1/DDIT3/DHCR24/DUSP1/E2F1/ECD/EPC1/EREG/ERN1/FBXW7/FOXN3/GADD45A/GPR3/HAUS3/HTT/ID2/IFNG/ING2/IRF1/IST1/JMY/KLF11/KLF4/KPNB1/LATS2/LSM11/LZTS1/MAPRE1/MNAT1/MSX1/MYC/NCAPD2/NEK9/NTMT1/OVOL1/PCM1/PDCD6IP/PHC3/PHLDA1/PIM2/PKN2/PLRG1/POGZ/PPP1R15A/PRIM2/PRMT2/PSM…	96	BP
GO:1901361	organic cyclic compound catabolic process	57/995	685/17910	0.00150266	0.0340486	0.0299792	ACAT1/ARNT/AXIN2/BTG2/CDADC1/CNOT6/CNOT7/CSDE1/DBH/DCP1A/DXO/E2F1/ECD/ERN1/FASTKD1/FMR1/FOXL2/GSPT2/HSD17B11/IL6/KPNB1/LRPPRC/METTL14/METTL3/NOCT/NUP133/NUP153/NUP214/OGT/PDE4B/PDE4D/PSMD6/PSMD9/PUM1/PUM2/REXO4/RPL14/RPL27A/RPL36A/RPL38/RPL7/RPS12/RPS25/RPS6/SET/SMG8/STAT3/TENT5C/TOB1/TRIR/UBC/VIM/XPO1/YWHAB/ZFP36/ZFP36L1/ZFP36L2	57	BP
GO:0060213	positive regulation of nuclear-transcribed mRNA poly(A) tail shortening	4/995	10/17910	0.00151784	0.0340508	0.0299811	BTG2/CNOT7/TOB1/ZFP36	4	BP
GO:1904896	ESCRT complex disassembly	4/995	10/17910	0.00151784	0.0340508	0.0299811	CHMP1B/IST1/VPS4A/VPS4B	4	BP
GO:1904903	ESCRT III complex disassembly	4/995	10/17910	0.00151784	0.0340508	0.0299811	CHMP1B/IST1/VPS4A/VPS4B	4	BP
GO:0050671	positive regulation of lymphocyte proliferation	16/995	125/17910	0.00152493	0.0340971	0.0300219	ANXA1/BCL6/CCR2/CDKN1A/EFNB1/FADD/GPR183/HES1/IL4/IL6/MEF2C/PELI1/RIPK2/SELENOK/TICAM1/ZNF335	16	BP
GO:0045661	regulation of myoblast differentiation	9/995	50/17910	0.00155299	0.034331	0.0302278	BTG1/DDIT3/DLL1/HIF1AN/MEF2C/PPARD/RANBP3L/SRA1/ZFP36L1	9	BP
GO:0006986	response to unfolded protein	19/995	161/17910	0.00155319	0.034331	0.0302278	ATF3/BCL2L11/CREB3L2/CREB3L3/CTH/CXCL8/DAXX/DDIT3/DNAJB1/DNAJB5/DNAJB9/ERN1/HSPB8/PPP1R15A/PPP1R15B/STUB1/VAPB/WIPI1/YOD1	19	BP
GO:0035264	multicellular organism growth	18/995	149/17910	0.00156538	0.034331	0.0302278	ADRB2/ARID5B/CTC1/FGFR2/GDF15/KLF2/PDE4D/PIK3CA/PLAC8/RBBP6/RMI1/SLC25A25/SLITRK1/SOCS2/STAT3/STAT5A/TBL1XR1/ZFP36L1	18	BP
GO:0090611	ubiquitin-independent protein catabolic process via the multivesicular body sorting pathway	3/995	5/17910	0.00157087	0.034331	0.0302278	PDCD6IP/VPS4A/VPS4B	3	BP
GO:1904502	regulation of lipophagy	3/995	5/17910	0.00157087	0.034331	0.0302278	ADRB2/HTT/SESN2	3	BP
GO:1904504	positive regulation of lipophagy	3/995	5/17910	0.00157087	0.034331	0.0302278	ADRB2/HTT/SESN2	3	BP
GO:2001205	negative regulation of osteoclast development	3/995	5/17910	0.00157087	0.034331	0.0302278	CLDN18/FBXW7/LTF	3	BP
GO:0005667	transcription factor complex	28/1016	270/18675	0.000822019	0.0350439	0.0321521	ARNT/BCL9/CCNH/CEBPB/DDIT3/E2F1/EYA3/FOS/HES6/HOXB9/ING2/IVNS1ABP/JUN/JUNB/JUND/KLF4/LEF1/MED7/MNAT1/NFYB/POU2F1/PYGO2/SOX17/SRA1/STAT3/TAF1/TAF5/WWOX	28	CC
GO:0050434	positive regulation of viral transcription	8/995	41/17910	0.00163697	0.0353227	0.031101	JUN/LEF1/NELFCD/POLR2A/POLR2B/POLR2C/SMARCB1/SUPT4H1	8	BP
GO:0051276	chromosome organization	84/995	1097/17910	0.00163791	0.0353227	0.031101	ANP32B/ASCC3/ASXL1/AXIN2/BAZ1B/BCL6/BRD3/BRD8/BUB3/CBX4/CDK5RAP2/CENPC/CHD4/CHMP1B/CTC1/CTR9/CUL3/DAXX/DDB1/DEK/DUSP1/EID1/EPC1/EPOP/EYA3/FBXW7/FMR1/HNRNPA1/HOTAIR/ING2/IRF4/JARID2/JDP2/JMJD6/KANSL1L/KMT5B/KPNB1/LEF1/MAPKAPK5/MEAF6/MNAT1/MPHOSPH8/MTERF1/MYC/NAP1L1/NCAPD2/NTMT1/OGT/PAX7/PER2/PHF10/POGZ/PRDM16/PRIM2/PRMT2/PRMT6/PTGES3/PURA/PYGO2/RAD21/RBBP4/RERE/RIOX1/RLF/RPA1/SAP30L/SET/SMARCB1/SM…	84	BP
GO:0009299	mRNA transcription	6/995	24/17910	0.00164231	0.0353227	0.031101	ARNT/DDIT3/EREG/PPARD/SOX17/STAT3	6	BP
GO:0036003	positive regulation of transcription from RNA polymerase II promoter in response to stress	6/995	24/17910	0.00164231	0.0353227	0.031101	ATF3/CEBPB/CREB3L3/DDIT3/KLF2/SESN2	6	BP
GO:0044346	fibroblast apoptotic process	6/995	24/17910	0.00164231	0.0353227	0.031101	BCL2L11/BTG1/CUL3/MYC/PIK3CA/STK17B	6	BP
GO:0042393	histone binding	22/1025	174/16967	0.000816257	0.0353603	0.0332689	ANP32B/BAZ1B/BRD3/CBX4/DAXX/DEK/FMR1/ING1/ING2/IPO7/LEF1/MPHOSPH8/NCAPD2/PRMT6/PYGO2/RBBP4/SAP30L/SET/SPIN1/SPTY2D1/TAF1/TBL1XR1	22	MF
GO:0051702	interaction with symbiont	12/995	81/17910	0.00164967	0.0353686	0.0311414	AZU1/CCL8/CTSG/DDB1/FBXL2/FMR1/JUN/LEF1/LTF/MBL2/NAPEPLD/SMARCB1	12	BP
GO:0032946	positive regulation of mononuclear cell proliferation	16/995	126/17910	0.00165887	0.0354538	0.0312164	ANXA1/BCL6/CCR2/CDKN1A/EFNB1/FADD/GPR183/HES1/IL4/IL6/MEF2C/PELI1/RIPK2/SELENOK/TICAM1/ZNF335	16	BP
GO:1901698	response to nitrogen compound	78/995	1006/17910	0.00170282	0.0362787	0.0319427	ADCY7/ADM/ADRB2/APPL1/AREG/ATP6V0E1/BCAR1/BCL2L11/BTG2/CAT/CD9/CDKN1A/CEBPB/CPEB2/CTNNA1/CXCR4/DAXX/DBH/DNAJB9/DUSP1/EEF2/EGR1/EGR2/EREG/FADD/FMR1/FOS/GDF15/GJB2/GPLD1/IL10/IL6/JUND/KLF10/KLF11/KLF2/KLF4/MAVS/MEF2C/NAMPT/ND6/NFKBIA/NKX6-1/NLRP3/NR4A2/OGT/PDE4B/PDE4D/PELI1/PIK3CA/PMAIP1/PRKCI/PTGS2/RAPGEF1/RGS2/RIPK2/RNF139/SEC61B/SESN2/SLC25A33/SLC2A8/SLC30A10/SNX6/SOCS1/SOCS2/SSH1/STAT3/STAT5A/S…	78	BP
GO:0032922	circadian regulation of gene expression	10/995	61/17910	0.00182024	0.0386587	0.0340383	BHLHE40/EGR1/ID2/NAMPT/NOCT/OGT/PER2/PPP1CC/RBM4B/USP2	10	BP
GO:0010243	response to organonitrogen compound	73/995	932/17910	0.00182676	0.038676	0.0340535	ADCY7/ADM/ADRB2/APPL1/AREG/ATP6V0E1/BCAR1/BCL2L11/BTG2/CAT/CD9/CDKN1A/CEBPB/CPEB2/CTNNA1/CXCR4/DBH/DNAJB9/DUSP1/EEF2/EGR1/EGR2/EREG/FADD/FOS/GDF15/GJB2/GPLD1/IL10/IL6/JUND/KLF10/KLF11/KLF2/KLF4/MEF2C/NAMPT/ND6/NFKBIA/NKX6-1/NLRP3/NR4A2/OGT/PDE4B/PDE4D/PIK3CA/PRKCI/PTGS2/RAPGEF1/RGS2/RIPK2/RNF139/SEC61B/SESN2/SLC25A33/SLC2A8/SLC30A10/SNX6/SOCS1/SOCS2/SSH1/STAT3/STAT5A/STUB1/SYAP1/TAF1/THBD/TICAM1/…	73	BP
GO:0007260	tyrosine phosphorylation of STAT protein	12/995	82/17910	0.0018369	0.0386835	0.0340601	CNOT7/HES1/IFNG/IL20/IL3/IL4/IL6/OSM/PARP14/SOCS1/SOCS3/STAT3	12	BP
GO:0031401	positive regulation of protein modification process	85/995	1117/17910	0.00183853	0.0386835	0.0340601	ACVR1B/ACVR2B/ADCY7/ADNP/ADRB2/ANG/AREG/ARNT/AXIN2/AZU1/BCL10/BCL6/BMP2/BRAF/CASS4/CDKN1A/CREBL2/CSF3/CTR9/CUL3/CXCR4/DAXX/DBF4/DUSP5/EGR1/ERBB3/EREG/ERN1/FBXW7/FGD2/FGFR2/FMR1/FNIP1/FNTA/FSHR/GADD45A/GADD45B/GADD45G/GDF15/GPR183/HES1/IFNG/IL20/IL3/IL4/IL6/ING2/JARID2/JDP2/JUN/KSR1/LPAR1/LTF/MAP3K8/MAPKAPK5/MAVS/MNAT1/MTCP1/OGT/OSM/PARP14/PAX7/PELI1/PHF23/PIK3CA/PPP1R15A/PPP2R5D/PTGS2/RAB3GAP1/RA…	85	BP
GO:0008023	transcription elongation factor complex	9/1016	48/18675	0.000991292	0.0401473	0.0368343	AFF4/CTR9/EAF2/ELL/ELL2/ELP2/EPOP/NELFCD/SUPT4H1	9	CC
GO:0009719	response to endogenous stimulus	113/995	1560/17910	0.00192881	0.0404572	0.0356218	ACAT1/ACVR2B/ADAMTSL2/ADCY7/ADM/ADRB2/ANG/ANXA1/APPL1/AREG/ATP6V0E1/BCAR1/BCL2L11/BMP2/BTG2/CAT/CD9/CDKN1A/CEBPB/CITED2/CPEB2/CTNNA1/CXCL8/DAXX/DHCR24/DUSP1/E2F1/EEF1A1/EEF2/EGR1/EGR2/EREG/FGF5/FGFR2/FNTA/FOS/FOXD1/FSHR/GDF15/GJB2/GLG1/GPLD1/HES1/HNRNPA1/IER2/IL10/IL6/ING2/JUN/JUND/KCTD6/KLF10/KLF11/KLF2/KLF4/KLF9/LATS2/LEF1/LEMD3/MEF2C/MSX1/NAMPT/NCOA4/NEO1/NKX6-1/NLRP3/NR4A2/OGT/OVOL2/PDE4B/PDE…	113	BP
GO:0045667	regulation of osteoblast differentiation	16/995	128/17910	0.00195648	0.0408529	0.0359702	ACVR2B/AREG/AXIN2/BMP2/CEBPB/CEBPD/FGFR2/ID2/IL6/JUND/LTF/MEF2C/NOCT/RANBP3L/RIOX1/TOB1	16	BP
GO:1903707	negative regulation of hemopoiesis	18/995	152/17910	0.00196058	0.0408529	0.0359702	ANXA1/BCL6/CLDN18/CTR9/DLL1/FBXW7/HES1/ID2/IL4/IRF1/ITPKB/LTF/MYC/NFKBIA/SOCS1/TRIB1/ZFP36/ZFP36L1	18	BP
GO:0051603	proteolysis involved in cellular protein catabolic process	50/995	590/17910	0.00196576	0.0408529	0.0359702	ANAPC5/BUB3/CCNF/CSNK1A1/CUL1/CUL3/DDB1/DDIT3/DNAJB9/FBXL18/FBXL2/FBXO33/FBXO38/FBXO9/FBXW7/FMR1/KCTD13/KCTD21/KCTD6/KLHL15/KLHL20/OGT/PCYOX1/PDCD6IP/PELI1/PMAIP1/PSMD6/PSMD9/RBBP6/RLIM/RNF122/RNF139/SEC61B/SIAH1/SQSTM1/STUB1/TAF1/TBL1XR1/TMUB2/TRIB1/UBC/UBE2D3/UBR4/USP1/USP2/USP27X/USP9X/VPS4A/VPS4B/YOD1	50	BP
GO:0007259	JAK-STAT cascade	17/995	140/17910	0.00197233	0.0408639	0.03598	CCR2/CNOT7/CTR9/HES1/IFNG/IL10/IL20/IL3/IL4/IL6/OSM/PARP14/SOCS1/SOCS2/SOCS3/STAT3/STAT5A	17	BP
GO:0045184	establishment of protein localization	128/995	1803/17910	0.00202284	0.0417827	0.0367889	ABCB9/ACVR2B/AFDN/AFTPH/AGAP1/ANG/ANKRD27/ANP32B/ANXA1/AP3M1/AP5S1/APPBP2/APPL1/ARF1/ATP6V0E1/BCL2L11/BRAF/CAT/CD2/CDKN1A/CHMP1B/CNST/COG3/COPE/DDIT3/DENND1A/E2F1/EGR2/FAM160A2/FAM91A1/FBXW7/FIP1L1/GABARAP/GAPVD1/GGA2/GOLGA7/GPLD1/GRASP/IFNG/IL10/IL6/IST1/ITGAV/ITSN1/JAGN1/KLHL20/KPNA3/KPNB1/MAVS/MCL1/MIDN/MTERF4/MTTP/NCOA4/NFKBIA/NKX6-1/NLRP10/NLRP3/NPEPPS/NUDT19/NUP133/NUP153/NUP214/NXT1/OSM/PC…	128	BP
GO:0045582	positive regulation of T cell differentiation	12/995	83/17910	0.00204121	0.042034	0.0370102	ANXA1/BCL6/CD83/DUSP10/IFNG/IL4/ITPKB/NFKBIZ/NLRP3/RIPK2/SOCS1/ZMIZ1	12	BP
GO:0060669	embryonic placenta morphogenesis	6/995	25/17910	0.0020606	0.0422546	0.0372044	ADM/FGFR2/IL10/SOCS3/SPINT2/ZFP36L1	6	BP
GO:2001244	positive regulation of intrinsic apoptotic signaling pathway	10/995	62/17910	0.00206439	0.0422546	0.0372044	BCL2L11/BCLAF1/DDIT3/FBXW7/MCL1/MSX1/PLAGL2/PMAIP1/SIAH1/SKIL	10	BP
GO:0019900	kinase binding	59/1025	647/16967	0.00101727	0.0423734	0.0398673	APPL1/BCAR1/BCL10/BCL2L11/BRSK1/BTG1/CASS4/CD2/CDK5RAP2/CDKN1A/CEBPB/CEP250/CTBP2/DACT2/DAXX/DUSP1/DUSP10/DUSP2/E2F1/EEF1A1/EEF2/FNTA/GADD45A/HTT/ITGAV/KSR1/LIPE/LRRC14/MAPK6/MAPRE1/MAVS/MIDN/MOB1B/MST1/MTCP1/NEK9/PEBP1/PPP1CC/PPP1R15A/RASGRP3/RBBP6/RNF138/RPS6/SIT1/SNAI1/SOCS1/SQSTM1/SRCIN1/STAT3/STK38/STRIP1/STUB1/TICAM1/TNFAIP3/TOB1/TOP2B/TRIB1/WDCP/ZFP36	59	MF
GO:0003690	double-stranded DNA binding	66/1025	744/16967	0.00107559	0.0431431	0.0405914	ARID3B/ARID5B/ARNT/ATF3/BHLHE40/CEBPB/CEBPD/CHD4/CREB3L2/CREB3L3/DDIT3/E2F1/EAF2/EGR1/EGR2/ELF3/ETS2/ETV3/FOS/FOXD1/FOXL2/GADD45A/HES1/HOXB9/HOXC10/IER2/IRF1/IRF4/JARID2/JUN/KLF10/KLF4/KLF6/LEF1/MEF2C/MEF2D/MTERF1/MTERF4/MXD1/MYC/NFIL3/NFKB2/NFYB/OVOL1/PER2/POU2F1/PRDM1/PURA/RBBP4/RFX4/SKIL/SMARCB1/SMARCC2/SNAI1/SOX12/SP5/SPIC/STAT3/TFAP2E/TGIF1/THAP1/ZNF175/ZNF335/ZNF431/ZNF668/ZNF704	66	MF
GO:0018995	host	11/1016	69/18675	0.00117287	0.043183	0.0396195	CNOT7/FMR1/KPNA3/KPNB1/MUC7/NUP133/NUP153/NUP214/TOP2B/UBC/XPO1	11	CC
GO:0043657	host cell	11/1016	69/18675	0.00117287	0.043183	0.0396195	CNOT7/FMR1/KPNA3/KPNB1/MUC7/NUP133/NUP153/NUP214/TOP2B/UBC/XPO1	11	CC
GO:0009896	positive regulation of catabolic process	36/995	392/17910	0.00217446	0.0443733	0.0390699	ADRB2/ARNT/BCL2L11/BTG2/C9orf72/CNOT7/CSNK1A1/DDB1/DXO/FBXW7/FMR1/GPLD1/HSPB8/HTT/IFNG/IL4/IL6/METTL14/METTL3/PIM2/PUM1/RAB3GAP1/RIPK2/RNF139/SESN2/SOX17/STUB1/TAF1/TICAM1/TIPARP/TNFAIP3/TOB1/TRIB1/ZFP36/ZFP36L1/ZFP36L2	36	BP
GO:0043616	keratinocyte proliferation	8/995	43/17910	0.00225217	0.0457171	0.040253	AREG/CASK/EREG/KLF9/OVOL2/PPARD/ZFP36/ZFP36L1	8	BP
GO:0006886	intracellular protein transport	66/995	833/17910	0.00226093	0.0457171	0.040253	ANP32B/AP3M1/APPBP2/APPL1/CAT/CDKN1A/COG3/EGR2/FAM91A1/FBXW7/FIP1L1/GABARAP/GGA2/GRASP/IFNG/KPNA3/KPNB1/MAVS/MTERF4/NCOA4/NFKBIA/NPEPPS/NUDT19/NUP133/NUP153/NUP214/NXT1/PCM1/PEX12/PEX5/POLDIP3/PRKCI/PTGS2/PURA/RABGEF1/RHOB/RHOU/RPL14/RPL27A/RPL36A/RPL38/RPL7/RPS12/RPS25/RPS6/SEC24A/SEC24D/SEC61B/SEC61G/SEC62/SNX6/STAT3/SYNRG/SYTL3/TIMM23/TMEM30A/U2AF1/UBC/UBE2D3/UBR5/UHMK1/USP9X/VPS4A/XPO1/YOD1/Y…	66	BP
GO:0040015	negative regulation of multicellular organism growth	4/995	11/17910	0.00228079	0.0457171	0.040253	ADRB2/GDF15/PLAC8/SOCS2	4	BP
GO:0046886	positive regulation of hormone biosynthetic process	4/995	11/17910	0.00228079	0.0457171	0.040253	ADM/ARNT/EGR1/IFNG	4	BP
GO:0060019	radial glial cell differentiation	4/995	11/17910	0.00228079	0.0457171	0.040253	HES1/METTL14/METTL3/STAT3	4	BP
GO:1990440	positive regulation of transcription from RNA polymerase II promoter in response to endoplasmic reticulum stress	4/995	11/17910	0.00228079	0.0457171	0.040253	ATF3/CEBPB/CREB3L3/DDIT3	4	BP
GO:0048536	spleen development	7/995	34/17910	0.00229694	0.0459049	0.0404184	BCL2L11/CITED2/CTC1/FADD/JARID2/NFKB2/POLB	7	BP
GO:0071248	cellular response to metal ion	19/995	167/17910	0.00237444	0.0473142	0.0416592	ADCY7/B2M/BRAF/DAXX/FOS/GPLD1/ID2/ITPKB/JUN/JUNB/JUND/MEF2C/MT1G/MT1H/MT1M/MT2A/PTGS2/SLC30A10/UBE2D3	19	BP
GO:0035770	ribonucleoprotein granule	21/1016	188/18675	0.00140919	0.0477983	0.0438539	ATXN2/C9orf72/CNOT7/CTSG/DCP1A/EID1/FASTKD2/FMR1/KPNB1/NFKBIZ/NOCT/POLDIP3/PUM1/PUM2/RPS6/SOCS1/SQSTM1/TDRD7/UHMK1/ZFP36/ZFP36L1	21	CC
GO:0036464	cytoplasmic ribonucleoprotein granule	20/1016	176/18675	0.00146969	0.0477983	0.0438539	ATXN2/C9orf72/CNOT7/CTSG/DCP1A/EID1/FMR1/KPNB1/NFKBIZ/NOCT/POLDIP3/PUM1/PUM2/RPS6/SOCS1/SQSTM1/TDRD7/UHMK1/ZFP36/ZFP36L1	20	CC
GO:0000407	phagophore assembly site	6/1016	24/18675	0.00147526	0.0477983	0.0438539	ATG101/ATG2B/SQSTM1/VMP1/WIPI1/WIPI2	6	CC
GO:0106106	cold-induced thermogenesis	17/995	143/17910	0.00247601	0.0490496	0.0431873	ACVR2B/ADRB2/CCR2/CEBPB/CXCR4/DBH/DDIT3/GADD45G/GPR3/HOXC10/IL4/IP6K1/IRF4/OGT/PER2/PLAC8/PRDM16	17	BP
GO:0120161	regulation of cold-induced thermogenesis	17/995	143/17910	0.00247601	0.0490496	0.0431873	ACVR2B/ADRB2/CCR2/CEBPB/CXCR4/DBH/DDIT3/GADD45G/GPR3/HOXC10/IL4/IP6K1/IRF4/OGT/PER2/PLAC8/PRDM16	17	BP
GO:0009056	catabolic process	159/995	2320/17910	0.00250354	0.0493493	0.0434511	ACAA2/ACAT1/ADRB2/ALDH5A1/ANAPC5/ARNT/ATG101/ATP6V0E1/AXIN2/BCL2L11/BTG2/BUB3/C9orf72/CAT/CCNF/CDADC1/CNOT6/CNOT7/CSDE1/CSNK1A1/CTH/CUL1/CUL3/DBH/DCP1A/DDB1/DDIT3/DEPP1/DNAJB9/DXO/E2F1/ECD/EEF1A1/ENPP7/ERN1/EVA1A/FASTKD1/FBXL18/FBXL2/FBXO33/FBXO38/FBXO9/FBXW7/FMR1/FOXL2/GABARAP/GAD2/GGT1/GPLD1/GPT/GSPT2/HADHB/HBB/HEXA/HSD17B11/HSPB8/HTT/HYKK/IDNK/IFNG/IL10/IL4/IL6/KCTD13/KCTD21/KCTD6/KLHL15/KLHL2…	159	BP
GO:0046427	positive regulation of JAK-STAT cascade	12/995	85/17910	0.0025057	0.0493493	0.0434511	HES1/IFNG/IL10/IL20/IL3/IL4/IL6/OSM/PARP14/SOCS1/SOCS3/STAT3	12	BP
GO:0051098	regulation of binding	34/995	368/17910	0.0025797	0.0506594	0.0446047	ADNP/ADRB2/B2M/BMP2/C9orf72/CSF3/CSNK1A1/CTBP2/DDIT3/E2F1/FBXW7/FMR1/HES1/IFNG/IL10/IRF4/JUN/KLF4/LEF1/LFNG/MAPRE1/MEF2C/MSX1/NFKBIA/PAX7/PER2/PIM2/PTPRF/PYGO2/RIPK2/STUB1/SYAP1/TAF1/TICAM1	34	BP
GO:0045859	regulation of protein kinase activity	59/995	732/17910	0.00259611	0.0508342	0.0447586	ACVR2B/ADCY7/ADNP/ADRB2/ANG/AZU1/BMP2/CASS4/CCNL1/CDKN1A/CXCR4/DAXX/DBF4/DUSP1/DUSP10/DUSP4/DUSP5/EGR1/ERBB3/EREG/ERN1/FBXW7/FGD2/GADD45A/GADD45B/GADD45G/GDF15/HTT/IFNG/IL4/IPO7/ITPRIP/KSR1/LATS2/LPAR1/LTF/MAP3K8/MAPKAPK5/MNAT1/MST1/MTCP1/PIK3CA/RAPGEF1/RGS2/RIPK2/SERTAD1/SESN2/SMG8/SNX6/SOCS1/SOCS3/SRCIN1/STK38/SYAP1/TCIM/TNFAIP3/TRIB1/TRIM27/UBC	59	BP
GO:1901214	regulation of neuron death	30/995	313/17910	0.0026083	0.0509257	0.0448391	ADNP/BCL2L11/BTG2/CASP2/CEBPB/CNTFR/CSF3/DAXX/DDIT3/DHCR24/EGR1/ERBB3/FBXW7/FOS/GRIK5/IL10/ITSN1/JUN/MCL1/MEF2C/NCOA7/NR4A2/PIK3CA/PRKCI/SET/SLC30A10/SLC7A11/SNX6/SSH1/STAT3	30	BP
GO:0071241	cellular response to inorganic substance	21/995	194/17910	0.00266366	0.0518572	0.0456593	ADCY10/ADCY7/B2M/BRAF/DAXX/FMR1/FOS/GPLD1/ID2/ITPKB/JUN/JUNB/JUND/MEF2C/MT1G/MT1H/MT1M/MT2A/PTGS2/SLC30A10/UBE2D3	21	BP
GO:0071560	cellular response to transforming growth factor beta stimulus	24/995	233/17910	0.00267795	0.0519859	0.0457727	ADAMTSL2/APPL1/CITED2/FGFR2/FNTA/FOS/GDF15/GLG1/ING2/JUN/LEMD3/MEF2C/OVOL2/PRDM16/SKIL/SNX6/STRAP/STUB1/UBC/USP9X/WWOX/ZFP36L1/ZFP36L2/ZNF451	24	BP
GO:0120162	positive regulation of cold-induced thermogenesis	13/995	97/17910	0.00270855	0.0524298	0.0461635	ADRB2/CCR2/CEBPB/CXCR4/DBH/GADD45G/GPR3/IL4/IRF4/OGT/PER2/PLAC8/PRDM16	13	BP
GO:0042092	type 2 immune response	7/995	35/17910	0.00273574	0.0528052	0.046494	ANXA1/BCL6/CCR2/IL10/IL4/IL6/NLRP3	7	BP
GO:0048608	reproductive structure development	38/995	426/17910	0.00276675	0.053252	0.0468874	ADAM19/ADM/ANG/ARID5B/ARNT/BCL2L11/CASP2/CCNF/CEBPB/CITED2/CSDE1/CTNNA1/DHCR24/EAF2/EREG/FGFR2/FOXL2/FSHR/GJB2/HES1/IL10/ING2/JUNB/LFNG/NCOA4/NDP/OVOL2/PPARD/PRDM1/PTGS2/RPS6/SNAI1/SOCS3/SPINT2/TIPARP/ZFAT/ZFP36L1/ZFP42	38	BP
GO:0005794	Golgi apparatus	104/1016	1441/18675	0.00171678	0.0534844	0.0490708	ADAM19/AFTPH/AP3M1/AREG/ARF1/ATP9B/ATXN2/B2M/B3GNT5/B4GALT4/B4GAT1/BCL6/BCL9/CABP7/CAND1/CASD1/CAT/CDIPT/CDK5RAP2/CHPF2/CNIH1/CNST/COG3/COPE/CREB3L3/CSDE1/CTNNA1/CUL3/DCLRE1C/DHCR24/DUSP10/ELF3/ENPP7/FAM91A1/FBXW7/FGD2/FGD4/FGFR2/GABARAP/GAD2/GDF15/GGA2/GLG1/GOLGA7/HTT/ING2/ITM2B/KBTBD8/KCNJ6/KLHL20/LFNG/LGR5/LRBA/MAN2A1/MAPRE1/MGAT4A/MMGT1/MUC12/MUC7/MUCL1/NAPEPLD/NEO1/NFKBIE/NLRP3/OCRL/OLFM3/P3…	104	CC
GO:0012505	endomembrane system	268/1016	4213/18675	0.00180044	0.0535281	0.0491109	ABCB9/ADAM19/ADRB2/AFTPH/ANKFY1/ANKRD27/ANXA1/AP3M1/AP5S1/APPL1/ARC/AREG/ARF1/ARL6IP1/ARPC2/ATG101/ATP6V0E1/ATP9B/ATXN2/AVL9/AZU1/B2M/B3GNT5/B4GALT4/B4GAT1/BCL2L11/BCL6/BCL9/BIK/BNIP1/BRSK1/C9orf72/CABP7/CAND1/CASD1/CAT/CCR10/CD9/CDC42EP1/CDC42EP4/CDIPT/CDK5RAP2/CEACAM8/CEPT1/CERS2/CHMP1B/CHPF2/CLEC4C/CNIH1/CNST/COG3/COL24A1/COL27A1/COL4A5/COPE/CREB3L2/CREB3L3/CSDE1/CTNNA1/CTSG/CUL3/CXCL1/CXCR4/C…	268	CC
GO:0005769	early endosome	32/1016	340/18675	0.00185035	0.0535281	0.0491109	ADRB2/ANKFY1/ANKRD27/ANXA1/APPL1/ARC/B2M/CXCR4/CYTIP/DIAPH2/FGD2/GGA2/HPS6/MMGT1/NAPEPLD/OCRL/PHETA2/PTP4A1/PTP4A3/RABEP2/RABGEF1/RAPGEF1/RASGEF1B/RHOB/SIAH1/SLC30A10/SLC9A6/SNX6/ST8SIA2/TRIM27/VPS33A/VPS4A	32	CC
GO:0005088	Ras guanyl-nucleotide exchange factor activity	17/1025	125/16967	0.00138426	0.0535412	0.0503746	ARHGEF4/ARHGEF6/C9orf72/DENND1A/DENND2D/EPS8L2/FGD2/FGD4/ITSN1/MCF2L/MCF2L2/RAB3GAP1/RABGEF1/RAPGEF1/RASGEF1B/RASGRP3/RIC1	17	MF
GO:0006397	mRNA processing	43/995	499/17910	0.00290174	0.055692	0.0490358	AQR/BUD13/CCNH/CLNS1A/CMTR2/CRNKL1/CSTF1/CTR9/CWC15/DDX46/ECD/ERN1/FIP1L1/FMR1/GPKOW/HNRNPA1/JMJD6/KHDC4/LSM11/METTL14/METTL3/MFAP1/MNAT1/NOCT/PLRG1/POLDIP3/POLR2A/POLR2B/POLR2C/PRMT9/PRPF8/RBBP6/RNGTT/RNMT/SF3A3/SNRNP48/STRAP/TRA2B/U2AF1/USP39/WEE2-AS1/ZCCHC8/ZFP36L1	43	BP
GO:0050790	regulation of catalytic activity	146/995	2116/17910	0.00295868	0.0566245	0.0498568	ACVR2B/ADCY7/ADNP/ADRB2/AFDN/AGAP1/AMOT/ANG/ANKRD27/ANP32B/ARF1/ARHGEF6/ARL6IP1/AZU1/BCL10/BCL2L11/BCL6/BMP2/CAND1/CASS4/CCNL1/CCR2/CDKN1A/CNST/COX17/CPEB2/CXCL1/CXCR4/CYFIP2/DAXX/DBF4/DCP1A/DENND1A/DHCR24/DNAJB1/DUSP1/DUSP10/DUSP4/DUSP5/EEF1A1/EGR1/ELL/ERBB3/EREG/ERN1/FADD/FBXW7/FGD2/FGD4/FGFR2/FNIP1/FNTA/FOXL2/GADD45A/GADD45B/GADD45G/GAPVD1/GDF15/GPATCH2/GPLD1/HTT/IFNG/IL4/IPO7/ISCU/ITPRIP/ITSN…	146	BP
GO:0006914	autophagy	41/995	471/17910	0.00299897	0.0566831	0.0499085	ADRB2/ATG101/ATP6V0E1/BCL2L11/C9orf72/DDIT3/DEPP1/EEF1A1/ERN1/EVA1A/FBXL2/FBXW7/GABARAP/HSPB8/HTT/IFNG/IL10/IL4/LZTS1/MAP1LC3B/MCL1/NAMPT/NRBF2/PHF23/PIK3CA/PIM2/RAB3GAP1/RIPK2/SESN2/SNX6/SQSTM1/STAT3/STUB1/TICAM1/VMP1/VPS33A/VPS4A/VPS4B/WIPI1/WIPI2/YOD1	41	BP
GO:0061919	process utilizing autophagic mechanism	41/995	471/17910	0.00299897	0.0566831	0.0499085	ADRB2/ATG101/ATP6V0E1/BCL2L11/C9orf72/DDIT3/DEPP1/EEF1A1/ERN1/EVA1A/FBXL2/FBXW7/GABARAP/HSPB8/HTT/IFNG/IL10/IL4/LZTS1/MAP1LC3B/MCL1/NAMPT/NRBF2/PHF23/PIK3CA/PIM2/RAB3GAP1/RIPK2/SESN2/SNX6/SQSTM1/STAT3/STUB1/TICAM1/VMP1/VPS33A/VPS4A/VPS4B/WIPI1/WIPI2/YOD1	41	BP
GO:0071705	nitrogen compound transport	141/995	2035/17910	0.00300299	0.0566831	0.0499085	ABCB9/ACVR2B/AFTPH/AGAP1/ANG/ANKRD27/ANP32B/ANXA1/AP3M1/AP5S1/APPBP2/APPL1/ARC/ARF1/ARL6IP1/ATP6V0E1/ATXN2/CAT/CD2/CDKN1A/CNST/COG3/COPE/DENND1A/EGR2/FAM160A2/FAM91A1/FBXW7/FIP1L1/FMR1/GABARAP/GAPVD1/GGA2/GOLGA7/GPLD1/GRASP/HBB/HNRNPA1/IFNG/IL10/IL6/IST1/ITGAV/ITSN1/JAGN1/KLHL20/KPNA3/KPNB1/LMBRD1/LRPPRC/MAVS/MCL1/MIDN/MTERF4/MTTP/NCOA4/NFKBIA/NFKBIE/NKX6-1/NLRP10/NLRP3/NPEPPS/NUDT19/NUP133/NUP15…	141	BP
GO:0021861	forebrain radial glial cell differentiation	3/995	6/17910	0.00301195	0.0566831	0.0499085	HES1/METTL14/METTL3	3	BP
GO:0061724	lipophagy	3/995	6/17910	0.00301195	0.0566831	0.0499085	ADRB2/HTT/SESN2	3	BP
GO:1903026	negative regulation of RNA polymerase II regulatory region sequence-specific DNA binding	3/995	6/17910	0.00301195	0.0566831	0.0499085	DDIT3/FBXW7/TAF1	3	BP
GO:0009617	response to bacterium	49/995	588/17910	0.00303535	0.0569653	0.0501569	ADM/AZU1/B2M/BCL10/BMP2/CEBPB/CSF3/CTR9/CTSG/CXCL2/CXCL8/DCD/DUSP10/FGFR2/FOS/GJB2/GJB6/IL10/IL6/LTF/LYZL6/MAVS/MBL2/MEF2C/MS4A1/MT2A/NFKB2/NFKBIA/NLRP10/NLRP3/NOCT/PDE4B/PDE4D/PELI1/PLAC8/PPARD/PRB3/PRPF8/PTGS2/REG4/RGS1/RIPK2/THBD/TICAM1/TLR5/TNFAIP3/TRIB1/VIM/ZFP36	49	BP
GO:0050864	regulation of B cell activation	14/995	110/17910	0.00308443	0.0576427	0.0507534	BCL6/CDKN1A/GPR183/ID2/IL10/IL4/IL6/MEF2C/PELI1/SAMSN1/TICAM1/TNFAIP3/ZFP36L1/ZFP36L2	14	BP
GO:0050767	regulation of neurogenesis	61/995	768/17910	0.00308846	0.0576427	0.0507534	ADNP/ANKRD27/ARC/ARF1/B2M/BCL6/BMP2/BRSK1/C21orf91/CCR2/CDK5RAP2/CERS2/CREB3L2/CTNNA1/CXCR4/DIXDC1/DLL1/DMRTA2/DUSP10/E2F1/FBXO38/FMR1/GPR183/GSX2/HES1/ID2/IFRD1/IL6/IRX3/IST1/ITSN1/KLF4/LPAR1/LZTS1/MAN2A1/MAPK6/MARK1/MEF2C/MIB1/MYO9A/NAP1L1/NEPRO/NKX6-1/OLIG2/PCM1/PER2/PLXNB2/PPP1CC/PRAG1/PRKCI/PTPRF/RAPGEF1/RGS2/SKIL/SLITRK1/SOCS2/SRCIN1/STAT3/TMEM30A/VIM/ZNF335	61	BP
GO:0005112	Notch binding	6/1025	22/16967	0.00154661	0.0576851	0.0542734	CNTN6/CUL3/DLL1/HIF1AN/NOTCH2NLA/TCIM	6	MF
GO:0000978	RNA polymerase II proximal promoter sequence-specific DNA binding	42/1025	432/16967	0.00159792	0.0576851	0.0542734	ARID3B/BHLHE40/CEBPB/CEBPD/CHD4/CREB3L2/CREB3L3/DDIT3/EGR2/ELF3/ETS2/FOXD1/FOXL2/HES1/IRF1/IRF4/JUN/KLF10/KLF4/KLF6/LEF1/MXD1/MYC/NFIL3/NFKB2/OVOL1/POU2F1/PRDM1/RBBP4/RFX4/SKIL/SMARCB1/SMARCC2/SNAI1/SPIC/STAT3/TFAP2E/TGIF1/THAP1/ZNF335/ZNF431/ZNF668	42	MF
GO:0061458	reproductive system development	38/995	429/17910	0.00311783	0.0580311	0.0510953	ADAM19/ADM/ANG/ARID5B/ARNT/BCL2L11/CASP2/CCNF/CEBPB/CITED2/CSDE1/CTNNA1/DHCR24/EAF2/EREG/FGFR2/FOXL2/FSHR/GJB2/HES1/IL10/ING2/JUNB/LFNG/NCOA4/NDP/OVOL2/PPARD/PRDM1/PTGS2/RPS6/SNAI1/SOCS3/SPINT2/TIPARP/ZFAT/ZFP36L1/ZFP42	38	BP
GO:0070665	positive regulation of leukocyte proliferation	16/995	134/17910	0.00312863	0.0580725	0.0511318	ANXA1/BCL6/CCR2/CDKN1A/EFNB1/FADD/GPR183/HES1/IL4/IL6/MEF2C/PELI1/RIPK2/SELENOK/TICAM1/ZNF335	16	BP
GO:0043414	macromolecule methylation	27/995	276/17910	0.00313828	0.0580924	0.0511493	BCDIN3D/BTG2/CMTR2/CTR9/FOS/JARID2/KMT5B/METTL14/METTL3/MPHOSPH8/MRM2/MTERF4/MYC/NTMT1/OGT/PAX7/PIK3CA/PLD6/PRDM16/PRMT2/PRMT6/PRMT9/PYGO2/RLF/RNMT/SMARCB1/ZNF335	27	BP
GO:0045321	leukocyte activation	88/995	1186/17910	0.00315076	0.0581647	0.0512129	ANXA1/AZU1/B2M/BCL10/BCL6/CAND1/CAT/CCR2/CD2/CD83/CDKN1A/CEACAM8/CEBPB/CLEC4C/CTSG/CXCL1/CXCL8/DCLRE1C/DLL1/DNAJB9/DUSP10/EEF1A1/EEF2/EFNB1/EGR1/FADD/FLG2/FNIP1/GOLGA7/GPR183/HBB/HEBP2/HES1/ID2/IFNG/IL10/IL4/IL6/IRF1/IRF4/IST1/ITGAV/ITPKB/JMJD6/JUN/KLF6/KPNB1/LEF1/LFNG/LTA4H/LTF/MAP3K8/MEF2C/METTL3/MS4A1/MT1G/NAMPT/NFKBIZ/NLRP3/PELI1/PIGR/PIK3CA/PLAC8/PRDM1/PRG3/PSMD6/PURA/RHOH/RIPK2/RPS6/SAMSN1/…	88	BP
GO:0043153	entrainment of circadian clock by photoperiod	5/995	19/17910	0.00316849	0.0581748	0.0512218	BHLHE40/ID2/PPP1CC/RBM4B/USP2	5	BP
GO:2000678	negative regulation of transcription regulatory region DNA binding	5/995	19/17910	0.00316849	0.0581748	0.0512218	DDIT3/FBXW7/MSX1/PER2/TAF1	5	BP
GO:0000956	nuclear-transcribed mRNA catabolic process	21/995	197/17910	0.00320027	0.0585996	0.0515959	BTG2/CNOT6/CNOT7/CSDE1/DCP1A/DXO/GSPT2/NOCT/RPL14/RPL27A/RPL36A/RPL38/RPL7/RPS12/RPS25/RPS6/SMG8/TOB1/ZFP36/ZFP36L1/ZFP36L2	21	BP
GO:2000516	positive regulation of CD4-positive, alpha-beta T cell activation	7/995	36/17910	0.00323605	0.059095	0.052032	ANXA1/CD83/IFNG/NFKBIZ/NLRP3/RIPK2/SOCS1	7	BP
GO:0045346	regulation of MHC class II biosynthetic process	4/995	12/17910	0.00327177	0.0592681	0.0521844	AZU1/CIITA/IL10/IL4	4	BP
GO:0060211	regulation of nuclear-transcribed mRNA poly(A) tail shortening	4/995	12/17910	0.00327177	0.0592681	0.0521844	BTG2/CNOT7/TOB1/ZFP36	4	BP
GO:0097201	negative regulation of transcription from RNA polymerase II promoter in response to stress	4/995	12/17910	0.00327177	0.0592681	0.0521844	CITED2/DNAJB1/HIF1AN/JUN	4	BP
GO:1903900	regulation of viral life cycle	17/995	147/17910	0.0033104	0.0596888	0.0525549	CCL8/CNOT7/CXCL8/DDB1/FBXL2/FMR1/LTF/MAVS/MPHOSPH8/PKN2/TOP2B/TRIM27/TRIM59/TRIM62/VAPB/VPS4A/VPS4B	17	BP
GO:0048660	regulation of smooth muscle cell proliferation	19/995	172/17910	0.00331262	0.0596888	0.0525549	ANG/CDKN1A/EREG/ERN1/FGFR2/ID2/IFNG/IL10/IL6/JUN/KLF4/MEF2C/MEF2D/MNAT1/NAMPT/PPARD/PTGS2/TNFAIP3/TRIB1	19	BP
GO:0060284	regulation of cell development	69/995	893/17910	0.0033527	0.0599144	0.0527536	ADNP/ANKRD27/ARC/ARF1/ARPC2/AXIN2/B2M/BCL6/BMP2/BRSK1/C21orf91/CASS4/CCR2/CDK5RAP2/CERS2/CLDN18/CREB3L2/CTNNA1/CXCR4/DIXDC1/DLL1/DMRTA2/DUSP10/E2F1/FBXO38/FBXW7/FMR1/GPR183/GSX2/HES1/ID2/IFRD1/IL6/IRX3/IST1/ITSN1/KLF4/LPAR1/LTF/LZTS1/MAN2A1/MAPK6/MARK1/MEF2C/MIB1/MYO9A/NAP1L1/NEPRO/NKX6-1/OLIG2/PCM1/PDPN/PER2/PLXNB2/PPP1CC/PRAG1/PRKCI/PTPRF/RAPGEF1/RGS2/SKIL/SLITRK1/SOCS2/SRCIN1/STAT3/TMEM30A/TRI…	69	BP
GO:0002286	T cell activation involved in immune response	12/995	88/17910	0.00336052	0.0599144	0.0527536	ANXA1/BCL6/GPR183/IFNG/IL6/IRF4/LEF1/NFKBIZ/NLRP3/RIPK2/RPS6/STAT3	12	BP
GO:0009791	post-embryonic development	12/995	88/17910	0.00336052	0.0599144	0.0527536	ACVR2B/ALDH5A1/ARID5B/BCL2L11/CSRNP1/FGFR2/KLF4/NR4A2/PLAGL2/PRDM1/PYGO2/TIPARP	12	BP
GO:1904894	positive regulation of STAT cascade	12/995	88/17910	0.00336052	0.0599144	0.0527536	HES1/IFNG/IL10/IL20/IL3/IL4/IL6/OSM/PARP14/SOCS1/SOCS3/STAT3	12	BP
GO:0051851	modification by host of symbiont morphology or physiology	11/995	77/17910	0.00339637	0.0602679	0.0530648	AZU1/CCL8/CTSG/FBXL2/FMR1/JUN/LEF1/LTF/MBL2/NAPEPLD/SMARCB1	11	BP
GO:0050870	positive regulation of T cell activation	21/995	198/17910	0.00339813	0.0602679	0.0530648	ANXA1/BCL10/BCL6/CCR2/CD83/DUSP10/EFNB1/FADD/HES1/IFNG/IL4/IL6/ITPKB/MAP3K8/NFKBIZ/NLRP3/PIK3CA/RIPK2/SELENOK/SOCS1/ZMIZ1	21	BP
GO:0002696	positive regulation of leukocyte activation	29/995	305/17910	0.00341652	0.0604359	0.0532127	ANXA1/BCL10/BCL6/CCR2/CD2/CD83/CDKN1A/DUSP10/EFNB1/FADD/GPR183/HES1/IFNG/IL10/IL4/IL6/ITPKB/MAP3K8/MEF2C/NFKBIZ/NLRP3/PELI1/PIK3CA/RIPK2/SELENOK/SOCS1/TICAM1/ZMIZ1/ZNF335	29	BP
GO:0050867	positive regulation of cell activation	30/995	319/17910	0.00345325	0.0609265	0.0536447	ANXA1/BCL10/BCL6/CCR2/CD2/CD83/CDKN1A/DUSP10/EFNB1/FADD/GPR183/HES1/IFNG/IL10/IL4/IL6/ITPKB/MAP3K8/MEF2C/NFKBIZ/NLRP3/PDPN/PELI1/PIK3CA/RIPK2/SELENOK/SOCS1/TICAM1/ZMIZ1/ZNF335	30	BP
GO:0022407	regulation of cell-cell adhesion	35/995	389/17910	0.00346517	0.060978	0.05369	ADAM19/AFDN/ANXA1/BCL10/BCL6/BMP2/CCR2/CD83/CD9/CEBPB/CITED2/DUSP10/EFNB1/FADD/HES1/IFNG/IL10/IL4/IL6/IRF1/ITPKB/KLF4/MAP3K8/METTL3/MYO10/NFKBIZ/NLRP3/PDPN/PELI1/PIK3CA/RIPK2/SELENOK/SOCS1/SPINT2/ZMIZ1	35	BP
GO:0045165	cell fate commitment	24/995	238/17910	0.00352261	0.0618282	0.0544386	BMP2/CEBPB/CTR9/DLL1/DMRTA2/ETS2/FGFR2/GSX2/HES1/HOXC10/ID2/IFRD1/IL6/IRF4/KLF4/MCL1/MEF2C/NKX6-1/OLIG2/PAX7/PDPN/SOX12/SOX17/STAT3	24	BP
GO:0042531	positive regulation of tyrosine phosphorylation of STAT protein	10/995	67/17910	0.00370968	0.0648858	0.0571307	HES1/IFNG/IL20/IL3/IL4/IL6/OSM/PARP14/SOCS3/STAT3	10	BP
GO:0071559	response to transforming growth factor beta	24/995	239/17910	0.00371597	0.0648858	0.0571307	ADAMTSL2/APPL1/CITED2/FGFR2/FNTA/FOS/GDF15/GLG1/ING2/JUN/LEMD3/MEF2C/OVOL2/PRDM16/SKIL/SNX6/STRAP/STUB1/UBC/USP9X/WWOX/ZFP36L1/ZFP36L2/ZNF451	24	BP
GO:0048589	developmental growth	51/995	624/17910	0.00373377	0.065029	0.0572568	ACVR2B/ADM/ADNP/ADRB2/AREG/ARID5B/BCL2L11/BCL9/C9orf72/CD9/CDKN1A/COL27A1/CTC1/CTR9/CXCR4/CYFIP2/DLL1/DUSP10/EREG/FGFR2/FOXL2/GDF15/IFRD1/IST1/JARID2/KLF2/MEF2C/MTPN/NKX6-1/PAX7/PDE4D/PIK3CA/PLAC8/PPARD/PRMT2/PYGO2/RBBP6/RGS2/RMI1/SAV1/SEMA5B/SLC25A25/SLC9A6/SLITRK1/SOCS2/STAT3/STAT5A/TBL1XR1/USP9X/ZFP36L1/ZMIZ1	51	BP
GO:0048659	smooth muscle cell proliferation	19/995	174/17910	0.00376574	0.0654177	0.0575991	ANG/CDKN1A/EREG/ERN1/FGFR2/ID2/IFNG/IL10/IL6/JUN/KLF4/MEF2C/MEF2D/MNAT1/NAMPT/PPARD/PTGS2/TNFAIP3/TRIB1	19	BP
GO:0039694	viral RNA genome replication	6/995	28/17910	0.0038021	0.0657122	0.0578584	CXCL8/FBXL2/FMR1/MPHOSPH8/SMARCB1/TOP2B	6	BP
GO:0061157	mRNA destabilization	6/995	28/17910	0.0038021	0.0657122	0.0578584	METTL14/METTL3/PUM1/ZFP36/ZFP36L1/ZFP36L2	6	BP
GO:0035335	peptidyl-tyrosine dephosphorylation	13/995	101/17910	0.00386984	0.0667129	0.0587395	DUSP1/DUSP10/DUSP2/DUSP23/DUSP4/DUSP5/EYA3/PTP4A1/PTP4A3/PTPRF/RNGTT/SSH1/SSH2	13	BP
GO:0030183	B cell differentiation	14/995	113/17910	0.00395048	0.0678881	0.0597742	BCL6/DCLRE1C/DLL1/DNAJB9/FNIP1/GPR183/ID2/IL10/IL4/KLF6/LFNG/MS4A1/ZFP36L1/ZFP36L2	14	BP
GO:1901987	regulation of cell cycle phase transition	40/995	464/17910	0.00395805	0.0678881	0.0597742	ANAPC5/BRSK1/BTG2/BUB3/CASP2/CCP110/CDK5RAP2/CDKN1A/CEP250/CNOT6/CNOT7/CTC1/CUL1/CUL3/DDB1/DUSP1/E2F1/ECD/FBXW7/FOXN3/GADD45A/HAUS3/ID2/KLF4/LSM11/MAPRE1/OVOL1/PCM1/PLRG1/PRMT2/PSMD6/PSMD9/RAD21/TAF1/TCIM/TUBB4A/VPS4A/VPS4B/ZFP36L1/ZFP36L2	40	BP
GO:0019005	SCF ubiquitin ligase complex	7/1016	35/18675	0.00243213	0.0679318	0.062326	CCNF/CUL1/FBXL2/FBXO33/FBXO38/FBXO9/FBXW7	7	CC
GO:0032259	methylation	31/995	336/17910	0.00397079	0.0679347	0.0598152	BCDIN3D/BTG2/CMTR2/CTR9/EEF1AKNMT/FOS/JARID2/KMT5B/MAT2B/METTL14/METTL18/METTL3/MPHOSPH8/MRM2/MTERF4/MYC/NTMT1/OGT/PAX7/PIK3CA/PLD6/PRDM1/PRDM16/PRMT2/PRMT6/PRMT9/PYGO2/RLF/RNMT/SMARCB1/ZNF335	31	BP
GO:0046638	positive regulation of alpha-beta T cell differentiation	8/995	47/17910	0.00401576	0.0685309	0.0603402	ANXA1/CD83/IFNG/ITPKB/NFKBIZ/NLRP3/RIPK2/SOCS1	8	BP
GO:0070663	regulation of leukocyte proliferation	22/995	214/17910	0.00403063	0.0685737	0.0603779	ANXA1/BCL6/CCL8/CCR2/CDKN1A/CEBPB/EFNB1/FADD/GPR183/HES1/IL10/IL4/IL6/IRF1/MEF2C/PELI1/RIPK2/SELENOK/TICAM1/TNFAIP3/TNFSF9/ZNF335	22	BP
GO:0034976	response to endoplasmic reticulum stress	25/995	254/17910	0.00403851	0.0685737	0.0603779	ATF3/BCL2L11/CEBPB/CREB3L2/CREB3L3/CTH/CXCL8/DDIT3/DNAJB9/EEF2/ERN1/JUN/NRBF2/PMAIP1/PPP1R15A/PPP1R15B/RNF139/SEC61B/SELENOK/SESN2/STUB1/TMUB2/VAPB/WIPI1/YOD1	25	BP
GO:0051641	cellular localization	171/995	2548/17910	0.00407148	0.0689082	0.0606724	ADRB2/AFDN/AMOT/ANKFY1/ANKRD27/ANP32B/AP3M1/AP5S1/APPBP2/APPL1/ARC/AREG/ARF1/ARL5B/ATP5F1A/ATXN1/AXIN2/BBS12/BCL2L11/BORCS5/BRAF/BRSK1/BUB3/CASK/CAT/CCP110/CD2/CDK5RAP2/CDKN1A/CEP250/CHMP1B/CLDN18/CNIH1/CNST/COG3/COPE/CREB3L2/CTBP2/CTNNA1/CUL3/DCP1A/DDIT3/DENND1A/E2F1/EFR3A/EGR2/FAM160A2/FAM91A1/FBXW7/FIP1L1/FMR1/FNTA/GABARAP/GAD2/GGA2/GOLGA7/GPLD1/GRASP/GRIK5/HAUS3/HNRNPA1/HPS6/HRH3/HTT/IFNG/ITS…	171	BP
GO:0097696	STAT cascade	17/995	150/17910	0.00407855	0.0689082	0.0606724	CCR2/CNOT7/CTR9/HES1/IFNG/IL10/IL20/IL3/IL4/IL6/OSM/PARP14/SOCS1/SOCS2/SOCS3/STAT3/STAT5A	17	BP
GO:0031056	regulation of histone modification	16/995	138/17910	0.00419382	0.0706794	0.0622319	BCL6/CTR9/EID1/FMR1/ING2/JARID2/JDP2/OGT/PAX7/PRMT6/PYGO2/SET/SMARCB1/UBR5/ZNF335/ZNF451	16	BP
GO:0001775	cell activation	97/995	1342/17910	0.00425607	0.0715505	0.0629989	ANXA1/APOLD1/AZU1/B2M/BCL10/BCL6/CAND1/CAT/CCR2/CD2/CD83/CD9/CDKN1A/CEACAM8/CEBPB/CLEC4C/CTSG/CXCL1/CXCL8/DCLRE1C/DLL1/DNAJB9/DUSP10/EEF1A1/EEF2/EFNB1/EGR1/FADD/FLG2/FNIP1/GNA13/GOLGA7/GPR183/HBB/HEBP2/HES1/ID2/IFNG/IL10/IL4/IL6/IRF1/IRF4/IST1/ITGAV/ITPKB/JMJD6/JUN/KLF6/KPNB1/LEF1/LFNG/LTA4H/LTF/MAP3K8/MEF2C/METTL3/MS4A1/MT1G/MYL12A/NAMPT/NFKB2/NFKBIZ/NLRP3/PDPN/PELI1/PIGR/PIK3CA/PLAC8/PRDM1/PRG3…	97	BP
GO:1904724	tertiary granule lumen	9/1016	55/18675	0.00267501	0.0722253	0.0662652	B2M/CXCL1/FLG2/GOLGA7/HBB/LTA4H/LTF/PRG3/TCN1	9	CC
GO:0000987	proximal promoter sequence-specific DNA binding	43/1025	452/16967	0.00214426	0.0735971	0.0692443	ARID3B/BHLHE40/CEBPB/CEBPD/CHD4/CREB3L2/CREB3L3/DDIT3/E2F1/EGR2/ELF3/ETS2/FOXD1/FOXL2/HES1/IRF1/IRF4/JUN/KLF10/KLF4/KLF6/LEF1/MXD1/MYC/NFIL3/NFKB2/OVOL1/POU2F1/PRDM1/RBBP4/RFX4/SKIL/SMARCB1/SMARCC2/SNAI1/SPIC/STAT3/TFAP2E/TGIF1/THAP1/ZNF335/ZNF431/ZNF668	43	MF
GO:0051020	GTPase binding	41/1025	426/16967	0.00217462	0.0735971	0.0692443	AFDN/ANKFY1/ANKRD27/AP3M1/ARHGEF4/ARHGEF6/C9orf72/CDC42EP4/DENND1A/DENND2D/DIAPH2/EPS8L2/FGD2/FGD4/FNIP1/GAPVD1/GGA2/GRASP/HPS6/IPO7/ITSN1/KCTD13/KPNB1/MCF2L/MCF2L2/NXT1/OCRL/PEX5/PKN2/RAB3GAP1/RABGEF1/RANBP9/RAPGEF1/RASGEF1B/RASGRP3/RHOH/RIC1/STRIP1/SYTL3/TAGAP/XPO1	41	MF
GO:0006518	peptide metabolic process	63/995	811/17910	0.00439647	0.073728	0.0649161	AARS2/ALDH5A1/ANG/ATXN2/BTG2/CNOT6/CPEB2/CTSG/EEF1A1/EEF1D/EEF2/EIF3H/EIF3L/EIF4G3/FASTKD2/FMR1/GGT1/GSTA4/IL6/KBTBD8/LRPPRC/LTA4H/MAPKAPK5/METTL14/METTL3/MRPL38/MRPL41/MRPS11/MTPN/MTRF1L/PER2/POLDIP3/PPP1R15A/PPP1R15B/PRG3/PTCD3/PUM1/PUM2/PURA/RBM4B/RGS2/RNF139/RPL14/RPL22L1/RPL27A/RPL36A/RPL38/RPL7/RPS12/RPS25/RPS6/RPUSD4/SESN2/SLC7A11/STAT3/STUB1/TOB1/UHMK1/VIM/ZFP36/ZFP36L1/ZFP36L2/ZNF540	63	BP
GO:0001825	blastocyst formation	7/995	38/17910	0.00444278	0.0743206	0.0654379	CTR9/CUL3/JUNB/RPL7L1/SKIL/SOX17/TM4SF1	7	BP
GO:0021978	telencephalon regionalization	4/995	13/17910	0.00451992	0.0745072	0.0656022	BMP2/DMRTA2/GSX2/TRA2B	4	BP
GO:0044130	negative regulation of growth of symbiont in host	4/995	13/17910	0.00451992	0.0745072	0.0656022	CTSG/IL10/MBL2/SQSTM1	4	BP
GO:0045073	regulation of chemokine biosynthetic process	4/995	13/17910	0.00451992	0.0745072	0.0656022	AZU1/EGR1/IL6/TICAM1	4	BP
GO:0045342	MHC class II biosynthetic process	4/995	13/17910	0.00451992	0.0745072	0.0656022	AZU1/CIITA/IL10/IL4	4	BP
GO:0050872	white fat cell differentiation	4/995	13/17910	0.00451992	0.0745072	0.0656022	CTBP2/PER2/PRDM16/TBL1XR1	4	BP
GO:0060712	spongiotrophoblast layer development	4/995	13/17910	0.00451992	0.0745072	0.0656022	ADM/SOCS3/ZFAT/ZFP36L1	4	BP
GO:0070536	protein K63-linked deubiquitination	6/995	29/17910	0.00457243	0.0750078	0.066043	OTUD1/OTUD7B/SPATA2/TNFAIP3/USP27X/YOD1	6	BP
GO:0072538	T-helper 17 type immune response	6/995	29/17910	0.00457243	0.0750078	0.066043	IL6/IRF4/NFKBIZ/NLRP10/NLRP3/STAT3	6	BP
GO:0031146	SCF-dependent proteasomal ubiquitin-dependent protein catabolic process	10/995	69/17910	0.00460413	0.0753453	0.0663402	CCNF/CUL1/FBXL18/FBXL2/FBXO33/FBXO38/FBXO9/FBXW7/PSMD6/PSMD9	10	BP
GO:1990845	adaptive thermogenesis	17/995	152/17910	0.00466781	0.0762034	0.0670957	ACVR2B/ADRB2/CCR2/CEBPB/CXCR4/DBH/DDIT3/GADD45G/GPR3/HOXC10/IL4/IP6K1/IRF4/OGT/PER2/PLAC8/PRDM16	17	BP
GO:0033365	protein localization to organelle	62/995	798/17910	0.00468256	0.0762604	0.0671458	AP3M1/APPL1/ARL5B/BCL2L11/BUB3/CAT/CDKN1A/CEP250/CLDN18/COG3/DCP1A/DDIT3/E2F1/FBXW7/GRIK5/IFNG/KPNA3/KPNB1/MAPRE1/MAVS/MSX1/MTERF4/NCOA4/NFKBIA/NPEPPS/NUDT19/OTUD7B/PCM1/PEX12/PEX5/PLRG1/PMAIP1/PPP1R15A/PTGS2/RAB3GAP1/RAD21/RHOU/RPA1/RPL14/RPL27A/RPL36A/RPL38/RPL7/RPS12/RPS25/RPS6/SEC61G/SEC62/SESN2/SRGN/STAT3/TIMM23/TMEM30A/TNFAIP3/UBC/UBE2D3/UBL4A/UBR5/USP9X/VPS4A/XPO1/YWHAB	62	BP
GO:0006325	chromatin organization	57/995	722/17910	0.00471403	0.0765889	0.0674351	ANP32B/ASXL1/BAZ1B/BCL6/BRD3/BRD8/CBX4/CENPC/CHD4/CTR9/DAXX/DDB1/DEK/EID1/EPC1/EPOP/EYA3/FMR1/HOTAIR/ING2/IRF4/JARID2/JDP2/JMJD6/KANSL1L/KMT5B/LEF1/MEAF6/MPHOSPH8/MYC/NAP1L1/NTMT1/OGT/PAX7/PER2/PHF10/PRDM16/PRMT2/PRMT6/PYGO2/RBBP4/RERE/RIOX1/RLF/SAP30L/SET/SMARCB1/SMARCC2/SNAI1/SPIN1/SPTY2D1/SUPT4H1/TAF1/TAF5/UBR5/ZNF335/ZNF451	57	BP
GO:0060538	skeletal muscle organ development	18/995	165/17910	0.00477308	0.0771781	0.0679539	ATF3/BCL9/BTG2/CNTFR/DLL1/DMRTA2/EEF2/EGR1/EGR2/FOS/FOXL2/GPCPD1/MAFF/MEF2C/MEF2D/PAX7/SOX17/ZBTB18	18	BP
GO:1902275	regulation of chromatin organization	18/995	165/17910	0.00477308	0.0771781	0.0679539	BCL6/CTR9/EID1/FMR1/ING2/JARID2/JDP2/MPHOSPH8/OGT/PAX7/PRMT6/PYGO2/SET/SMARCB1/SPTY2D1/UBR5/ZNF335/ZNF451	18	BP
GO:0022008	neurogenesis	106/995	1492/17910	0.00480092	0.0774434	0.0681875	ADM/ADNP/ANKRD27/ARC/AREG/ARF1/AZU1/B2M/BCL6/BMP2/BRSK1/BTG2/C21orf91/C9orf72/CCR2/CD9/CDK5RAP2/CEBPB/CERS2/CREB3L2/CTNNA1/CXCR4/CYFIP2/DIXDC1/DLL1/DMRTA2/DUSP10/E2F1/EEF2/EGR2/ERBB3/FA2H/FBXO38/FGF5/FGFR2/FMR1/FOXD1/GPR183/GSX2/HES1/HOXC10/ID2/IER2/IFRD1/IL6/IRX3/IST1/ITSN1/JUN/KLF4/LPAR1/LZTS1/MAN2A1/MAPK6/MARK1/MEF2C/METTL14/METTL3/MIB1/MTCH1/MTPN/MYO9A/NAP1L1/NAV3/NEO1/NEPRO/NKX6-1/NR4A2/NUP1…	106	BP
GO:2001235	positive regulation of apoptotic signaling pathway	19/995	178/17910	0.00482686	0.0775503	0.0682816	ATF3/BCL10/BCL2L11/BCLAF1/BIK/CASP2/CTNNA1/DDIT3/E2F1/FADD/FBXW7/MCL1/MSX1/PLAGL2/PMAIP1/SIAH1/SKIL/WWOX/YWHAB	19	BP
GO:0051130	positive regulation of cellular component organization	87/995	1189/17910	0.00483044	0.0775503	0.0682816	ADNP/ADRB2/ANKFY1/ANKRD27/ANXA1/APPL1/ARF1/ARPC2/AZU1/B2M/BCL2L11/BCL6/BCLAF1/BIK/C21orf91/CAND1/CASS4/CCP110/CDC42EP1/CDC42EP4/CDK5RAP2/CNOT6/CREB3L2/CSF3/CTR9/CUL3/CXCR4/DDB1/DLL1/E2F1/EPS8L2/EREG/FBXO38/FBXW7/FMR1/FNIP1/GDF15/HNRNPA1/HTT/IFNG/IL4/IL6/ING2/IST1/ITGAV/ITSN1/JARID2/JDP2/JMY/JUN/LPAR1/MAPK6/MAPKAPK5/MAPRE1/MBL2/MIB1/MPHOSPH8/MSX1/NAV3/NPEPPS/OGT/PAX7/PDCD6IP/PDPN/PFDN2/PLD6/PLXNB2…	87	BP
GO:0045638	negative regulation of myeloid cell differentiation	12/995	92/17910	0.00485103	0.0776967	0.0684105	CLDN18/CTR9/DLL1/FBXW7/IL4/ITPKB/LTF/MYC/NFKBIA/TRIB1/ZFP36/ZFP36L1	12	BP
GO:0044257	cellular protein catabolic process	52/995	648/17910	0.00493683	0.07885	0.0694259	ANAPC5/BUB3/CCNF/CSNK1A1/CUL1/CUL3/DDB1/DDIT3/DNAJB9/FBXL18/FBXL2/FBXO33/FBXO38/FBXO9/FBXW7/FMR1/KCTD13/KCTD21/KCTD6/KLHL15/KLHL20/OGT/PCYOX1/PDCD6IP/PELI1/PMAIP1/PSMD6/PSMD9/RBBP6/RIC1/RLIM/RNF122/RNF139/SEC61B/SIAH1/SQSTM1/STUB1/TAF1/TBL1XR1/TMUB2/TNFAIP3/TRIB1/UBC/UBE2D3/UBR4/USP1/USP2/USP27X/USP9X/VPS4A/VPS4B/YOD1	52	BP
GO:0014013	regulation of gliogenesis	15/995	128/17910	0.00494631	0.07885	0.0694259	BMP2/CCR2/CERS2/CXCR4/DUSP10/E2F1/GPR183/GSX2/HES1/ID2/IL6/NKX6-1/OLIG2/PPP1CC/PRKCI	15	BP
GO:2000514	regulation of CD4-positive, alpha-beta T cell activation	9/995	59/17910	0.00498973	0.0793555	0.0698711	ANXA1/BCL6/CD83/IFNG/IRF4/NFKBIZ/NLRP3/RIPK2/SOCS1	9	BP
GO:0016236	macroautophagy	26/995	272/17910	0.00502196	0.0796406	0.0701221	ADRB2/ATG101/ATP6V0E1/C9orf72/ERN1/GABARAP/HSPB8/HTT/IL4/LZTS1/MAP1LC3B/PHF23/PIK3CA/PIM2/RAB3GAP1/RIPK2/SESN2/SNX6/SQSTM1/VMP1/VPS33A/VPS4A/VPS4B/WIPI1/WIPI2/YOD1	26	BP
GO:1903047	mitotic cell cycle process	63/995	816/17910	0.00503117	0.0796406	0.0701221	ACVR1B/ANAPC5/ARF1/BCL6/BRSK1/BTG2/BUB3/CASP2/CCNH/CCP110/CDK5RAP2/CDKN1A/CEP250/CHMP1B/CNOT6/CNOT7/CTC1/CUL1/CUL3/DBF4/DDB1/DUSP1/E2F1/ECD/EREG/FOXN3/GADD45A/HAUS3/HTT/ID2/KLF11/KLF4/KPNB1/LATS2/LSM11/LZTS1/MAPRE1/MNAT1/MYC/NCAPD2/NEK9/PCM1/PDCD6IP/PHLDA1/PIM2/PLRG1/POGZ/PRIM2/PRMT2/PSMD6/PSMD9/RAD21/RHOB/RHOU/RPA1/RPA4/RPS6/STAG2/TUBB4A/VPS4A/VPS4B/ZFP36L1/ZFP36L2	63	BP
GO:0001781	neutrophil apoptotic process	3/995	7/17910	0.0050538	0.0796572	0.0701367	IL6/ITPKB/SLC7A11	3	BP
GO:0036499	PERK-mediated unfolded protein response	5/995	21/17910	0.00505574	0.0796572	0.0701367	ATF3/CXCL8/DDIT3/PPP1R15A/PPP1R15B	5	BP
GO:0015031	protein transport	118/995	1689/17910	0.00508692	0.0799626	0.0704056	ABCB9/ACVR2B/AFTPH/AGAP1/ANG/ANKRD27/ANP32B/ANXA1/AP3M1/AP5S1/APPBP2/APPL1/ARF1/ATP6V0E1/CAT/CD2/CDKN1A/CNST/COG3/COPE/DENND1A/EGR2/FAM160A2/FAM91A1/FBXW7/FIP1L1/GABARAP/GAPVD1/GGA2/GOLGA7/GPLD1/GRASP/IFNG/IL10/IL6/IST1/ITGAV/ITSN1/JAGN1/KLHL20/KPNA3/KPNB1/MAVS/MCL1/MIDN/MTERF4/MTTP/NCOA4/NFKBIA/NKX6-1/NLRP10/NLRP3/NPEPPS/NUDT19/NUP133/NUP153/NUP214/NXT1/OSM/PCM1/PDCD6IP/PER2/PEX12/PEX5/PHAX/PIM3…	118	BP
GO:0080134	regulation of response to stress	112/995	1592/17910	0.00511075	0.0801512	0.0705716	ADCY7/ANXA1/APPL1/AXIN2/BCL10/BCL2L11/BCL6/BCLAF1/BMP2/C2CD4B/CASK/CCR2/CD9/CDKN1A/CEBPB/CERS2/CLEC4C/CNOT7/CREB3L3/CUL1/CXCR4/DAXX/DDIT3/DEK/DNAJB1/DNAJB9/DUSP1/DUSP10/EREG/ERN1/EYA3/FADD/FBXW7/FGD2/FMR1/GADD45A/GADD45B/GADD45G/GGT1/HIC1/HSPB8/IER3/IER5/IFNG/IL10/IL20/IL4/IL6/ING2/IRF1/IRF4/KLF4/KLHL15/LRRC14/LTF/MAVS/MCL1/MEF2C/MSX1/MUC12/MUC7/MUCL1/MYC/NAMPT/NAPEPLD/NCOA7/NFKBIA/NFKBIZ/NLRP10/…	112	BP
GO:0030890	positive regulation of B cell proliferation	7/995	39/17910	0.00516025	0.0805547	0.0709269	BCL6/CDKN1A/GPR183/IL4/MEF2C/PELI1/TICAM1	7	BP
GO:0045746	negative regulation of Notch signaling pathway	7/995	39/17910	0.00516025	0.0805547	0.0709269	BCL6/FBXW7/HIF1AN/LFNG/METTL3/NFKBIA/TCIM	7	BP
GO:1902369	negative regulation of RNA catabolic process	8/995	49/17910	0.00522362	0.0813564	0.0716328	AXIN2/E2F1/FMR1/LRPPRC/NOCT/TENT5C/TOB1/ZFP36	8	BP
GO:0045621	positive regulation of lymphocyte differentiation	12/995	93/17910	0.00529575	0.0822906	0.0724554	ANXA1/BCL6/CD83/DUSP10/IFNG/IL4/ITPKB/NFKBIZ/NLRP3/RIPK2/SOCS1/ZMIZ1	12	BP
GO:0034605	cellular response to heat	14/995	117/17910	0.00540243	0.0837563	0.0737459	CDKN1A/DAXX/DNAJB1/HSPB8/IER5/NUP133/NUP153/NUP214/PTGES3/PTGS2/RPA1/ST8SIA1/STUB1/TCIM	14	BP
GO:0008134	transcription factor binding	51/1025	564/16967	0.00258457	0.0848208	0.0798042	ARNT/ASXL1/BCL10/BHLHE40/CAND1/CEBPB/CHD4/CIITA/CNOT7/CTBP2/DACT2/DAXX/DDIT3/DLL1/E2F1/EGR2/ETS2/FOS/FOXL2/HES1/HES6/HIF1AN/IRF4/JARID2/JUN/JUND/KLF4/LEF1/MED6/MEF2C/MEF2D/MYC/NCOA4/NCOA7/NFKBIA/NFYB/NLRP3/NR4A2/PPARD/PRDM16/PRMT2/PSMD9/PURA/RNF19A/SMARCB1/SOX17/STAT3/TAF1/TRIB1/TRIM68/WIPI1	51	MF
GO:0002260	lymphocyte homeostasis	9/995	60/17910	0.00558793	0.0860414	0.0757579	BCL10/BCL2L11/FADD/MEF2C/PMAIP1/RPS6/SIT1/SKIL/TNFAIP3	9	BP
GO:0031640	killing of cells of other organism	9/995	60/17910	0.00558793	0.0860414	0.0757579	AZU1/BCL2L11/CTSG/DCD/HMGN2/IFNG/LTF/MBL2/MUC7	9	BP
GO:0044364	disruption of cells of other organism	9/995	60/17910	0.00558793	0.0860414	0.0757579	AZU1/BCL2L11/CTSG/DCD/HMGN2/IFNG/LTF/MBL2/MUC7	9	BP
GO:1903313	positive regulation of mRNA metabolic process	10/995	71/17910	0.00565997	0.086953	0.0765606	BTG2/CNOT7/METTL14/METTL3/PUM1/TOB1/TRA2B/ZFP36/ZFP36L1/ZFP36L2	10	BP
GO:0030316	osteoclast differentiation	12/995	94/17910	0.00577231	0.0884783	0.0779035	CEBPB/CLDN18/EFNA2/FBXW7/FOS/GPR183/IFNG/IL20/IL4/JUNB/KLF10/LTF	12	BP
GO:0070727	cellular macromolecule localization	109/995	1550/17910	0.00578999	0.0885489	0.0779657	AFDN/AMOT/ANP32B/AP3M1/APPBP2/APPL1/ARL5B/AXIN2/BCL2L11/BRAF/BUB3/CAT/CDKN1A/CEP250/CLDN18/CNST/COG3/CTNNA1/DCP1A/DDIT3/E2F1/EFR3A/EGR2/FAM91A1/FBXW7/FIP1L1/FNTA/GABARAP/GGA2/GOLGA7/GRASP/GRIK5/HPS6/IFNG/ITSN1/KCNIP4/KPNA3/KPNB1/MAPRE1/MAVS/MSX1/MTERF4/NCOA4/NFKBIA/NPEPPS/NUDT19/NUP133/NUP153/NUP214/NXT1/OTUD7B/PCM1/PEX12/PEX5/PIGR/PLRG1/PMAIP1/POLDIP3/PPIL2/PPP1R15A/PRKCI/PTGS2/PURA/RAB3GAP1/RAB…	109	BP
GO:0006354	DNA-templated transcription, elongation	13/995	106/17910	0.00585551	0.0891642	0.0785074	AFF4/CCNH/CTR9/EAF2/ELL/ELL2/ELP2/MNAT1/NELFCD/POLR2A/POLR2B/POLR2C/SUPT4H1	13	BP
GO:0002684	positive regulation of immune system process	80/995	1087/17910	0.00585654	0.0891642	0.0785074	ACVR1B/ANXA1/APPL1/ARNT/ARPC2/B2M/BCAR1/BCL10/BCL6/CCL8/CCR2/CD2/CD83/CDKN1A/CLEC4C/CTSG/CUL1/CXCL8/CYFIP2/DUSP10/EFNB1/EREG/FADD/FBXO38/FOS/GPLD1/GPR183/HES1/ID2/IFNG/IL10/IL20/IL4/IL6/IRF1/IRF4/ITPKB/JUN/KLF10/LEF1/LRRC14/LTF/MAP3K8/MAVS/MBL2/MEF2C/MS4A1/MUC12/MUC7/MUCL1/MYO10/NFKBIA/NFKBIZ/NLRP10/NLRP3/PDE4B/PDE4D/PELI1/PIK3CA/PROS1/PSMD6/PSMD9/PUM1/PUM2/RAPGEF1/RIPK2/SELENOK/SOCS1/STAT3/TICAM…	80	BP
GO:0015931	nucleobase-containing compound transport	22/995	221/17910	0.00589233	0.0893532	0.0786738	ARC/ATXN2/FIP1L1/FMR1/HNRNPA1/LRPPRC/NUP133/NUP153/NUP214/NXT1/PHAX/POLDIP3/PURA/SLC25A25/SLC25A31/SLC25A33/SLC25A5/SLC35A1/U2AF1/XPO1/ZFP36/ZFP36L1	22	BP
GO:0043604	amide biosynthetic process	63/995	822/17910	0.00589533	0.0893532	0.0786738	AARS2/ACAT1/ACSS1/ANG/ATXN2/BTG2/CNOT6/CPEB2/EEF1A1/EEF1D/EEF2/EIF3H/EIF3L/EIF4G3/FA2H/FASTKD2/FMR1/GGT1/IL6/KBTBD8/LRPPRC/MAPKAPK5/METTL14/METTL3/MRPL38/MRPL41/MRPS11/MTPN/MTRF1L/PER2/POLDIP3/PPP1R15A/PPP1R15B/PRG3/PTCD3/PUM1/PUM2/PURA/RBM4B/RGS2/RNF139/RPL14/RPL22L1/RPL27A/RPL36A/RPL38/RPL7/RPS12/RPS25/RPS6/RPUSD4/SESN2/SLC7A11/ST8SIA2/STAT3/TOB1/UGCG/UHMK1/VIM/ZFP36/ZFP36L1/ZFP36L2/ZNF540	63	BP
GO:0001819	positive regulation of cytokine production	38/995	446/17910	0.00591467	0.0893695	0.0786882	ANXA1/APPL1/ARNT/AZU1/B2M/BCL10/CCR2/CD2/CD83/CEBPB/DDIT3/EGR1/EREG/FADD/IFNG/IL10/IL4/IL6/IRF1/IRF4/MAVS/NFKB2/NLRP10/NLRP3/OSM/PDE4B/PDE4D/PELI1/PRG3/PTGS2/PUM1/PUM2/RIPK2/SELENOK/STAT3/TICAM1/TLR5/TLR7	38	BP
GO:0014009	glial cell proliferation	8/995	50/17910	0.00592279	0.0893695	0.0786882	AREG/CERS2/E2F1/EEF2/HES1/IL6/PPP1CC/PRKCI	8	BP
GO:0008284	positive regulation of cell proliferation	70/995	931/17910	0.00596562	0.0897378	0.0790125	ADM/ANG/ANXA1/AREG/ARNT/ATF3/BCL6/BMP2/BNC1/CCR2/CDKN1A/CNOT6/CNOT7/CNTFR/COX17/CTC1/CUL3/DLL1/DMRTA2/E2F1/EFNB1/EGR1/EGR4/EREG/ERN1/FADD/FGF5/FGFR2/GPR183/HES1/HOXC10/ID2/IFNG/IL10/IL3/IL4/IL6/ITGAV/JUN/LEF1/LTF/MEF2C/MEF2D/MNAT1/MYC/NAMPT/NAP1L1/OSM/PAX7/PELI1/PLAC8/PPARD/PPP1CC/PRKCI/PTGS2/PURA/RIPK2/S100A6/SELENOK/SERTAD1/SLC25A33/SLC25A5/ST8SIA1/STAT3/STAT5A/TICAM1/TNFAIP3/TNS3/ZMIZ1/ZNF335	70	BP
GO:0042033	chemokine biosynthetic process	4/995	14/17910	0.00605266	0.0897378	0.0790125	AZU1/EGR1/IL6/TICAM1	4	BP
GO:0044126	regulation of growth of symbiont in host	4/995	14/17910	0.00605266	0.0897378	0.0790125	CTSG/IL10/MBL2/SQSTM1	4	BP
GO:0044146	negative regulation of growth of symbiont involved in interaction with host	4/995	14/17910	0.00605266	0.0897378	0.0790125	CTSG/IL10/MBL2/SQSTM1	4	BP
GO:0045591	positive regulation of regulatory T cell differentiation	4/995	14/17910	0.00605266	0.0897378	0.0790125	BCL6/DUSP10/IFNG/SOCS1	4	BP
GO:0050755	chemokine metabolic process	4/995	14/17910	0.00605266	0.0897378	0.0790125	AZU1/EGR1/IL6/TICAM1	4	BP
GO:1900121	negative regulation of receptor binding	4/995	14/17910	0.00605266	0.0897378	0.0790125	B2M/IL10/LEF1/PTPRF	4	BP
GO:0007519	skeletal muscle tissue development	17/995	156/17910	0.00605577	0.0897378	0.0790125	ATF3/BCL9/BTG2/DLL1/DMRTA2/EEF2/EGR1/EGR2/FOS/FOXL2/GPCPD1/MAFF/MEF2C/MEF2D/PAX7/SOX17/ZBTB18	17	BP
GO:0050865	regulation of cell activation	44/995	535/17910	0.00606641	0.0897378	0.0790125	ANXA1/BCL10/BCL6/CCR2/CD2/CD83/CD9/CDKN1A/CEBPB/DUSP10/EFNB1/FADD/GPR183/HES1/ID2/IFNG/IL10/IL4/IL6/IRF1/IRF4/ITPKB/MAP3K8/MEF2C/METTL3/NFKBIZ/NLRP3/PDPN/PELI1/PIK3CA/PRDM1/RIPK2/SAMSN1/SELENOK/SIT1/SOCS1/THBD/TICAM1/TNFAIP3/TNFSF9/ZFP36L1/ZFP36L2/ZMIZ1/ZNF335	44	BP
GO:0003002	regionalization	29/995	318/17910	0.00612332	0.0903823	0.07958	ACVR2B/ARC/AXIN2/BMP2/BTG2/CITED2/DDIT3/DLL1/DMRTA2/EGR2/ETS2/FGFR2/FOXD1/GSX2/HES1/HOXB9/HOXC10/IRX3/LFNG/MEF2C/MIB1/MSX1/NKX6-1/OVOL2/PAX7/PLD6/SNAI1/SOX17/TRA2B	29	BP
GO:0061659	ubiquitin-like protein ligase activity	18/1025	145/16967	0.00286461	0.0907749	0.0854061	EGR2/MED20/MED7/PELI1/PPIL2/RBBP6/RLIM/RNF111/RNF122/RNF138/RNF139/RNF19B/SIAH1/STUB1/TRIM27/TRIM59/UBR5/ZNF451	18	MF
GO:0019787	ubiquitin-like protein transferase activity	33/1025	329/16967	0.00296739	0.0907749	0.0854061	CBX4/CUL3/EGR2/FBXL2/FBXO9/KCTD13/KLHL20/MED20/MED7/PELI1/PPIL2/RBBP6/RLIM/RNF111/RNF122/RNF138/RNF139/RNF19B/SIAH1/STUB1/TAF1/TNFAIP3/TRIM27/TRIM56/TRIM59/TRIM62/TRIM68/UBE2D3/UBL4A/UBR4/UBR5/ZNF451/ZNF738	33	MF
GO:0008174	mRNA methyltransferase activity	4/1025	11/16967	0.00310127	0.0907749	0.0854061	CMTR2/METTL14/METTL3/RNMT	4	MF
GO:0034450	ubiquitin-ubiquitin ligase activity	4/1025	11/16967	0.00310127	0.0907749	0.0854061	PELI1/PPIL2/STUB1/UBR5	4	MF
GO:2000026	regulation of multicellular organismal development	141/995	2077/17910	0.00620824	0.0911232	0.0802323	ACVR1B/ACVR2B/ADM/ADM2/ADNP/ADRB2/AMOT/ANKRD27/ANXA1/ARC/ARF1/ARNT/AXIN2/B2M/BCL6/BMP2/BRSK1/BTBD7/BTG1/C21orf91/CCR2/CD2/CD83/CDK5RAP2/CEBPB/CERS2/CITED2/CLDN18/CREB3L2/CTH/CTNNA1/CTR9/CXCL8/CXCR4/DDIT3/DIXDC1/DLL1/DMRTA2/DUSP10/E2F1/EAF2/EGR1/ERBB3/FADD/FBXO38/FBXW7/FGFR2/FMR1/FNIP1/FOS/FOXD1/GLG1/GPR183/GSX2/HES1/HIF1AN/ID2/IFNG/IFRD1/IL10/IL20/IL4/IL6/IRF1/IRF4/IRX3/IST1/ITPKB/ITSN1/JARID2/JU…	141	BP
GO:0001649	osteoblast differentiation	22/995	222/17910	0.0062085	0.0911232	0.0802323	ACVR2B/AREG/AXIN2/BMP2/CAT/CEBPB/CEBPD/FGFR2/ID2/IL6/JUNB/JUND/LEF1/LTF/MEF2C/MEF2D/NOCT/RANBP3L/RIOX1/SNAI1/TOB1/WWOX	22	BP
GO:0002376	immune system process	200/995	3063/17910	0.00622916	0.0911232	0.0802323	ACVR1B/ADCY7/ANXA1/APPL1/ARF1/ARNT/ARPC2/ASXL1/AZU1/B2M/BCAR1/BCL10/BCL2L11/BCL6/CAND1/CAT/CCL8/CCR2/CD2/CD83/CD9/CDC42EP4/CDKN1A/CEACAM8/CEBPB/CEBPD/CH25H/CIITA/CITED2/CLDN18/CLEC4C/CNIH1/CNOT7/CSF3/CTC1/CTR9/CTSG/CUL1/CXCL1/CXCL3/CXCL8/CXCR4/CYFIP2/DACT2/DBH/DCD/DCLRE1C/DLL1/DNAJB9/DUSP1/DUSP10/EEF1A1/EEF2/EFNA2/EFNB1/EGR1/EREG/FADD/FBXO38/FBXO9/FBXW7/FGFR2/FLG2/FNIP1/FOS/GGT1/GLG1/GOLGA7/GPLD1…	200	BP
GO:0046635	positive regulation of alpha-beta T cell activation	9/995	61/17910	0.00624003	0.0911232	0.0802323	ANXA1/CCR2/CD83/IFNG/ITPKB/NFKBIZ/NLRP3/RIPK2/SOCS1	9	BP
GO:0090312	positive regulation of protein deacetylation	5/995	22/17910	0.00624819	0.0911232	0.0802323	BCL6/FNTA/IFNG/ING2/JDP2	5	BP
GO:0035019	somatic stem cell population maintenance	10/995	72/17910	0.00625421	0.0911232	0.0802323	BCL9/HES1/KLF10/KLF4/POLR2A/POLR2B/POLR2C/PRDM16/STAT3/ZFP36L2	10	BP
GO:0045069	regulation of viral genome replication	12/995	95/17910	0.00628224	0.0913352	0.080419	CCL8/CNOT7/CXCL8/DDB1/FBXL2/FMR1/LTF/MAVS/MPHOSPH8/PKN2/TOP2B/VAPB	12	BP
GO:0002694	regulation of leukocyte activation	41/995	492/17910	0.00634967	0.0921179	0.0811081	ANXA1/BCL10/BCL6/CCR2/CD2/CD83/CDKN1A/CEBPB/DUSP10/EFNB1/FADD/GPR183/HES1/ID2/IFNG/IL10/IL4/IL6/IRF1/IRF4/ITPKB/MAP3K8/MEF2C/METTL3/NFKBIZ/NLRP3/PELI1/PIK3CA/PRDM1/RIPK2/SAMSN1/SELENOK/SIT1/SOCS1/TICAM1/TNFAIP3/TNFSF9/ZFP36L1/ZFP36L2/ZMIZ1/ZNF335	41	BP
GO:0042221	response to chemical	285/995	4520/17910	0.00656178	0.0949916	0.0836383	ACAA2/ACAT1/ACVR2B/ADAMTSL2/ADCY10/ADCY7/ADM/ADNP/ADRB2/AMOT/ANG/ANXA1/APPL1/AREG/ARF1/ARID5B/ARL6IP1/ARNT/ASXL1/ATF3/ATP6V0E1/AZU1/B2M/BCAR1/BCL10/BCL2L11/BCL6/BCLAF1/BMP2/BRAF/BTG2/CASK/CAT/CCL8/CCR10/CCR2/CD69/CD83/CD9/CDC42EP4/CDKN1A/CEBPB/CEBPD/CH25H/CIITA/CITED2/CLDN18/CNOT7/CNTFR/CPEB2/CREB3L2/CREB3L3/CSF3/CTBP2/CTH/CTNNA1/CTR9/CTSG/CUL1/CUL3/CXCL1/CXCL2/CXCL3/CXCL8/CXCR4/CYFIP2/DAXX/DBH/D…	285	BP
GO:0072331	signal transduction by p53 class mediator	25/995	264/17910	0.00658692	0.0951521	0.0837797	BTG2/CASP2/CDKN1A/CHD4/CNOT6/CNOT7/E2F1/GADD45A/HIC1/ING2/JMY/MAPKAPK5/MEAF6/MSX1/PMAIP1/PRMT6/RAD1/RBBP4/RMI1/RPA1/SESN2/SNAI1/TAF1/TAF5/WWOX	25	BP
GO:0000902	cell morphogenesis	66/995	873/17910	0.00662424	0.0954877	0.0840751	ADNP/ANKRD27/ANXA1/ARC/ARPC2/ASXL1/BCL6/BRSK1/C9orf72/CASS4/CDC42EP1/CDC42EP4/CRYGB/CSNK1A1/CUL3/CXCR4/CYFIP2/DACT2/EGR2/FGD2/FGD4/FGFR2/FOXD1/GNA13/HES1/ID2/IFRD1/IST1/ITGAV/KLF2/LPAR1/LZTS1/MEF2C/METTL3/MSX1/MYO10/MYO9A/NEO1/NKX6-1/NR4A2/PDPN/PIK3CA/PLXNB2/PRAG1/RANBP9/RERE/RHOU/ROBO3/S100A6/SEMA3E/SEMA4F/SEMA5B/SIAH1/SKIL/SLC9A6/SLITRK1/SOX17/SPINT2/SRCIN1/SSH1/STRIP1/TOP2B/USP9X/VPS33A/ZMYM6/…	66	BP
GO:0048146	positive regulation of fibroblast proliferation	8/995	51/17910	0.00669084	0.096243	0.0847402	CDKN1A/CTC1/E2F1/EREG/JUN/MYC/S100A6/ZMIZ1	8	BP
GO:0071900	regulation of protein serine/threonine kinase activity	40/995	479/17910	0.00673322	0.0964924	0.0849598	ADRB2/BMP2/CCNL1/CDKN1A/CXCR4/DAXX/DBF4/DUSP1/DUSP10/DUSP4/DUSP5/ERN1/FGD2/GADD45A/GADD45B/GADD45G/GDF15/HTT/IFNG/IPO7/KSR1/LATS2/LPAR1/LTF/MAP3K8/MAPKAPK5/MNAT1/MST1/MTCP1/RAPGEF1/RGS2/RIPK2/SERTAD1/SESN2/STK38/SYAP1/TCIM/TNFAIP3/TRIB1/UBC	40	BP
GO:0046425	regulation of JAK-STAT cascade	14/995	120/17910	0.00675091	0.0964924	0.0849598	CNOT7/HES1/IFNG/IL10/IL20/IL3/IL4/IL6/OSM/PARP14/SOCS1/SOCS2/SOCS3/STAT3	14	BP
GO:0051101	regulation of DNA binding	14/995	120/17910	0.00675091	0.0964924	0.0849598	DDIT3/E2F1/FBXW7/HES1/IFNG/IRF4/JUN/KLF4/LEF1/MSX1/NFKBIA/PAX7/PER2/TAF1	14	BP
GO:0007167	enzyme linked receptor protein signaling pathway	72/995	968/17910	0.00684915	0.0969665	0.0853772	ACVR1B/ACVR2B/ADAMTSL2/ADRB2/APPL1/AREG/ARID5B/ARNT/ARPC2/ATP6V0E1/BCAR1/BMP2/CITED2/COL4A5/CSRNP1/CYFIP2/DACT2/DLL1/EFNA2/EFNB1/EGR1/ERBB3/EREG/FBXW7/FGF5/FGFR2/FNTA/FOS/FOXD1/GDF15/GLG1/GPLD1/HES1/HNRNPA1/ING2/ITGAV/ITSN1/JUN/LEMD3/MST1/MSX1/NEO1/OGT/OVOL2/PIGR/PIK3CA/POLR2A/POLR2B/POLR2C/PRDM16/PTP4A3/PTPRF/RAPGEF1/SKIL/SLC2A8/SLC30A10/SLC9A6/SNX6/SOCS1/SOCS2/STAT3/STAT5A/STRAP/STUB1/TIPARP/TO…	72	BP
GO:0001709	cell fate determination	7/995	41/17910	0.00685161	0.0969665	0.0853772	DLL1/HES1/IFRD1/KLF4/MCL1/MEF2C/SOX17	7	BP
GO:0051445	regulation of meiotic cell cycle	7/995	41/17910	0.00685161	0.0969665	0.0853772	DUSP1/GPR3/LFNG/METTL3/MSX1/OVOL1/RAD1	7	BP
GO:0060612	adipose tissue development	7/995	41/17910	0.00685161	0.0969665	0.0853772	ACAT1/ARID5B/ID2/PIK3CA/PPARD/SLC25A25/TBL1XR1	7	BP
GO:0019827	stem cell population maintenance	17/995	158/17910	0.00686588	0.0969665	0.0853772	BCL9/CTR9/DLL1/HES1/KLF10/KLF4/MED7/METTL14/METTL3/PCM1/POLR2A/POLR2B/POLR2C/PRDM16/SAV1/STAT3/ZFP36L2	17	BP
GO:0050731	positive regulation of peptidyl-tyrosine phosphorylation	19/995	184/17910	0.00686995	0.0969665	0.0853772	ADNP/AREG/CASS4/CSF3/ERBB3/EREG/FBXW7/HES1/IFNG/IL20/IL3/IL4/IL6/OSM/PARP14/RIPK2/SOCS3/SRCIN1/STAT3	19	BP
GO:0051402	neuron apoptotic process	23/995	238/17910	0.00703809	0.0990856	0.087243	ADNP/BCL2L11/BTG2/CASP2/CEBPB/CNTFR/DDIT3/ERBB3/FADD/FBXW7/GRIK5/ITSN1/JUN/MCL1/MEF2C/NR4A2/PIK3CA/POLB/PRKCI/SET/SIAH1/SLC30A10/SNX6	23	BP
GO:1901653	cellular response to peptide	32/995	364/17910	0.00704933	0.0990856	0.087243	ADCY7/ADRB2/APPL1/ATP6V0E1/BCAR1/BCL2L11/CPEB2/GDF15/GJB2/GPLD1/KLF10/KLF11/KLF2/KLF4/NAMPT/NKX6-1/NR4A2/OGT/PIK3CA/PRKCI/RIPK2/SLC25A33/SLC2A8/SLC30A10/SNX6/SOCS1/SOCS2/STAT3/STAT5A/SYAP1/VIM/ZFP36L1	32	BP

## Sheet: 2hKEGG
ID	Description	GeneRatio	BgRatio	pvalue	p.adjust	qvalue	geneID	Count	one_type	two_type
hsa04120	Ubiquitin mediated proteolysis	80/3005	136/7914	5.43369e-07	0.000180399	0.000141848	ANAPC10/ANAPC13/ANAPC2/ANAPC4/ANAPC7/BIRC2/BIRC3/BIRC6/BRCA1/BTRC/CBL/CBLB/CDC16/CDC23/CDC26/CDC27/CDC34/CUL4A/CUL5/CUL7/DDB2/DET1/ELOB/ELOC/FANCL/FBXO4/FBXW11/FBXW8/FZR1/HERC2/HERC4/KEAP1/MGRN1/NEDD4L/PIAS1/PIAS3/PML/PRKN/PRPF19/RBX1/RCHY1/SKP2/SMURF1/SMURF2/TRAF6/TRIM32/UBA2/UBA3/UBE2A/UBE2B/UBE2D1/UBE2D4/UBE2E2/UBE2E3/UBE2H/UBE2I/UBE2J1/UBE2L6/UBE2N/UBE2NL/UBE2Q2/UBE2R2/UBE2S/UBE2W/UBE2Z/UBE3A…	80	Genetic Information Processing	Folding, sorting and degradation
hsa04668	TNF signaling pathway	67/3005	112/7914	1.96651e-06	0.000270238	0.000212489	AKT1/ATF2/ATF4/ATF6B/BIRC2/BIRC3/CASP3/CCL2/CCL20/CFLAR/CREB1/CREB3L4/CREB5/CSF1/CX3CL1/CXCL5/CXCL6/DAB2IP/FAS/ICAM1/IKBKB/IL18R1/IL1B/LIF/MAP2K1/MAP2K4/MAP3K14/MAP3K7/MAPK1/MAPK8/MAPK9/MLKL/MMP9/NFKB1/NOD2/PIK3R1/PIK3R2/PIK3R3/RELA/RIPK1/SELE/TAB1/TAB2/TAB3/TNF/TNFRSF1A/TNFRSF1B/TRAF1/TRAF2/TRAF3/VCAM1/VEGFC/CEBPB/CXCL1/CXCL2/CXCL3/FADD/FOS/IL6/IRF1/JUN/JUNB/MAP3K8/NFKBIA/PTGS2/SOCS3/TNFAIP3	67	Environmental Information Processing	Signal transduction
hsa04141	Protein processing in endoplasmic reticulum	92/3005	166/7914	3.03567e-06	0.000270238	0.000212489	ATF4/ATF6B/ATXN3/BAG2/BAK1/BCAP31/CALR/CANX/CKAP4/DAD1/DDOST/DNAJA1/DNAJA2/DNAJB12/DNAJC10/EDEM1/EDEM2/EDEM3/EIF2AK1/EIF2AK3/EIF2S1/ERLEC1/ERO1B/ERP29/GANAB/HSP90AA1/HSP90AB1/HSP90B1/HSPA1L/HSPA6/HSPH1/HYOU1/LMAN1/MAN1A2/MAN1B1/MAN1C1/MAPK8/MAPK9/MBTPS1/MBTPS2/MOGS/NFE2L2/NPLOC4/OS9/P4HB/PDIA4/PDIA6/PREB/PRKCSH/PRKN/RAD23A/RAD23B/RBX1/RPN1/RPN2/RRBP1/SAR1A/SEC13/SEC23B/SEC24C/SEC31A/SEC63/SEL1L/S…	92	Genetic Information Processing	Folding, sorting and degradation
hsa04932	Non-alcoholic fatty liver disease (NAFLD)	84/3005	149/7914	3.25588e-06	0.000270238	0.000212489	AKT1/ATF4/BID/CASP3/CDC42/COX5B/COX6A2/COX6B1/COX6C/COX7A2/COX7A2L/COX7B/COX7B2/COX7C/COX8A/CYC1/CYCS/EIF2AK3/EIF2S1/FAS/GSK3A/IKBKB/IL1A/IL1B/IL6R/IRS1/MAP3K11/MAPK8/MAPK9/MLX/NDUFA1/NDUFA10/NDUFA11/NDUFA12/NDUFA13/NDUFA3/NDUFA4/NDUFA8/NDUFAB1/NDUFB1/NDUFB10/NDUFB11/NDUFB2/NDUFB3/NDUFB5/NDUFB7/NDUFB9/NDUFS1/NDUFS2/NDUFS3/NDUFS6/NDUFV2/NDUFV3/NFKB1/NR1H3/PIK3R1/PIK3R2/PIK3R3/PPARA/PRKAB2/PRKAG1/P…	84	Human Diseases	Endocrine and metabolic disease
hsa04714	Thermogenesis	121/3005	231/7914	4.43312e-06	0.000294359	0.000231456	ACSL1/ACSL4/ACTL6A/AKT1S1/ATF2/ATP5F1B/ATP5F1C/ATP5F1D/ATP5MC1/ATP5MC2/ATP5MC3/ATP5ME/ATP5MF/ATP5MG/ATP5PB/ATP5PD/ATP5PF/ATP5PO/BMP8B/COA1/COA3/COA4/COA5/COA6/COX10/COX11/COX14/COX15/COX16/COX18/COX20/COX5B/COX6A2/COX6B1/COX6C/COX7A2/COX7A2L/COX7B/COX7B2/COX7C/COX8A/CPT2/CREB1/CREB3L4/CREB5/CYC1/DPF1/FGFR1/FRS2/GNAS/KDM1A/KRAS/MLST8/MTOR/NDUFA1/NDUFA10/NDUFA11/NDUFA12/NDUFA13/NDUFA3/NDUFA4/NDUFA8…	121	Organismal Systems	Environmental adaptation
hsa04210	Apoptosis	77/3005	136/7914	6.68305e-06	0.000369796	0.000290771	AIFM1/AKT1/ATF4/ATM/BAD/BAK1/BCL2A1/BCL2L1/BID/BIRC2/BIRC3/CASP3/CASP6/CASP9/CFLAR/CSF2RB/CTSB/CTSO/CTSV/CYCS/DAB2IP/DFFA/DFFB/EIF2AK3/EIF2S1/ENDOG/FAS/GZMB/HTRA2/IKBKB/ITPR1/ITPR2/KRAS/LMNA/LMNB1/MAP2K1/MAP3K14/MAPK1/MAPK8/MAPK9/NFKB1/NRAS/PARP1/PARP2/PARP3/PDPK1/PIK3R1/PIK3R2/PIK3R3/PRF1/PTPN13/RAF1/RELA/RIPK1/TNF/TNFRSF10A/TNFRSF10B/TNFRSF1A/TP53/TRAF1/TRAF2/TUBA1C/TUBA4A/BCL2L11/CASP2/DDIT3/E…	77	Cellular Processes	Cell growth and death
hsa04110	Cell cycle	71/3005	124/7914	8.89952e-06	0.000387865	0.00030498	ABL1/ANAPC10/ANAPC13/ANAPC2/ANAPC4/ANAPC7/ATM/ATR/CCNE1/CDC14A/CDC14B/CDC16/CDC23/CDC26/CDC27/CDC7/CDK2/CDK4/CDKN1B/CDKN2B/CDKN2C/CDKN2D/CHEK2/CREBBP/E2F3/ESPL1/FZR1/HDAC1/MAD1L1/MAD2L2/MCM2/MCM3/MCM5/ORC2/ORC3/ORC4/ORC5/ORC6/PCNA/PKMYT1/RBL1/RBL2/RBX1/SFN/SKP2/SMAD2/SMAD3/SMC1A/SMC1B/SMC3/TFDP1/TGFB1/TGFB3/TP53/YWHAE/YWHAG/YWHAH/YWHAZ/ZBTB17/ANAPC5/BUB3/CCNH/CDKN1A/CUL1/DBF4/GADD45A/GADD45B/GADD…	71	Cellular Processes	Cell growth and death
hsa05168	Herpes simplex virus 1 infection	232/3005	491/7914	9.34615e-06	0.000387865	0.00030498	AKT1/BAD/BAK1/BCL2L1/BID/BIRC2/BIRC3/C3/C5/CALR/CASP3/CASP9/CCL2/CFP/CGAS/CYCS/EIF2AK1/EIF2AK3/EIF2B1/EIF2B3/EIF2B4/EIF2S1/FAS/HLA-F/IFNAR1/IFNAR2/IFNGR2/IKBKB/IL1B/IRF3/IRF7/ITGA5/ITGB3/JAK2/MAP3K7/MTOR/NECTIN1/NFKB1/NXF1/PIK3R1/PIK3R2/PIK3R3/PML/POU2F2/PPP1CA/RELA/RHEB/RNASEL/SRPK1/SRSF3/SRSF4/SRSF5/SRSF7/SRSF8/STAT2/TAB1/TAB2/TAP1/TAPBP/TBK1/TLR2/TNF/TNFRSF14/TNFRSF1A/TNFSF14/TP53/TRAF2/TRAF3/…	232	Human Diseases	Infectious disease: viral
hsa05210	Colorectal cancer	51/3005	86/7914	4.51195e-05	0.00166441	0.00130873	AKT1/APC2/AXIN1/BAD/BAK1/CASP3/CASP9/CYCS/DDB2/KRAS/MAP2K1/MAPK1/MAPK8/MAPK9/MLH1/MSH2/MSH3/MSH6/MTOR/NRAS/PIK3R1/PIK3R2/PIK3R3/POLK/RAF1/RALGDS/RPS6KB1/SMAD2/SMAD3/SOS1/TCF7/TCF7L1/TGFA/TGFB1/TGFB3/TGFBR2/TP53/APPL1/AREG/AXIN2/BCL2L11/BRAF/CDKN1A/EREG/FOS/GADD45A/GADD45B/GADD45G/JUN/MYC/PMAIP1	51	Human Diseases	Cancer: specific types
hsa04064	NF-kappa B signaling pathway	58/3005	102/7914	7.58053e-05	0.00251673	0.00197892	ATM/BCL2A1/BCL2L1/BIRC2/BIRC3/BLNK/BTK/CARD11/CCL4/CD40/CFLAR/CSNK2A1/CSNK2B/CYLD/ERC1/ICAM1/IKBKB/IL1B/IL1R1/LTB/LTBR/LYN/MALT1/MAP3K14/MAP3K7/NFKB1/PARP1/PLCG1/RELA/RELB/RIPK1/TAB1/TAB2/TAB3/TIRAP/TLR4/TNF/TNFRSF1A/TNFSF13B/TNFSF14/TRAF1/TRAF2/TRAF3/TRAF6/TRIM25/UBE2I/VCAM1/BCL10/CXCL1/CXCL2/CXCL3/CXCL8/GADD45B/NFKB2/NFKBIA/PTGS2/TICAM1/TNFAIP3	58	Environmental Information Processing	Signal transduction
hsa00510	N-Glycan biosynthesis	32/3005	49/7914	9.25103e-05	0.00279213	0.00219546	ALG1/ALG10/ALG3/ALG5/ALG6/ALG8/ALG9/B4GALT1/B4GALT3/DAD1/DDOST/DOLK/DOLPP1/DPAGT1/DPM1/DPM2/DPM3/FUT8/GANAB/MAN1A2/MAN1C1/MAN2A2/MGAT2/MOGS/RPN1/RPN2/ST6GAL1/STT3A/STT3B/TUSC3/MAN2A1/MGAT4A	32	Metabolism	Glycan biosynthesis and metabolism
hsa05016	Huntington disease	98/3005	193/7914	0.000167598	0.00463688	0.003646	AP2A2/AP2B1/AP2M1/AP2S1/ATP5F1B/ATP5F1C/ATP5F1D/ATP5MC1/ATP5MC2/ATP5MC3/ATP5PB/ATP5PD/ATP5PF/ATP5PO/CASP3/CASP9/COX5B/COX6A2/COX6B1/COX6C/COX7A2/COX7A2L/COX7B/COX7B2/COX7C/COX8A/CREB1/CREB3L4/CREB5/CREBBP/CYC1/CYCS/DCTN1/DCTN2/DNAH1/DNAL1/DNAL4/GPX1/HDAC1/HIP1/ITPR1/NDUFA1/NDUFA10/NDUFA11/NDUFA12/NDUFA13/NDUFA3/NDUFA4/NDUFA8/NDUFAB1/NDUFB1/NDUFB10/NDUFB11/NDUFB2/NDUFB3/NDUFB5/NDUFB7/NDUFB9/NDUFS1…	98	Human Diseases	Neurodegenerative disease
hsa05161	Hepatitis B	84/3005	162/7914	0.000196606	0.00466473	0.00366789	AKT1/ATF2/ATF4/ATF6B/ATP6AP1/BAD/BID/CASP3/CASP9/CCNE1/CDK2/CREB1/CREB3L4/CREB5/CREBBP/CYCS/DDB2/DDX3X/E2F3/ELK1/FAS/IFNAR1/IKBKB/IRF3/IRF7/JAK2/JAK3/KRAS/MAP2K1/MAP2K4/MAP3K7/MAPK1/MAPK8/MAPK9/MMP9/NFATC1/NFATC2/NFATC3/NFKB1/NRAS/PCNA/PIK3R1/PIK3R2/PIK3R3/PRKCG/PTK2B/RAF1/RELA/SMAD3/SOS1/STAT2/STAT4/STAT5B/STAT6/TAB1/TAB2/TBK1/TGFB1/TGFB3/TGFBR2/TIRAP/TLR2/TLR4/TNF/TP53/TRAF3/TRAF6/VDAC3/YWHAZ/B…	84	Human Diseases	Infectious disease: viral
hsa05010	Alzheimer disease	88/3005	171/7914	0.000196705	0.00466473	0.00366789	ADAM10/ADAM17/APP/ATP5F1B/ATP5F1C/ATP5F1D/ATP5MC1/ATP5MC2/ATP5MC3/ATP5PB/ATP5PD/ATP5PF/ATP5PO/BAD/BID/CACNA1F/CALM3/CASP3/CASP9/CDK5/CDK5R1/COX5B/COX6A2/COX6B1/COX6C/COX7A2/COX7A2L/COX7B/COX7B2/COX7C/COX8A/CYC1/CYCS/EIF2AK3/FAS/GRIN2D/HSD17B10/IDE/IL1B/ITPR1/ITPR2/MAPK1/NAE1/NDUFA1/NDUFA10/NDUFA11/NDUFA12/NDUFA13/NDUFA3/NDUFA4/NDUFA8/NDUFAB1/NDUFB1/NDUFB10/NDUFB11/NDUFB2/NDUFB3/NDUFB5/NDUFB7/NDUF…	88	Human Diseases	Neurodegenerative disease
hsa03410	Base excision repair	23/3005	33/7914	0.000213357	0.00472229	0.00371315	APEX1/LIG3/MBD4/MPG/MUTYH/NEIL2/NTHL1/OGG1/PARP1/PARP2/PARP3/PCNA/POLD1/POLD2/POLD3/POLE2/POLL/SMUG1/TDG/UNG/XRCC1/PARP4/POLB	23	Genetic Information Processing	Replication and repair
hsa03013	RNA transport	85/3005	165/7914	0.000240081	0.00493331	0.00387908	AAAS/CYFIP1/DDX20/EIF1/EIF1B/EIF2B1/EIF2B3/EIF2B4/EIF2S1/EIF2S3/EIF3D/EIF3E/EIF3G/EIF4A3/EIF4B/EIF4E/EIF4G2/EIF5/ELAC1/GEMIN2/GEMIN5/GEMIN6/GEMIN8/NCBP1/NDC1/NUP107/NUP205/NUP210/NUP37/NUP42/NUP43/NUP50/NUP54/NUP58/NUP85/NUP88/NUP98/NXF1/PABPC1/PABPC4L/PABPC5/PNN/POM121/POP4/POP5/POP7/PRMT5/RAE1/RANBP2/RANGAP1/RBM8A/RNPS1/RPP14/RPP25L/RPP30/SAP18/SEC13/SEH1L/SENP2/SNUPN/TGS1/THOC1/THOC2/THOC5/THO…	85	Genetic Information Processing	Translation
hsa03440	Homologous recombination	27/3005	41/7914	0.000265841	0.00493331	0.00387908	ABRAXAS1/ATM/BABAM1/BRCA1/BRCC3/EME1/MRE11/MUS81/NBN/PALB2/POLD1/POLD2/POLD3/RAD50/RAD51C/RAD51D/RAD52/RAD54B/RPA2/RPA3/SEM1/TOP3B/TOPBP1/UIMC1/XRCC2/RPA1/RPA4	27	Genetic Information Processing	Replication and repair
hsa03420	Nucleotide excision repair	30/3005	47/7914	0.000280327	0.00493331	0.00387908	CETN2/CUL4A/DDB2/ERCC2/ERCC3/ERCC4/ERCC5/ERCC6/GTF2H3/GTF2H4/GTF2H5/PCNA/POLD1/POLD2/POLD3/POLE2/RAD23A/RAD23B/RBX1/RFC1/RFC4/RFC5/RPA2/RPA3/XPA/XPC/CCNH/DDB1/RPA1/RPA4	30	Genetic Information Processing	Replication and repair
hsa04657	IL-17 signaling pathway	52/3005	93/7914	0.000310989	0.00493331	0.00387908	CASP3/CCL11/CCL2/CCL20/CCL7/CXCL5/CXCL6/FOSB/FOSL1/HSP90AA1/HSP90AB1/HSP90B1/IKBKB/IL17C/IL1B/MAP3K7/MAPK1/MAPK7/MAPK8/MAPK9/MMP1/MMP9/MUC5AC/NFKB1/RELA/S100A7/S100A9/TAB2/TAB3/TBK1/TNF/TRAF2/TRAF3/TRAF4/TRAF6/ANAPC5/CEBPB/CSF3/CXCL1/CXCL2/CXCL3/CXCL8/FADD/FOS/IFNG/IL6/JUN/JUND/MAPK6/NFKBIA/PTGS2/TNFAIP3	52	Organismal Systems	Immune system
hsa05220	Chronic myeloid leukemia	44/3005	76/7914	0.000315557	0.00493331	0.00387908	ABL1/AKT1/BAD/BAK1/BCL2L1/BCR/CBL/CDK4/CDKN1B/CRK/DDB2/E2F3/GAB2/HDAC1/IKBKB/KRAS/MAP2K1/MAPK1/MECOM/NFKB1/NRAS/PIK3R1/PIK3R2/PIK3R3/POLK/RAF1/RELA/SHC3/SMAD3/SOS1/STAT5B/TGFB1/TGFB3/TGFBR2/TP53/BRAF/CDKN1A/CTBP2/GADD45A/GADD45B/GADD45G/MYC/NFKBIA/STAT5A	44	Human Diseases	Cancer: specific types
hsa04380	Osteoclast differentiation	68/3005	128/7914	0.000316088	0.00493331	0.00387908	AKT1/BLNK/BTK/CREB1/CSF1/CSF1R/CYLD/FCGR2C/FOSB/FOSL1/FOSL2/GAB2/IFNAR1/IFNAR2/IFNGR2/IKBKB/IL1A/IL1B/IL1R1/ITGB3/LCP2/LILRA3/LILRA5/LILRA6/LILRB1/LILRB2/LILRB3/MAP2K1/MAP3K14/MAP3K7/MAPK1/MAPK8/MAPK9/MITF/NFATC1/NFATC2/NFKB1/PIK3R1/PIK3R2/PIK3R3/PPARG/PPP3CA/PPP3CB/PPP3CC/RELA/RELB/SIRPB1/SIRPG/STAT2/TAB1/TAB2/TGFB1/TGFBR2/TNF/TNFRSF11B/TNFRSF1A/TRAF2/TRAF6/FOS/IFNG/JUN/JUNB/JUND/NFKB2/NFKBIA/SO…	68	Organismal Systems	Development and regeneration
hsa04140	Autophagy - animal	72/3005	137/7914	0.000326906	0.00493331	0.00387908	AKT1/AKT1S1/ATG10/ATG2A/ATG4C/ATG4D/ATG7/ATG9A/BAD/BCL2L1/BNIP3/CFLAR/CTSB/DEPTOR/EIF2AK3/EIF2S1/GABARAPL1/GABARAPL2/HIF1A/IRS1/ITPR1/KRAS/LAMP1/MAP2K1/MAP3K7/MAPK1/MAPK8/MAPK9/MLST8/MTMR3/MTMR4/MTOR/NRAS/PDPK1/PIK3C3/PIK3R1/PIK3R2/PIK3R3/PIK3R4/PPP2CA/PRKACB/RAB1A/RAB7A/RAB7B/RAB8A/RAF1/RHEB/RPS6KB1/RRAGA/RRAGB/RRAGC/RRAS2/RUBCN/SH3GLB1/SMCR8/SNAP29/STX17/SUPT20H/TANK/TBK1/TP53INP2/TRAF6/TSC1/UL…	72	Cellular Processes	Transport and catabolism
hsa05166	Human T-cell leukemia virus 1 infection	108/3005	219/7914	0.000343771	0.00496226	0.00390184	AKT1/ANAPC10/ANAPC2/ANAPC4/ANAPC7/ATF2/ATF4/ATF6B/ATM/ATR/BCL2L1/CALR/CANX/CCNE1/CD40/CDC16/CDC23/CDC26/CDC27/CDK2/CDK4/CDKN2B/CDKN2C/CHEK2/CREB1/CREB3L4/CREB5/CREBBP/CRTC2/CRTC3/DLG1/E2F3/ELK1/ELK4/ESPL1/ETS1/FDPS/FOSL1/GPS2/HLA-F/ICAM1/IKBKB/IL1R1/IL1R2/IL2RA/IL2RB/JAK3/KAT2A/KRAS/LTBR/MAD1L1/MAP2K1/MAP2K4/MAP3K14/MAPK1/MAPK8/MAPK9/MSX2/NFATC1/NFATC2/NFATC3/NFKB1/NRAS/PIK3R1/PIK3R2/PIK3R3/PPP3C…	108	Human Diseases	Infectious disease: viral
hsa05135	Yersinia infection	64/3005	120/7914	0.000407215	0.00562043	0.00441937	ACTR2/ACTR3B/AKT1/ARF6/ARHGEF1/ARHGEF12/ARHGEF28/ARHGEF7/BAIAP2/CCL2/CDC42/CRK/IKBKB/IL1B/IRF3/ITGA4/ITGA5/LCP2/MAP2K1/MAP2K4/MAP3K7/MAPK1/MAPK8/MAPK9/MEFV/NFATC1/NFATC2/NFATC3/NFKB1/PIK3R1/PIK3R2/PIK3R3/PIP5K1A/PLCG1/PTK2B/PXN/RELA/ROCK1/RPS6KA1/RPS6KA2/RPS6KA3/RPS6KA6/TAB1/TAB2/TBK1/TLR4/TNF/TRAF2/TRAF6/VAV1/VAV2/WAS/WASF2/WASL/BCAR1/CXCL8/FOS/IL10/IL6/JUN/NFKBIA/NLRP3/PKN2/TICAM1	64	Human Diseases	Infectious disease: bacterial
hsa00640	Propanoate metabolism	23/3005	34/7914	0.000423225	0.00562043	0.00441937	ACACA/ACACB/ACADS/ACOX3/ACSS2/ACSS3/ALDH6A1/BCKDHA/DBT/DLD/ECHDC1/ECHS1/EHHADH/HADHA/HIBCH/LDHB/LDHC/MCEE/MMUT/PCCA/SUCLA2/SUCLG1/SUCLG2	23	Metabolism	Carbohydrate metabolism
hsa00280	Valine, leucine and isoleucine degradation	30/3005	48/7914	0.000477744	0.00610043	0.00479678	AACS/ACAD8/ACADM/ACADS/ALDH2/ALDH3A2/ALDH6A1/ALDH9A1/AOX1/AUH/BCAT2/BCKDHA/DBT/DLD/ECHS1/EHHADH/HADH/HADHA/HIBCH/HMGCL/HMGCLL1/HSD17B10/IL4I1/IVD/MCEE/MMUT/OXCT1/OXCT2/PCCA/HADHB	30	Metabolism	Amino acid metabolism
hsa03040	Spliceosome	70/3005	135/7914	0.000649329	0.00797047	0.00626721	BCAS2/BUD31/CDC40/CHERP/CTNNBL1/DDX23/DDX5/DHX15/DHX16/EIF4A3/HNRNPC/HNRNPM/HNRNPU/HSPA1L/HSPA6/ISY1/LSM2/LSM4/LSM5/LSM6/LSM7/LSM8/NCBP1/PHF5A/PPIE/PPIL1/PRPF19/PRPF40A/PRPF6/PUF60/RBM17/RBM22/RBM25/RBM8A/SART1/SF3B1/SF3B3/SF3B4/SF3B5/SLU7/SMNDC1/SNRPA1/SNRPB/SNRPB2/SNRPC/SNRPD2/SNRPD3/SNRPE/SNU13/SNW1/SRSF10/SRSF3/SRSF4/SRSF5/SRSF7/SRSF8/TCERG1/THOC1/THOC2/TRA2A/WBP11/AQR/CRNKL1/CWC15/HNRNPA1/PL…	70	Genetic Information Processing	Transcription
hsa04218	Cellular senescence	81/3005	160/7914	0.000672208	0.00797047	0.00626721	AKT1/ATM/ATR/BTRC/CALM3/CCNE1/CDK2/CDK4/CDKN2B/CHEK2/E2F3/ETS1/FBXW11/HIPK1/HIPK2/HIPK3/HIPK4/HLA-F/HUS1/IL1A/ITPR1/ITPR2/KIR2DL1/KIR2DL2/KIR2DL3/KIR2DL4/KIR2DL5A/KRAS/LIN52/LIN9/MAP2K1/MAPK1/MAPKAPK2/MRE11/MTOR/MYBL2/NBN/NFATC1/NFATC2/NFATC3/NFKB1/NRAS/PIK3R1/PIK3R2/PIK3R3/PPP1CA/PPP3CA/PPP3CB/PPP3CC/RAD50/RAD9A/RAF1/RASSF5/RBL1/RBL2/RELA/RHEB/RRAS2/SERPINE1/SIRT1/SLC25A6/SMAD2/SMAD3/TGFB1/TGFB3…	81	Cellular Processes	Cell growth and death
hsa01100	Metabolic pathways	600/3005	1439/7914	0.00074619	0.00854259	0.00671707	A4GALT/AACS/AADAT/AANAT/ACACA/ACACB/ACAD8/ACADM/ACADS/ACLY/ACO2/ACOD1/ACOX3/ACP2/ACSL1/ACSL4/ACSM3/ACSS2/ACSS3/ACYP2/ADA/ADH1A/ADH1B/ADH1C/ADH5/ADPRM/ADSL/AFMID/AGK/AGL/AGPAT1/AGPAT3/AGPS/AHCY/AHCYL1/AK6/AK9/AKR1A1/AKR1B1/AKR1C3/AKR1D1/ALAD/ALAS1/ALAS2/ALDH18A1/ALDH1A1/ALDH1A3/ALDH2/ALDH3A2/ALDH6A1/ALDH9A1/ALDOA/ALDOC/ALG1/ALG10/ALG3/ALG5/ALG6/ALG8/ALG9/ALOX12/AMD1/AMDHD1/AMPD1/AOC3/AOX1/APRT/ARG…	600	Metabolism	Global and overview maps
hsa03018	RNA degradation	44/3005	79/7914	0.000981846	0.0108658	0.00854379	BTG3/CNOT1/CNOT10/CNOT2/CNOT4/CNOT9/DCP1B/DCP2/DCPS/DIS3/DIS3L/EDC4/EXOSC4/EXOSC5/EXOSC7/HSPA9/HSPD1/LSM2/LSM4/LSM5/LSM6/LSM7/LSM8/MTREX/PABPC1/PABPC4L/PABPC5/PAN2/PARN/PATL1/PFKL/PFKM/SKIV2L/TENT4A/TTC37/WDR61/XRN1/ZCCHC7/BTG1/BTG2/CNOT6/CNOT7/DCP1A/MPHOSPH6	44	Genetic Information Processing	Folding, sorting and degradation
hsa05012	Parkinson disease	72/3005	142/7914	0.00123444	0.0132205	0.0103953	ATP5F1B/ATP5F1C/ATP5F1D/ATP5MC1/ATP5MC2/ATP5MC3/ATP5PB/ATP5PD/ATP5PF/ATP5PO/CASP3/CASP9/COX5B/COX6A2/COX6B1/COX6C/COX7A2/COX7A2L/COX7B/COX7B2/COX7C/COX8A/CYC1/CYCS/GNAI1/GNAI3/HTRA2/LRRK2/NDUFA1/NDUFA10/NDUFA11/NDUFA12/NDUFA13/NDUFA3/NDUFA4/NDUFA8/NDUFAB1/NDUFB1/NDUFB10/NDUFB11/NDUFB2/NDUFB3/NDUFB5/NDUFB7/NDUFB9/NDUFS1/NDUFS2/NDUFS3/NDUFS6/NDUFV2/NDUFV3/PARK7/PPIF/PRKACB/PRKN/SDHA/SDHC/SDHD/SLC25…	72	Human Diseases	Neurodegenerative disease
hsa04660	T cell receptor signaling pathway	55/3005	104/7914	0.00131273	0.0136196	0.0107091	AKT1/CARD11/CBLB/CD247/CD28/CDC42/CDK4/CTLA4/DLG1/ICOS/IKBKB/ITK/KRAS/LCP2/MALT1/MAP2K1/MAP3K14/MAP3K7/MAPK1/MAPK8/MAPK9/NCK1/NCK2/NFATC1/NFATC2/NFATC3/NFKB1/NFKBIB/NRAS/PAK6/PDCD1/PDPK1/PIK3R1/PIK3R2/PIK3R3/PLCG1/PPP3CA/PPP3CB/PPP3CC/PTPRC/RAF1/RASGRP1/RELA/SOS1/TNF/VAV1/VAV2/BCL10/FOS/IFNG/IL10/JUN/MAP3K8/NFKBIA/NFKBIE	55	Organismal Systems	Immune system
hsa04137	Mitophagy - animal	37/3005	65/7914	0.0014245	0.0143313	0.0112687	ATF4/ATG9A/BCL2L1/BCL2L13/BNIP3/CSNK2A1/CSNK2B/EIF2AK3/FIS1/FUNDC1/GABARAPL1/GABARAPL2/HIF1A/KRAS/MAPK8/MAPK9/MITF/NBR1/NRAS/PRKN/RAB7A/RAB7B/RELA/RHOT1/RRAS2/SP1/TBC1D15/TBC1D17/TBK1/TFE3/TP53/UBB/ULK1/USP30/GABARAP/JUN/SQSTM1	37	Cellular Processes	Transport and catabolism
hsa03430	Mismatch repair	16/3005	23/7914	0.00209485	0.0199654	0.0156989	MLH1/MLH3/MSH2/MSH3/MSH6/PCNA/POLD1/POLD2/POLD3/RFC1/RFC4/RFC5/RPA2/RPA3/RPA1/RPA4	16	Genetic Information Processing	Replication and repair
hsa04931	Insulin resistance	56/3005	108/7914	0.00216358	0.0199654	0.0156989	ACACB/AKT1/CD36/CREB1/CREB3L4/CREB5/CRTC2/G6PC2/G6PC3/GFPT2/GYS1/IKBKB/IRS1/MAPK8/MAPK9/MLX/MTOR/NFKB1/NR1H2/NR1H3/PCK2/PDPK1/PIK3R1/PIK3R2/PIK3R3/PPARA/PPARGC1B/PPP1CA/PPP1R3B/PPP1R3C/PPP1R3E/PRKAB2/PRKAG1/PRKAG2/PRKCE/PTPA/PTPN1/PYGM/RELA/RPS6KA1/RPS6KA2/RPS6KA3/RPS6KA6/RPS6KB1/SLC27A1/SLC27A4/SLC2A1/TBC1D4/TNF/TNFRSF1A/IL6/NFKBIA/PPP1CC/PTPRF/SOCS3/STAT3	56	Human Diseases	Endocrine and metabolic disease
hsa05167	Kaposi sarcoma-associated herpesvirus infection	90/3005	186/7914	0.00216492	0.0199654	0.0156989	AKT1/BAK1/BID/C3/CALM3/CASP3/CASP9/CCR3/CCR4/CCR8/CD200R1/CDK4/CLEC2B/CREB1/CREBBP/CYCS/E2F3/FAS/FGF2/GABARAPL1/GABARAPL2/GNB1/GNG2/GNG5/HIF1A/HLA-F/ICAM1/IFNAR1/IFNAR2/IKBKB/IL6ST/IRF3/IRF7/ITPR1/ITPR2/JAK2/KRAS/LYN/MAP2K1/MAP2K4/MAPK1/MAPK8/MAPK9/MAPKAPK2/MICA/MICB/MTOR/NFATC1/NFATC2/NFATC3/NFKB1/NRAS/PIK3C3/PIK3R1/PIK3R2/PIK3R3/PIK3R5/PIK3R6/PLCG1/PPP3CA/PPP3CB/PPP3CC/PREX1/RAF1/RELA/STAT2/TBK…	90	Human Diseases	Infectious disease: viral
hsa05223	Non-small cell lung cancer	36/3005	66/7914	0.00440187	0.0394978	0.0310573	AKT1/BAD/BAK1/CASP9/CDK4/DDB2/E2F3/EML4/JAK3/KRAS/MAP2K1/MAPK1/NRAS/PDPK1/PIK3R1/PIK3R2/PIK3R3/PLCG1/POLK/PRKCG/RAF1/RASSF1/RASSF5/RXRB/SOS1/STAT5B/STK4/TGFA/TP53/BRAF/CDKN1A/GADD45A/GADD45B/GADD45G/STAT3/STAT5A	36	Human Diseases	Cancer: specific types
hsa05212	Pancreatic cancer	40/3005	75/7914	0.00469311	0.0410029	0.0322407	AKT1/BAD/BAK1/BCL2L1/CASP9/CDC42/CDK4/DDB2/E2F3/IKBKB/KRAS/MAP2K1/MAPK1/MAPK8/MAPK9/MTOR/NFKB1/PIK3R1/PIK3R2/PIK3R3/POLK/RAF1/RALBP1/RALGDS/RELA/RPS6KB1/SMAD2/SMAD3/TGFA/TGFB1/TGFB3/TGFBR2/TP53/VEGFA/BRAF/CDKN1A/GADD45A/GADD45B/GADD45G/STAT3	40	Human Diseases	Cancer: specific types
hsa05235	PD-L1 expression and PD-1 checkpoint pathway in cancer	46/3005	89/7914	0.00558236	0.0473444	0.037227	AKT1/BATF/BATF3/CD247/CD274/CD28/CSNK2A1/CSNK2B/EML4/HIF1A/IFNGR2/IKBKB/JAK2/KRAS/MAP2K1/MAPK1/MTOR/NFATC1/NFATC2/NFATC3/NFKB1/NFKBIB/NRAS/PDCD1/PIK3R1/PIK3R2/PIK3R3/PLCG1/PPP3CA/PPP3CB/PPP3CC/RAF1/RASGRP1/RELA/RPS6KB1/TIRAP/TLR2/TLR4/TRAF6/FOS/IFNG/JUN/NFKBIA/NFKBIE/STAT3/TICAM1	46	Human Diseases	Cancer: overview
hsa05211	Renal cell carcinoma	37/3005	69/7914	0.00570414	0.0473444	0.037227	AKT1/BAD/CDC42/CREBBP/CRK/EGLN1/ELOB/ELOC/ETS1/FH/FLCN/HGF/HIF1A/KRAS/MAP2K1/MAPK1/NRAS/PAK6/PIK3R1/PIK3R2/PIK3R3/PRCC/RAF1/RAP1B/RBX1/SLC2A1/SOS1/TFE3/TGFA/TGFB1/TGFB3/VEGFA/ARNT/BRAF/CDKN1A/JUN/RAPGEF1	37	Human Diseases	Cancer: specific types
hsa00190	Oxidative phosphorylation	65/3005	133/7914	0.00631168	0.0511092	0.0401873	ATP5F1B/ATP5F1C/ATP5F1D/ATP5MC1/ATP5MC2/ATP5MC3/ATP5ME/ATP5MF/ATP5MG/ATP5PB/ATP5PD/ATP5PF/ATP5PO/ATP6AP1/ATP6V0E2/ATP6V1A/ATP6V1E1/COX10/COX11/COX15/COX5B/COX6A2/COX6B1/COX6C/COX7A2/COX7A2L/COX7B/COX7B2/COX7C/COX8A/CYC1/NDUFA1/NDUFA10/NDUFA11/NDUFA12/NDUFA13/NDUFA3/NDUFA4/NDUFA8/NDUFAB1/NDUFB1/NDUFB10/NDUFB11/NDUFB2/NDUFB3/NDUFB5/NDUFB7/NDUFB9/NDUFS1/NDUFS2/NDUFS3/NDUFS6/NDUFV2/NDUFV3/SDHA/SDHC/S…	65	Metabolism	Energy metabolism
hsa00563	Glycosylphosphatidylinositol (GPI)-anchor biosynthesis	16/3005	25/7914	0.00736758	0.0580768	0.045666	DPM2/GPAA1/PIGB/PIGC/PIGF/PIGH/PIGK/PIGM/PIGN/PIGP/PIGS/PIGU/PIGV/PIGX/GPLD1/PIGA	16	Metabolism	Glycan biosynthesis and metabolism
hsa04144	Endocytosis	111/3005	243/7914	0.00761163	0.0580768	0.045666	ACAP1/AGAP2/AP2A2/AP2B1/AP2M1/AP2S1/ARF6/ARFGAP1/ARFGAP3/ARPC1A/ARPC1B/ARPC5/ARPC5L/ARRB1/ASAP1/ASAP3/BIN1/CAPZA1/CAPZB/CAV1/CBL/CBLB/CDC42/CHMP2A/CHMP2B/CHMP4B/CHMP5/CHMP6/CHMP7/CXCR1/CXCR2/CYTH1/CYTH2/CYTH4/DNM2/EHD1/EHD2/EHD4/EPN3/EPS15/GBF1/GIT1/GRK2/GRK6/HGS/HLA-F/HSPA1L/HSPA6/IL2RA/IL2RB/LDLR/LDLRAP1/MVB12A/NEDD4L/PARD6B/PARD6G/PIP5K1A/PLD2/PML/RAB11FIP1/RAB11FIP4/RAB11FIP5/RAB22A/RAB31/RAB…	111	Cellular Processes	Transport and catabolism
hsa05160	Hepatitis C	74/3005	155/7914	0.00769693	0.0580768	0.045666	AKT1/BAD/BAK1/BID/CASP3/CASP9/CD81/CDK2/CDK4/CFLAR/CLDN1/CLDN20/CLDN4/CLDN6/CLDN9/CYCS/E2F3/EIF2AK1/EIF2AK3/EIF2S1/EIF3E/FAS/IFIT1/IFNAR1/IFNAR2/IKBKB/IRF3/IRF7/KRAS/LDLR/MAP2K1/MAPK1/NFKB1/NR1H3/NRAS/PIAS1/PIK3R1/PIK3R2/PIK3R3/PPARA/PPP2CA/PPP2R1A/PPP2R1B/PPP2R2A/PPP2R2D/RAF1/RELA/RIPK1/RNASEL/SCARB1/SOS1/STAT2/TBK1/TNF/TNFRSF1A/TP53/TRAF2/TRAF3/TRAF6/YWHAE/YWHAG/YWHAH/YWHAZ/BRAF/CDKN1A/FADD/IFN…	74	Human Diseases	Infectious disease: viral
hsa05202	Transcriptional misregulation in cancer	87/3005	186/7914	0.00810184	0.0597736	0.0470002	ATM/BAK1/BCL2A1/BCL2L1/BIRC3/CCNT1/CD40/CDKN1B/CDKN2C/CSF1R/DDB2/DDX5/DOT1L/DUSP6/ELK4/ETV1/ETV6/ETV7/EWSR1/FLT1/FUS/FUT8/GZMB/HDAC1/HHEX/HIST1H3A/HIST1H3C/HIST1H3G/HMGA2/IL1R2/IL2RB/JMJD1C/KLF3/LYL1/MAF/MAX/MEIS1/MEN1/MITF/MLF1/MMP9/NCOR1/NFKB1/NR4A3/NUPR1/PBX1/PBX3/PDGFA/PLAT/PML/POLK/PPARG/PRCC/PTCRA/RARA/REL/RELA/RUNX1T1/RUNX2/RXRB/SIN3A/SLC45A3/SP1/SPINT1/SS18/TAF15/TFE3/TGFBR2/TMPRSS2/TP53/…	87	Human Diseases	Cancer: overview
hsa05203	Viral carcinogenesis	93/3005	201/7914	0.00912057	0.0658267	0.0517598	ATF2/ATF4/ATF6B/BAD/BAK1/C3/CASP3/CCNE1/CCR3/CCR4/CCR8/CDC42/CDK2/CDK4/CDKN1B/CDKN2B/CREB1/CREB3L4/CREB5/CREBBP/DDX3X/DLG1/DNAJA3/GTF2A1/GTF2A2/GTF2B/GTF2E1/GTF2H3/GTF2H4/HDAC1/HDAC11/HDAC3/HDAC8/HIST1H2BB/HIST1H2BE/HIST1H2BH/HIST1H4H/HIST2H2BE/HLA-F/IL6ST/IRF3/IRF7/JAK3/KAT2A/KRAS/LTBR/LYN/MAD1L1/MAPK1/MAPKAPK2/MRPS18B/NFKB1/NRAS/PIK3R1/PIK3R2/PIK3R3/PRKACB/PXN/RASA2/RBL1/RBL2/REL/RELA/SCIN/SKP2…	93	Human Diseases	Cancer: overview
hsa03030	DNA replication	21/3005	36/7914	0.0103017	0.0727696	0.057219	MCM2/MCM3/MCM5/PCNA/POLA1/POLA2/POLD1/POLD2/POLD3/POLE2/PRIM1/RFC1/RFC4/RFC5/RNASEH2A/RNASEH2B/RNASEH2C/RPA2/RPA3/RPA1/RPA4	21	Genetic Information Processing	Replication and repair
hsa05213	Endometrial cancer	31/3005	58/7914	0.0115682	0.0758255	0.0596218	AKT1/APC2/AXIN1/BAD/BAK1/CASP9/DDB2/ELK1/ILK/KRAS/MAP2K1/MAPK1/MLH1/NRAS/PDPK1/PIK3R1/PIK3R2/PIK3R3/POLK/RAF1/SOS1/TCF7/TCF7L1/TP53/AXIN2/BRAF/CDKN1A/GADD45A/GADD45B/GADD45G/MYC	31	Human Diseases	Cancer: specific types
hsa04012	ErbB signaling pathway	43/3005	85/7914	0.011593	0.0758255	0.0596218	ABL1/ABL2/AKT1/BAD/BTC/CAMK2D/CBL/CBLB/CDKN1B/CRK/ELK1/HBEGF/KRAS/MAP2K1/MAP2K4/MAPK1/MAPK8/MAPK9/MTOR/NCK1/NCK2/NRAS/NRG1/NRG2/PAK6/PIK3R1/PIK3R2/PIK3R3/PLCG1/PRKCG/RAF1/RPS6KB1/SHC3/SOS1/STAT5B/TGFA/AREG/BRAF/CDKN1A/EREG/JUN/MYC/STAT5A	43	Environmental Information Processing	Signal transduction
hsa00020	Citrate cycle (TCA cycle)	18/3005	30/7914	0.0117005	0.0758255	0.0596218	ACLY/ACO2/CS/DLAT/DLD/FH/IDH1/MDH1/MDH2/PCK2/PDHA1/PDHB/SDHA/SDHC/SDHD/SUCLA2/SUCLG1/SUCLG2	18	Metabolism	Carbohydrate metabolism
hsa05131	Shigellosis	35/3005	67/7914	0.0118763	0.0758255	0.0596218	ABL1/ARPC1A/ARPC1B/ARPC5/ARPC5L/BTRC/CD44/CDC42/CRK/DIAPH1/ELMO3/FBXW11/HCLS1/IKBKB/ITGA5/MAD2L2/MAPK1/MAPK8/MAPK9/NFKB1/NFKBIB/NOD2/RELA/RHOG/ROCK1/UBE2D1/UBE2D4/WASF2/WASL/ARPC2/CXCL8/NFKBIA/RIPK2/U2AF1/UBE2D3	35	Human Diseases	Infectious disease: bacterial
hsa05221	Acute myeloid leukemia	35/3005	67/7914	0.0118763	0.0758255	0.0596218	AKT1/BAD/BCL2A1/CSF1R/DUSP6/IKBKB/KIT/KRAS/MAP2K1/MAPK1/MTOR/NFKB1/NRAS/PIK3R1/PIK3R2/PIK3R3/PIM1/PML/RAF1/RARA/RELA/RPS6KB1/RUNX1T1/SOS1/STAT5B/TCF7/TCF7L1/ZBTB16/BRAF/MYC/PER2/PIM2/PPARD/STAT3/STAT5A	35	Human Diseases	Cancer: specific types
hsa04146	Peroxisome	42/3005	83/7914	0.0124371	0.0769232	0.0604849	ABCD2/ABCD3/ABCD4/ACOX3/ACSL1/ACSL4/AGPS/CROT/ECH1/ECI2/EHHADH/FAR2/GNPAT/HACL1/HMGCL/HMGCLL1/IDH1/MPV17/MPV17L/NUDT12/NUDT7/PAOX/PEX1/PEX10/PEX11A/PEX13/PEX14/PEX19/PEX2/PEX26/PEX3/PEX7/PHYH/PMVK/PRDX1/PRDX5/PXMP2/PXMP4/SCP2/NUDT19/PEX11B/PEX12	42	Cellular Processes	Transport and catabolism
hsa03010	Ribosome	72/3005	153/7914	0.0127433	0.0769232	0.0604849	FAU/MRPL1/MRPL10/MRPL11/MRPL13/MRPL15/MRPL16/MRPL17/MRPL19/MRPL2/MRPL21/MRPL23/MRPL24/MRPL27/MRPL28/MRPL3/MRPL30/MRPL34/MRPL35/MRPL9/MRPS10/MRPS12/MRPS14/MRPS15/MRPS16/MRPS21/MRPS5/MRPS7/MRPS9/RPL10A/RPL11/RPL12/RPL15/RPL19/RPL22/RPL23A/RPL24/RPL26L1/RPL27/RPL29/RPL3/RPL30/RPL32/RPL34/RPL35/RPL36/RPL37/RPL37A/RPL39/RPL41/RPL6/RPL8/RPL9/RPLP0/RPS10/RPS15/RPS16/RPS17/RPS18/RPS24/RPS27/RPS27L/RPS29/…	72	Genetic Information Processing	Translation
hsa04150	mTOR signaling pathway	72/3005	153/7914	0.0127433	0.0769232	0.0604849	AKT1/AKT1S1/ATP6V1A/ATP6V1E1/CAB39/CASTOR1/CLIP1/DEPDC5/DEPTOR/DVL1/DVL2/EIF4B/EIF4E/FLCN/FNIP2/FZD1/FZD2/FZD3/FZD5/FZD7/GRB10/IKBKB/IRS1/KRAS/LAMTOR1/LAMTOR2/MAP2K1/MAPK1/MAPKAP1/MLST8/MTOR/NPRL2/NPRL3/NRAS/PDPK1/PIK3R1/PIK3R2/PIK3R3/PRKCG/RAF1/RHEB/RNF152/RPS6KA1/RPS6KA2/RPS6KA3/RPS6KA6/RPS6KB1/RRAGA/RRAGB/RRAGC/SEC13/SEH1L/SKP2/SLC38A9/SLC3A2/SOS1/TELO2/TNF/TNFRSF1A/TSC1/TTI1/ULK1/WDR24/WNT10B…	72	Environmental Information Processing	Signal transduction
hsa04910	Insulin signaling pathway	65/3005	137/7914	0.0140742	0.0834402	0.0656093	ACACA/ACACB/AKT1/BAD/CALM3/CBL/CBLB/CRK/EIF4E/ELK1/FASN/FBP2/G6PC2/G6PC3/GYS1/IKBKB/IRS1/KRAS/MAP2K1/MAPK1/MAPK8/MAPK9/MKNK1/MTOR/NRAS/PCK2/PDPK1/PHKA1/PHKB/PHKG2/PIK3R1/PIK3R2/PIK3R3/PPP1CA/PPP1R3B/PPP1R3C/PPP1R3E/PRKAB2/PRKACB/PRKAG1/PRKAG2/PRKAR1A/PRKAR2A/PTPN1/PYGM/RAF1/RHEB/RHOQ/RPS6KB1/SH2B2/SHC3/SOCS4/SORBS1/SOS1/TRIP10/TSC1/BRAF/LIPE/PPP1CC/PTPRF/RAPGEF1/RPS6/SOCS1/SOCS2/SOCS3	65	Organismal Systems	Endocrine system
hsa00310	Lysine degradation	32/3005	61/7914	0.0146139	0.0851194	0.0669297	AADAT/ALDH2/ALDH3A2/ALDH9A1/ASH1L/BBOX1/CAMKMT/COLGALT1/DHTKD1/DLD/DOT1L/ECHS1/EHHADH/EHMT1/EHMT2/EZH1/EZH2/GCDH/HADH/HADHA/KMT2B/KMT2C/KMT2D/KMT2E/PLOD1/PLOD3/PRDM2/PRDM6/SETD1B/SETDB1/SETDB2/TMLHE	32	Metabolism	Amino acid metabolism
hsa05216	Thyroid cancer	21/3005	37/7914	0.0154223	0.0882792	0.0694142	BAK1/DDB2/KRAS/MAP2K1/MAPK1/NRAS/POLK/PPARG/RXRB/TCF7/TCF7L1/TFG/TP53/TPR/BRAF/CDKN1A/GADD45A/GADD45B/GADD45G/MYC/TPM3	21	Human Diseases	Cancer: specific types
hsa00240	Pyrimidine metabolism	30/3005	57/7914	0.0167876	0.0936687	0.073652	AK9/CAD/CANT1/CDA/CMPK1/CTPS2/DCK/DCTD/DCTPP1/DHODH/DTYMK/DUT/ENPP3/ENTPD1/ENTPD5/NME3/NME4/NME6/NME7/NT5C2/NT5C3B/NT5E/NUDT2/PNP/RRM1/TK2/TYMP/UCK1/UPP1/UPP2	30	Metabolism	Nucleotide metabolism
hsa05162	Measles	65/3005	138/7914	0.0169281	0.0936687	0.073652	ADAR/AKT1/BAD/BAK1/BCL2L1/BID/CASP3/CASP9/CBLB/CCNE1/CD28/CDK2/CDK4/CDKN1B/CLEC4M/CSNK2A1/CSNK2B/CYCS/EIF2AK1/EIF2AK3/EIF2S1/FAS/HSPA1L/HSPA6/IFNAR1/IFNAR2/IKBKB/IL1A/IL1B/IL2RA/IL2RB/IRF3/IRF7/JAK3/MAP3K7/MAPK8/MAPK9/MSN/NFKB1/NFKBIB/PIK3R1/PIK3R2/PIK3R3/RAB9B/RCHY1/RELA/SLAMF1/STAT2/STAT5B/TAB2/TBK1/TLR2/TLR4/TP53/TRAF3/TRAF6/FADD/FOS/IL6/JUN/MAVS/NFKBIA/STAT3/STAT5A/TNFAIP3	65	Human Diseases	Infectious disease: viral
hsa05132	Salmonella infection	40/3005	80/7914	0.0183368	0.0998002	0.0784732	ARPC1A/ARPC1B/ARPC5/ARPC5L/CCL4/CDC42/DYNC1I2/DYNC1LI1/DYNC1LI2/DYNC2H1/FLNA/IFNGR2/IL1A/IL1B/KLC4/MAPK1/MAPK8/MAPK9/NFKB1/PLEKHM2/RAB7A/RAB7B/RELA/RHOG/ROCK1/TJP1/TLR4/WASF2/WASL/ARPC2/CXCL1/CXCL2/CXCL3/CXCL8/FOS/IFNG/IL6/JUN/KLC3/TLR5	40	Human Diseases	Infectious disease: bacterial

## Sheet: 2hGO
ID	Description	GeneRatio	BgRatio	pvalue	p.adjust	qvalue	geneID	Count	ONT
GO:0005654	nucleoplasm	1728/6418	3427/18675	1.97175e-102	2.60666e-99	2.01534e-99	AAAS/ABCF1/ABL1/ABRAXAS1/ABTB2/ACADM/ACADS/ACBD5/ACD/ACLY/ACSS2/ACTL6A/ACTR5/ACTR8/ADAR/ADARB1/ADD3/ADH1A/ADH1B/ADH1C/ADPRHL2/ADRM1/AEN/AGO1/AGO2/AGO3/AHR/AIM2/AIP/AIPL1/AK6/AK9/AKAP17A/AKAP8/AKAP8L/AKIP1/AKIRIN1/AKIRIN2/AKNA/AKR1B1/AKT1/AKT1S1/ALAS1/ALDH6A1/ALKBH3/ALKBH8/ALX1/ANAPC10/ANAPC16/ANAPC2/ANAPC4/ANAPC7/ANKRD11/ANKRD12/ANKRD28/ANP32A/APEX1/APRT/AR/ARGLU1/ARHGAP18/ARHGAP27/ARHGEF5/ARID4A…	1728	CC
GO:0005829	cytosol	2225/6418	4909/18675	2.08569e-77	1.37864e-74	1.0659e-74	AAAS/AACS/AAMP/AANAT/AASDHPPT/ABCD2/ABCD3/ABCF1/ABHD10/ABHD14B/ABHD5/ABI1/ABL1/ABL2/ABRAXAS2/ABTB1/ACACA/ACACB/ACLY/ACOT13/ACOX3/ACSS2/ACTR10/ACTR1B/ACTR2/ADA/ADAL/ADAM17/ADARB1/ADD3/ADH1A/ADH1B/ADH1C/ADH5/ADPRM/ADRM1/ADSL/AFAP1L2/AFMID/AGBL1/AGBL5/AGFG1/AGK/AGL/AGO1/AGO2/AGO3/AGPS/AHCY/AHNAK2/AHR/AHSP/AIFM1/AIM2/AIP/AIPL1/AK6/AK9/AKAP1/AKAP11/AKAP12/AKAP17A/AKAP7/AKAP9/AKNA/AKR1A1/AKR1B1/AKR1C3/…	2225	CC
GO:0044271	cellular nitrogen compound biosynthetic process	2163/6243	4735/17910	9.85697e-73	1.03991e-68	8.60462e-69	AAAS/AANAT/AASDH/ABCF1/ABHD14B/ABL1/ABLIM3/ABT1/ABTB1/ACACA/ACACB/ACADM/ACD/ACLY/ACOD1/ACSL1/ACSL4/ACSS2/ACTL6A/ACTR2/ACVR1/ACVR2A/ADA/ADAL/ADAM8/ADGRG3/ADNP2/ADORA3/ADRM1/ADSL/AFAP1L2/AFMID/AGK/AGO1/AGO2/AGO3/AGPAT1/AGPAT3/AHR/AIM2/AIP/AK3/AK6/AK9/AKAP17A/AKAP8L/AKIRIN2/AKNA/AKT1/ALAD/ALAS1/ALAS2/ALDH9A1/ALDOA/ALDOC/ALKBH1/ALX1/AMD1/AMPD1/ANKRD49/ANXA4/APEH/APEX1/APP/APRT/AR/ARG1/ARG2/ARHGAP35/A…	2163	BP
GO:0034645	cellular macromolecule biosynthetic process	2107/6243	4634/17910	5.12337e-68	2.70258e-64	2.23622e-64	A4GALT/A4GNT/ABCF1/ABHD14B/ABHD17A/ABHD17B/ABHD17C/ABL1/ABLIM3/ABT1/ABTB1/ACAN/ACD/ACHE/ACOD1/ACTL6A/ACTR2/ACVR1/ACVR2A/ADAM8/ADGRG3/ADNP2/ADORA3/ADRM1/AFAP1L2/AGL/AGO1/AGO2/AGO3/AHR/AIM2/AKAP17A/AKAP8L/AKIRIN2/AKNA/AKT1/ALAS2/ALG1/ALG10/ALG3/ALG5/ALG6/ALG8/ALG9/ALKBH1/ALX1/ANKRD49/ANXA4/APEH/APP/AR/ARHGAP35/ARHGEF5/ARID4A/ARID4B/ARID5A/ARMCX3/ARNTL2/ARRB1/ARX/ASCC1/ASF1A/ASGR2/ASH1L/ASH2L/ASXL2/…	2107	BP
GO:0018130	heterocycle biosynthetic process	1884/6243	4089/17910	2.533e-64	7.54975e-61	6.24695e-61	AAAS/AANAT/ABHD14B/ABL1/ABLIM3/ABT1/ACACA/ACACB/ACD/ACLY/ACOD1/ACSL1/ACSL4/ACSS2/ACTL6A/ACTR2/ACVR1/ACVR2A/ADA/ADAL/ADAM8/ADGRG3/ADNP2/ADORA3/ADRM1/ADSL/AFAP1L2/AFMID/AGO1/AGO2/AGPAT1/AGPAT3/AHR/AIM2/AIP/AK3/AK6/AK9/AKAP17A/AKAP8L/AKIRIN2/AKNA/AKT1/ALAD/ALAS1/ALAS2/ALDH18A1/ALDOA/ALDOC/ALX1/AMD1/AMPD1/ANKRD49/ANXA4/APEX1/APP/APRT/AR/ARHGAP35/ARHGEF5/ARID4A/ARID4B/ARID5A/ARL2BP/ARMCX3/ARNTL2/ARRB1…	1884	BP
GO:0009059	macromolecule biosynthetic process	2158/6243	4806/17910	2.86246e-64	7.54975e-61	6.24695e-61	A4GALT/A4GNT/ABCC5/ABCF1/ABHD14B/ABHD17A/ABHD17B/ABHD17C/ABL1/ABLIM3/ABT1/ABTB1/ACAN/ACD/ACHE/ACOD1/ACTL6A/ACTR2/ACVR1/ACVR2A/ADAM8/ADGRG3/ADNP2/ADORA3/ADRM1/AFAP1L2/AGL/AGO1/AGO2/AGO3/AHR/AIM2/AIP/AKAP12/AKAP17A/AKAP8L/AKIRIN2/AKNA/AKT1/ALAS2/ALG1/ALG10/ALG3/ALG5/ALG6/ALG8/ALG9/ALKBH1/ALX1/ANKRD13C/ANKRD49/ANXA4/APEH/APEX1/APP/AR/ARHGAP35/ARHGEF5/ARID4A/ARID4B/ARID5A/ARL2BP/ARMCX3/ARNTL2/ARRB1/A…	2158	BP
GO:0019438	aromatic compound biosynthetic process	1883/6243	4099/17910	5.05334e-63	1.06625e-59	8.8226e-60	AAAS/AANAT/ABHD14B/ABL1/ABLIM3/ABT1/ACACA/ACACB/ACD/ACLY/ACOD1/ACSL1/ACSL4/ACSS2/ACTL6A/ACTR2/ACVR1/ACVR2A/ADA/ADAL/ADAM8/ADGRG3/ADNP2/ADORA3/ADRM1/ADSL/AFAP1L2/AFMID/AGO1/AGO2/AGPAT1/AGPAT3/AHR/AIM2/AIP/AK3/AK6/AK9/AKAP17A/AKAP8L/AKIRIN2/AKNA/AKT1/ALAD/ALAS1/ALAS2/ALDOA/ALDOC/ALX1/AMD1/AMPD1/ANKRD49/ANXA4/APEX1/APP/APRT/AR/ARHGAP35/ARHGEF5/ARID4A/ARID4B/ARID5A/ARL2BP/ARMCX3/ARNTL2/ARRB1/ARX/ASCC…	1883	BP
GO:0034654	nucleobase-containing compound biosynthetic process	1854/6243	4029/17910	1.68869e-62	2.96927e-59	2.45689e-59	AAAS/ABHD14B/ABL1/ABLIM3/ABT1/ACACA/ACACB/ACD/ACLY/ACOD1/ACSL1/ACSL4/ACSS2/ACTL6A/ACTR2/ACVR1/ACVR2A/ADA/ADAL/ADAM8/ADGRG3/ADNP2/ADORA3/ADRM1/ADSL/AFAP1L2/AFMID/AGO1/AGO2/AGPAT1/AGPAT3/AHR/AIM2/AIP/AK3/AK6/AK9/AKAP17A/AKAP8L/AKIRIN2/AKNA/AKT1/ALDOA/ALDOC/ALX1/AMD1/AMPD1/ANKRD49/ANXA4/APEX1/APP/APRT/AR/ARHGAP35/ARHGEF5/ARID4A/ARID4B/ARID5A/ARL2BP/ARMCX3/ARNTL2/ARRB1/ARX/ASCC1/ASF1A/ASH1L/ASH2L/ASX…	1854	BP
GO:0044428	nuclear part	2125/6418	4801/18675	9.41626e-62	4.14943e-59	3.20814e-59	AAAS/ABCF1/ABHD14B/ABL1/ABRAXAS1/ABRAXAS2/ABTB1/ABTB2/ACACA/ACADM/ACADS/ACBD5/ACD/ACLY/ACSS2/ACTL6A/ACTR5/ACTR8/ADAR/ADARB1/ADD3/ADH1A/ADH1B/ADH1C/ADPRHL2/ADRA1A/ADRM1/AEN/AGAP2/AGFG1/AGO1/AGO2/AGO3/AGPAT3/AGPS/AHR/AIM2/AIP/AIPL1/AK6/AK9/AKAP11/AKAP17A/AKAP8/AKAP8L/AKIP1/AKIRIN1/AKIRIN2/AKNA/AKR1B1/AKT1/AKT1S1/ALAS1/ALDH6A1/ALKBH3/ALKBH8/ALX1/AMOTL1/ANAPC10/ANAPC13/ANAPC16/ANAPC2/ANAPC4/ANAPC7/AN…	2125	CC
GO:1901362	organic cyclic compound biosynthetic process	1934/6243	4239/17910	2.92393e-62	4.40678e-59	3.64633e-59	AAAS/AANAT/ABHD14B/ABL1/ABLIM3/ABT1/ACACA/ACACB/ACBD3/ACD/ACLY/ACOD1/ACSL1/ACSL4/ACSS2/ACTL6A/ACTR2/ACVR1/ACVR2A/ADA/ADAL/ADAM8/ADGRG3/ADNP2/ADORA3/ADRM1/ADSL/AFAP1L2/AFMID/AGO1/AGO2/AGPAT1/AGPAT3/AHR/AIM2/AIP/AK3/AK6/AK9/AKAP17A/AKAP8L/AKIRIN2/AKNA/AKR1B1/AKR1C3/AKR1D1/AKT1/ALAD/ALAS1/ALAS2/ALDH18A1/ALDOA/ALDOC/ALX1/AMD1/AMPD1/ANKRD49/ANXA4/APEX1/APP/APRT/AR/ARHGAP35/ARHGEF5/ARID4A/ARID4B/ARID5A…	1934	BP
GO:0031981	nuclear lumen	1979/6418	4454/18675	7.29918e-58	2.41238e-55	1.86513e-55	AAAS/ABCF1/ABHD14B/ABL1/ABRAXAS1/ABTB1/ABTB2/ACACA/ACADM/ACADS/ACBD5/ACD/ACLY/ACSS2/ACTL6A/ACTR5/ACTR8/ADAR/ADARB1/ADD3/ADH1A/ADH1B/ADH1C/ADPRHL2/ADRM1/AEN/AGAP2/AGO1/AGO2/AGO3/AGPS/AHR/AIM2/AIP/AIPL1/AK6/AK9/AKAP11/AKAP17A/AKAP8/AKAP8L/AKIP1/AKIRIN1/AKIRIN2/AKNA/AKR1B1/AKT1/AKT1S1/ALAS1/ALDH6A1/ALKBH3/ALKBH8/ALX1/ANAPC10/ANAPC16/ANAPC2/ANAPC4/ANAPC7/ANKRD11/ANKRD12/ANKRD28/ANP32A/AOPEP/APEX1/APR…	1979	CC
GO:0019219	regulation of nucleobase-containing compound metabolic process	1755/6243	3853/17910	1.86786e-54	2.46323e-51	2.03817e-51	AAAS/ABHD14B/ABL1/ABLIM3/ABRAXAS1/ABT1/ACD/ACOD1/ACTL6A/ACTR2/ACVR1/ACVR2A/ADAM8/ADGRG3/ADNP2/ADORA3/AFAP1L2/AGO1/AGO2/AHCYL1/AHR/AIFM1/AIM2/AIP/AKAP17A/AKAP8L/AKIRIN2/AKNA/AKT1/ALX1/ANKRD49/ANP32A/ANXA4/APEX1/APP/AR/ARHGAP35/ARHGEF5/ARID4A/ARID4B/ARID5A/ARL2BP/ARMCX3/ARNTL2/ARRB1/ARX/ASCC1/ASF1A/ASH1L/ASH2L/ASXL2/ATF2/ATF4/ATF5/ATF6B/ATF7IP/ATG7/ATM/ATN1/ATP5IF1/ATP7A/ATPSCKMT/ATR/ATRX/ATXN7L3/A…	1755	BP
GO:0005739	mitochondrion	788/6418	1492/18675	1.41443e-52	3.73974e-50	2.89138e-50	AADAT/ABCD3/ABHD10/ABL1/ACACB/ACAD8/ACAD9/ACADM/ACADS/ACBD3/ACO2/ACOD1/ACOT13/ACP6/ACSL1/ACSL4/ACSS2/ACSS3/ADAP2/ADH5/ADPRHL2/AFG1L/AGAP2/AGK/AGPS/AIFM1/AIM2/AK3/AKAP1/AKAP8/AKT1/ALAS1/ALAS2/ALDH18A1/ALDH1L2/ALDH2/ALDH6A1/ALKBH1/ALKBH3/ALKBH7/ANK2/APEX1/APOO/APOOL/ARG1/ARG2/ARGLU1/ARL2/ARL2BP/ARMC10/ARMCX1/ARMCX2/ARMCX3/ARMCX6/ATCAY/ATF2/ATG4D/ATP5F1B/ATP5F1C/ATP5F1D/ATP5IF1/ATP5MC1/ATP5MC2/ATP5M…	788	CC
GO:0043412	macromolecule modification	1809/6243	4027/17910	2.7769e-51	3.25514e-48	2.69343e-48	A4GALT/A4GNT/AAAS/AANAT/ABHD13/ABHD17A/ABHD17B/ABHD17C/ABI1/ABL1/ABL2/ABRAXAS1/ABRAXAS2/ACSL1/ACTL6A/ACTR5/ACTR8/ACVR1/ACVR2A/ADAM10/ADAM17/ADAM8/ADAM9/ADAR/ADARB1/ADCK1/ADCK2/ADCK5/ADH5/ADRA1A/ADRM1/AFAP1L2/AGA/AGBL1/AGBL5/AIDA/AIPL1/AKAP12/AKAP8/AKAP8L/AKAP9/AKT1/AKT1S1/ALG1/ALG10/ALG3/ALG5/ALG6/ALG8/ALG9/ALKBH1/ALKBH3/ALKBH4/ALKBH8/ALPK3/AMBN/ANAPC10/ANAPC13/ANAPC16/ANAPC2/ANAPC4/ANAPC7/ANKLE2…	1809	BP
GO:0051252	regulation of RNA metabolic process	1611/6243	3552/17910	1.32777e-47	1.40079e-44	1.15907e-44	ABHD14B/ABL1/ABLIM3/ABT1/ACOD1/ACTL6A/ACTR2/ACVR1/ACVR2A/ADAM8/ADGRG3/ADNP2/ADORA3/AFAP1L2/AGO1/AGO2/AHCYL1/AHR/AIM2/AIP/AKAP17A/AKAP8L/AKIRIN2/AKNA/AKT1/ALX1/ANKRD49/ANP32A/ANXA4/APEX1/APP/AR/ARHGAP35/ARHGEF5/ARID4A/ARID4B/ARID5A/ARL2BP/ARMCX3/ARNTL2/ARRB1/ARX/ASCC1/ASF1A/ASH1L/ASH2L/ASXL2/ATF2/ATF4/ATF5/ATF6B/ATF7IP/ATM/ATN1/ATRX/ATXN7L3/AUTS2/AXIN1/BACH1/BACH2/BAG3/BAHD1/BARHL1/BASP1/BATF/BATF…	1611	BP
GO:0032774	RNA biosynthetic process	1595/6243	3516/17910	4.21999e-47	4.04735e-44	3.34893e-44	ABHD14B/ABL1/ABLIM3/ABT1/ACOD1/ACTL6A/ACTR2/ACVR1/ACVR2A/ADAM8/ADGRG3/ADNP2/ADORA3/ADRM1/AFAP1L2/AGO1/AGO2/AHR/AIM2/AIP/AKAP17A/AKAP8L/AKIRIN2/AKNA/AKT1/ALX1/ANKRD49/ANXA4/APEX1/APP/AR/ARHGAP35/ARHGEF5/ARID4A/ARID4B/ARID5A/ARL2BP/ARMCX3/ARNTL2/ARRB1/ARX/ASCC1/ASF1A/ASH1L/ASH2L/ASXL2/ASXL3/ATF2/ATF4/ATF5/ATF6B/ATF7IP/ATM/ATN1/ATRX/ATXN7L3/AUTS2/AXIN1/BACH1/BACH2/BAG3/BAHD1/BARHL1/BASP1/BATF/BATF3/…	1595	BP
GO:0097659	nucleic acid-templated transcription	1588/6243	3500/17910	6.61932e-47	5.81949e-44	4.81526e-44	ABHD14B/ABL1/ABLIM3/ABT1/ACOD1/ACTL6A/ACTR2/ACVR1/ACVR2A/ADAM8/ADGRG3/ADNP2/ADORA3/ADRM1/AFAP1L2/AGO1/AGO2/AHR/AIM2/AIP/AKAP17A/AKAP8L/AKIRIN2/AKNA/AKT1/ALX1/ANKRD49/ANXA4/APEX1/APP/AR/ARHGAP35/ARHGEF5/ARID4A/ARID4B/ARID5A/ARL2BP/ARMCX3/ARNTL2/ARRB1/ARX/ASCC1/ASF1A/ASH1L/ASH2L/ASXL2/ASXL3/ATF2/ATF4/ATF5/ATF6B/ATF7IP/ATM/ATN1/ATRX/ATXN7L3/AUTS2/AXIN1/BACH1/BACH2/BAG3/BAHD1/BARHL1/BASP1/BATF/BATF3/…	1588	BP
GO:0006351	transcription, DNA-templated	1565/6243	3444/17910	1.37656e-46	1.11714e-43	9.2436e-44	ABHD14B/ABL1/ABLIM3/ABT1/ACOD1/ACTL6A/ACTR2/ACVR1/ACVR2A/ADAM8/ADGRG3/ADNP2/ADORA3/ADRM1/AFAP1L2/AGO1/AGO2/AHR/AIM2/AKAP17A/AKAP8L/AKIRIN2/AKNA/AKT1/ALX1/ANKRD49/ANXA4/APP/AR/ARHGAP35/ARHGEF5/ARID4A/ARID4B/ARID5A/ARMCX3/ARNTL2/ARRB1/ARX/ASCC1/ASF1A/ASH1L/ASH2L/ASXL2/ASXL3/ATF2/ATF4/ATF5/ATF6B/ATF7IP/ATM/ATN1/ATRX/ATXN7L3/AUTS2/AXIN1/BACH1/BACH2/BAG3/BAHD1/BARHL1/BASP1/BATF/BATF3/BAZ1A/BAZ2A/BAZ2B…	1565	BP
GO:0044267	cellular protein metabolic process	2107/6243	4871/17910	1.76187e-46	1.3277e-43	1.09859e-43	A4GALT/A4GNT/AAAS/AANAT/ABCA3/ABCF1/ABHD13/ABHD17A/ABHD17B/ABHD17C/ABI1/ABL1/ABL2/ABRAXAS1/ABRAXAS2/ABTB1/ACR/ACSL1/ACTL6A/ACTR5/ACTR8/ACVR1/ACVR2A/ADAM10/ADAM17/ADAM8/ADAM9/ADAR/ADARB1/ADCK1/ADCK2/ADCK5/ADH5/ADRA1A/ADRM1/AFAP1L2/AFG1L/AGA/AGBL1/AGBL5/AGO1/AGO2/AGO3/AIDA/AIFM1/AIM2/AIPL1/AKAP12/AKAP8/AKAP8L/AKAP9/AKIRIN2/AKT1/AKT1S1/ALAD/ALG1/ALG10/ALG3/ALG5/ALG6/ALG8/ALG9/ALKBH1/ALKBH4/ALOX12/AL…	2107	BP
GO:0006464	cellular protein modification process	1720/6243	3851/17910	3.55877e-46	2.34656e-43	1.94164e-43	A4GALT/A4GNT/AAAS/AANAT/ABHD13/ABHD17A/ABHD17B/ABHD17C/ABI1/ABL1/ABL2/ABRAXAS1/ABRAXAS2/ACSL1/ACTL6A/ACTR5/ACTR8/ACVR1/ACVR2A/ADAM10/ADAM17/ADAM8/ADAM9/ADAR/ADARB1/ADCK1/ADCK2/ADCK5/ADH5/ADRA1A/ADRM1/AFAP1L2/AGA/AGBL1/AGBL5/AIDA/AIPL1/AKAP12/AKAP8/AKAP8L/AKAP9/AKT1/AKT1S1/ALG1/ALG10/ALG3/ALG5/ALG6/ALG8/ALG9/ALKBH4/ALPK3/AMBN/ANAPC10/ANAPC13/ANAPC16/ANAPC2/ANAPC4/ANAPC7/ANKLE2/ANKRD9/APP/AR/ARHGEF…	1720	BP
GO:0036211	protein modification process	1720/6243	3851/17910	3.55877e-46	2.34656e-43	1.94164e-43	A4GALT/A4GNT/AAAS/AANAT/ABHD13/ABHD17A/ABHD17B/ABHD17C/ABI1/ABL1/ABL2/ABRAXAS1/ABRAXAS2/ACSL1/ACTL6A/ACTR5/ACTR8/ACVR1/ACVR2A/ADAM10/ADAM17/ADAM8/ADAM9/ADAR/ADARB1/ADCK1/ADCK2/ADCK5/ADH5/ADRA1A/ADRM1/AFAP1L2/AGA/AGBL1/AGBL5/AIDA/AIPL1/AKAP12/AKAP8/AKAP8L/AKAP9/AKT1/AKT1S1/ALG1/ALG10/ALG3/ALG5/ALG6/ALG8/ALG9/ALKBH4/ALPK3/AMBN/ANAPC10/ANAPC13/ANAPC16/ANAPC2/ANAPC4/ANAPC7/ANKLE2/ANKRD9/APP/AR/ARHGEF…	1720	BP
GO:0009889	regulation of biosynthetic process	1825/6243	4135/17910	1.99575e-45	1.23854e-42	1.02481e-42	AAAS/ABCD2/ABHD14B/ABHD6/ABL1/ABLIM3/ABT1/ACACA/ACACB/ACD/ACOD1/ACTL6A/ACTR2/ACVR1/ACVR2A/ADAM8/ADGRG3/ADNP2/ADORA3/AFAP1L2/AGAP2/AGO1/AGO2/AGO3/AHR/AIM2/AIP/AKAP12/AKAP17A/AKAP8L/AKIRIN2/AKNA/AKR1C3/AKT1/ALKBH1/ALX1/ANKRD13C/ANKRD49/ANXA4/APEX1/APP/AR/ARG2/ARHGAP35/ARHGEF5/ARID4A/ARID4B/ARID5A/ARL2BP/ARMCX3/ARNTL2/ARPP19/ARRB1/ARX/ASAH1/ASCC1/ASF1A/ASH1L/ASH2L/ASXL2/ATF2/ATF4/ATF5/ATF6B/ATF7IP/A…	1825	BP
GO:0031326	regulation of cellular biosynthetic process	1795/6243	4060/17910	4.32527e-45	2.53509e-42	2.09763e-42	AAAS/ABCD2/ABHD14B/ABL1/ABLIM3/ABT1/ACD/ACOD1/ACTL6A/ACTR2/ACVR1/ACVR2A/ADAM8/ADGRG3/ADNP2/ADORA3/AFAP1L2/AGAP2/AGO1/AGO2/AGO3/AHR/AIM2/AIP/AKAP12/AKAP17A/AKAP8L/AKIRIN2/AKNA/AKR1C3/AKT1/ALKBH1/ALX1/ANKRD49/ANXA4/APEX1/APP/AR/ARHGAP35/ARHGEF5/ARID4A/ARID4B/ARID5A/ARL2BP/ARMCX3/ARNTL2/ARPP19/ARRB1/ARX/ASCC1/ASF1A/ASH1L/ASH2L/ASXL2/ATF2/ATF4/ATF5/ATF6B/ATF7IP/ATG7/ATM/ATN1/ATPSCKMT/ATR/ATRX/ATXN7L3…	1795	BP
GO:0006996	organelle organization	1530/6243	3372/17910	7.03265e-45	3.90497e-42	3.23112e-42	AAAS/ABCD3/ABI1/ABL1/ABL2/ABLIM3/ABRAXAS1/ABRAXAS2/ACAD9/ACD/ACOX3/ACP2/ACRBP/ACTL6A/ACTL7B/ACTR2/ACTR3B/ACTR6/ACTR8/AFG1L/AGFG1/AGK/AGPS/AIFM1/AIP/AKAP8/AKAP8L/AKAP9/AKT1/ALAS1/ALDOA/ALKBH4/ALKBH7/ALMS1/ANK1/ANK2/ANKLE2/ANKRD28/ANKRD53/AP1G1/AP1M1/AP2M1/AP3B1/APC2/APEX1/APOO/ARF6/ARFIP2/ARHGAP18/ARHGAP35/ARHGAP4/ARHGEF17/ARHGEF18/ARHGEF19/ARHGEF5/ARHGEF7/ARID4A/ARID4B/ARIH2/ARL1/ARL13B/ARL2/ARL3…	1530	BP
GO:0006366	transcription by RNA polymerase II	1209/6243	2581/17910	3.48366e-42	1.83763e-39	1.52053e-39	ABHD14B/ABL1/ABLIM3/ABT1/ACTL6A/ACTR2/ACVR1/ACVR2A/ADNP2/ADRM1/AGO1/AGO2/AHR/AKAP8L/AKIRIN2/AKNA/AKT1/ALX1/ANXA4/APP/AR/ARHGAP35/ARID4A/ARID4B/ARID5A/ARMCX3/ARNTL2/ARRB1/ARX/ASH1L/ASH2L/ASXL2/ATF2/ATF4/ATF5/ATF6B/ATF7IP/ATM/ATN1/ATRX/AUTS2/BACH1/BACH2/BAG3/BARHL1/BATF/BATF3/BAZ1A/BAZ2B/BBS7/BBX/BCL11A/BCL6B/BCL9L/BCOR/BMP4/BMPR1A/BRCA1/BRD2/BRD4/BTBD18/BTF3/BUD31/C1orf61/C5AR1/CALR/CAMK1/CAMK2D/C…	1209	BP
GO:0010556	regulation of macromolecule biosynthetic process	1709/6243	3877/17910	1.84068e-41	8.89002e-39	7.35594e-39	ABHD14B/ABL1/ABLIM3/ABT1/ACD/ACOD1/ACTL6A/ACTR2/ACVR1/ACVR2A/ADAM8/ADGRG3/ADNP2/ADORA3/AFAP1L2/AGO1/AGO2/AGO3/AHR/AIM2/AIP/AKAP12/AKAP17A/AKAP8L/AKIRIN2/AKNA/AKT1/ALKBH1/ALX1/ANKRD13C/ANKRD49/ANXA4/APEX1/APP/AR/ARHGAP35/ARHGEF5/ARID4A/ARID4B/ARID5A/ARL2BP/ARMCX3/ARNTL2/ARRB1/ARX/ASCC1/ASF1A/ASH1L/ASH2L/ASXL2/ATF2/ATF4/ATF5/ATF6B/ATF7IP/ATG7/ATM/ATN1/ATR/ATRX/ATXN7L3/AUTS2/AXIN1/BACH1/BACH2/BAG3/B…	1709	BP
GO:2000112	regulation of cellular macromolecule biosynthetic process	1651/6243	3725/17910	1.85384e-41	8.89002e-39	7.35594e-39	ABHD14B/ABL1/ABLIM3/ABT1/ACD/ACOD1/ACTL6A/ACTR2/ACVR1/ACVR2A/ADAM8/ADGRG3/ADNP2/ADORA3/AFAP1L2/AGO1/AGO2/AGO3/AHR/AIM2/AKAP17A/AKAP8L/AKIRIN2/AKNA/AKT1/ALKBH1/ALX1/ANKRD49/ANXA4/APP/AR/ARHGAP35/ARHGEF5/ARID4A/ARID4B/ARID5A/ARMCX3/ARNTL2/ARRB1/ARX/ASCC1/ASF1A/ASH1L/ASH2L/ASXL2/ATF2/ATF4/ATF5/ATF6B/ATF7IP/ATG7/ATM/ATN1/ATR/ATRX/ATXN7L3/AUTS2/AXIN1/BACH1/BACH2/BAG3/BAHD1/BARHL1/BASP1/BATF/BATF3/BAZ1…	1651	BP
GO:1903506	regulation of nucleic acid-templated transcription	1501/6243	3338/17910	3.663e-41	1.6802e-38	1.39026e-38	ABHD14B/ABL1/ABLIM3/ABT1/ACOD1/ACTL6A/ACTR2/ACVR1/ACVR2A/ADAM8/ADGRG3/ADNP2/ADORA3/AFAP1L2/AGO1/AGO2/AHR/AIM2/AIP/AKAP17A/AKAP8L/AKIRIN2/AKNA/AKT1/ALX1/ANKRD49/ANXA4/APEX1/APP/AR/ARHGAP35/ARHGEF5/ARID4A/ARID4B/ARID5A/ARL2BP/ARMCX3/ARNTL2/ARRB1/ARX/ASCC1/ASF1A/ASH1L/ASH2L/ASXL2/ATF2/ATF4/ATF5/ATF6B/ATF7IP/ATM/ATN1/ATRX/ATXN7L3/AUTS2/AXIN1/BACH1/BACH2/BAG3/BAHD1/BARHL1/BASP1/BATF/BATF3/BAZ1A/BAZ2A/…	1501	BP
GO:1902494	catalytic complex	589/6418	1103/18675	8.5226e-41	1.87781e-38	1.45183e-38	ABCD4/ACTL6A/ACTR5/ACTR8/ACVR1/ADRM1/AGL/AGO1/AGO2/AGO3/ANAPC10/ANAPC13/ANAPC16/ANAPC2/ANAPC4/ANAPC7/ARIH1/ARIH2/ARMC8/ASH2L/ATP1A2/ATP1B3/ATXN7L3/BAZ1A/BCAS2/BCKDHA/BCKDK/BCOR/BCS1L/BICRAL/BRAP/BRCA1/BRCC3/BRD1/BRPF1/BRPF3/BTRC/BUD31/CAB39/CALM3/CARHSP1/CBLL1/CBR4/CBX5/CBX7/CBX8/CCNE1/CCNK/CCNT1/CDC16/CDC23/CDC26/CDC27/CDC40/CDC73/CDK12/CDK13/CDK2/CDK4/CDK5/CDK5R1/CDKN1B/CDKN2D/CFLAR/CHML/CHRAC1…	589	CC
GO:2001141	regulation of RNA biosynthetic process	1504/6243	3348/17910	5.77399e-41	2.53815e-38	2.10016e-38	ABHD14B/ABL1/ABLIM3/ABT1/ACOD1/ACTL6A/ACTR2/ACVR1/ACVR2A/ADAM8/ADGRG3/ADNP2/ADORA3/AFAP1L2/AGO1/AGO2/AHR/AIM2/AIP/AKAP17A/AKAP8L/AKIRIN2/AKNA/AKT1/ALX1/ANKRD49/ANXA4/APEX1/APP/AR/ARHGAP35/ARHGEF5/ARID4A/ARID4B/ARID5A/ARL2BP/ARMCX3/ARNTL2/ARRB1/ARX/ASCC1/ASF1A/ASH1L/ASH2L/ASXL2/ATF2/ATF4/ATF5/ATF6B/ATF7IP/ATM/ATN1/ATRX/ATXN7L3/AUTS2/AXIN1/BACH1/BACH2/BAG3/BAHD1/BARHL1/BASP1/BATF/BATF3/BAZ1A/BAZ2A/…	1504	BP
GO:0006355	regulation of transcription, DNA-templated	1470/6243	3266/17910	1.96073e-40	8.27429e-38	6.84647e-38	ABHD14B/ABL1/ABLIM3/ABT1/ACOD1/ACTL6A/ACTR2/ACVR1/ACVR2A/ADAM8/ADGRG3/ADNP2/ADORA3/AFAP1L2/AGO1/AGO2/AHR/AIM2/AKAP17A/AKAP8L/AKIRIN2/AKNA/AKT1/ALX1/ANKRD49/ANXA4/APP/AR/ARHGAP35/ARHGEF5/ARID4A/ARID4B/ARID5A/ARMCX3/ARNTL2/ARRB1/ARX/ASCC1/ASF1A/ASH1L/ASH2L/ASXL2/ATF2/ATF4/ATF5/ATF6B/ATF7IP/ATM/ATN1/ATRX/ATXN7L3/AUTS2/AXIN1/BACH1/BACH2/BAG3/BAHD1/BARHL1/BASP1/BATF/BATF3/BAZ1A/BAZ2A/BAZ2B/BBS7/BBX/BC…	1470	BP
GO:0044429	mitochondrial part	530/6418	977/18675	3.77806e-39	7.13513e-37	5.51653e-37	AADAT/ABHD10/ACACB/ACAD8/ACAD9/ACADM/ACADS/ACO2/ACP6/ACSL1/ACSL4/ACSS2/ACSS3/ADAP2/ADPRHL2/AFG1L/AGK/AIFM1/AK3/AKAP1/ALAS1/ALAS2/ALDH18A1/ALDH1L2/ALDH2/ALDH6A1/ALKBH7/APOO/APOOL/ARG1/ARG2/ARL2/ARL2BP/ARMCX1/ARMCX2/ARMCX3/ARMCX6/ATCAY/ATF2/ATG4D/ATP5F1B/ATP5F1C/ATP5F1D/ATP5MC1/ATP5MC2/ATP5MC3/ATP5MD/ATP5ME/ATP5MF/ATP5MG/ATP5PB/ATP5PD/ATP5PF/ATP5PO/ATPSCKMT/ATXN3/AUH/BAD/BAK1/BCAT2/BCKDHA/BCKDK/BCL…	530	CC
GO:0031967	organelle envelope	576/6418	1093/18675	1.11633e-37	1.63977e-35	1.26779e-35	AAAS/ABCF1/ABL1/ACACB/ACAD9/ACADM/ACSL1/ACSL4/ADAP2/ADRA1A/AEN/AFG1L/AGFG1/AGK/AGPAT3/AIFM1/AK9/AKAP1/AKIRIN1/ALAS2/ALDH18A1/ANXA4/ANXA7/APEH/APOO/APOOL/APP/ARG1/ARL2/ARL2BP/ARMCX1/ARMCX2/ARMCX3/ARMCX6/ATCAY/ATF2/ATP11B/ATP5F1B/ATP5F1C/ATP5F1D/ATP5MC1/ATP5MC2/ATP5MC3/ATP5MD/ATP5ME/ATP5MF/ATP5MG/ATP5PB/ATP5PD/ATP5PF/ATP5PO/ATPSCKMT/ATRAID/ATXN3/BAD/BAK1/BANF1/BCL2L1/BCL2L10/BCL2L13/BCS1L/BID/BIN1/…	576	CC
GO:0031975	envelope	576/6418	1093/18675	1.11633e-37	1.63977e-35	1.26779e-35	AAAS/ABCF1/ABL1/ACACB/ACAD9/ACADM/ACSL1/ACSL4/ADAP2/ADRA1A/AEN/AFG1L/AGFG1/AGK/AGPAT3/AIFM1/AK9/AKAP1/AKIRIN1/ALAS2/ALDH18A1/ANXA4/ANXA7/APEH/APOO/APOOL/APP/ARG1/ARL2/ARL2BP/ARMCX1/ARMCX2/ARMCX3/ARMCX6/ATCAY/ATF2/ATP11B/ATP5F1B/ATP5F1C/ATP5F1D/ATP5MC1/ATP5MC2/ATP5MC3/ATP5MD/ATP5ME/ATP5MF/ATP5MG/ATP5PB/ATP5PD/ATP5PF/ATP5PO/ATPSCKMT/ATRAID/ATXN3/BAD/BAK1/BANF1/BCL2L1/BCL2L10/BCL2L13/BCS1L/BID/BIN1/…	576	CC
GO:0033554	cellular response to stress	925/6243	1914/17910	7.22012e-38	2.9297e-35	2.42415e-35	AAAS/ABL1/ABRAXAS1/ACD/ACTL6A/ACTR2/ACTR5/ACTR8/ADAM8/ADNP2/ADPRHL2/AEN/AGR2/AIDA/AIFM1/AKR1B1/AKR1C3/AKT1/AKT1S1/ALKBH1/ALKBH3/ALKBH7/ALKBH8/ANKZF1/APEX1/APP/ARFGAP1/ARG1/ARG2/ARHGEF5/ARMT1/ASCC1/ASF1A/ASH2L/ASTE1/ATF2/ATF4/ATF6B/ATG10/ATG7/ATM/ATP23/ATP5IF1/ATP7A/ATR/ATRX/ATXN3/AXIN1/BABAM1/BACH1/BAD/BAG2/BAG3/BAG5/BAK1/BATF/BCAP31/BCL2L1/BDKRB2/BFAR/BID/BMPR1A/BNIP3/BRAT1/BRCA1/BRCC3/BRD4/BTK/…	925	BP
GO:0006357	regulation of transcription by RNA polymerase II	1123/6243	2420/17910	1.27854e-36	4.99578e-34	4.1337e-34	ABHD14B/ABL1/ABLIM3/ABT1/ACTL6A/ACTR2/ACVR1/ACVR2A/ADNP2/AGO1/AGO2/AHR/AKAP8L/AKIRIN2/AKNA/AKT1/ALX1/ANXA4/APP/AR/ARHGAP35/ARID4A/ARID4B/ARID5A/ARMCX3/ARNTL2/ARRB1/ARX/ASH1L/ASH2L/ASXL2/ATF2/ATF4/ATF5/ATF6B/ATF7IP/ATM/ATN1/ATRX/AUTS2/BACH1/BACH2/BAG3/BARHL1/BATF/BATF3/BAZ1A/BAZ2B/BBS7/BBX/BCL11A/BCL6B/BCL9L/BCOR/BMP4/BMPR1A/BRCA1/BRD2/BRD4/BTBD18/BUD31/C1orf61/CALR/CAMK1/CAMK2D/CARF/CARHSP1/CASZ1…	1123	BP
GO:0051641	cellular localization	1162/6243	2548/17910	6.68757e-34	2.51978e-31	2.08496e-31	AAAS/ABHD17A/ABHD17B/ABHD17C/ABL1/ABLIM3/ACACA/ACACB/ACD/ACOX3/ACTR10/ACTR2/ADAM10/ADGRE2/ADRA1A/AGFG1/AGK/AGPS/AGR2/AHCYL1/AIP/AKAP12/AKAP8L/AKAP9/AKT1/ALMS1/ANK1/ANK2/ANKRD13A/ANKRD13C/ANKRD28/ANKRD50/ANKRD53/ANKRD54/ANP32A/AP1G1/AP1M1/AP1M2/AP1S1/AP2A2/AP2B1/AP2M1/AP2S1/AP3B1/AP3S1/AP4B1/AP4M1/AP5B1/AP5M1/APP/APPL2/AR/ARF6/ARFGAP1/ARFGAP3/ARFIP1/ARFRP1/ARIH2/ARL1/ARL2/ARL2BP/ARL3/ARL4C/ARL6/AR…	1162	BP
GO:0044248	cellular catabolic process	957/6243	2054/17910	1.40032e-31	5.09425e-29	4.21518e-29	AAAS/AADAT/ABCD2/ABCD3/ABHD10/ABHD2/ABHD5/ABHD6/ABL1/ABL2/ACACB/ACAD8/ACADM/ACADS/ACAN/ACBD5/ACHE/ACOX3/ACR/ACSL1/ADA/ADAM8/ADAM9/ADAMTS9/ADPRM/ADRA1A/AFG1L/AFMID/AGL/AGO1/AGO2/AGO3/AHCY/AIFM1/AKR1A1/AKR1C3/AKR1D1/AKR7A3/AKT1/ALAD/ALDH1L2/ALDH2/ALDH3A2/ALDH6A1/ALDOA/ALDOC/AMDHD1/ANAPC10/ANAPC16/ANAPC2/ANAPC4/ANAPC7/ANP32A/ANXA7/AP2A2/AP2B1/AP2M1/AP2S1/APEX1/APOBEC2/APOBEC3B/APOBEC3C/AREL1/ARG1/AR…	957	BP
GO:0046907	intracellular transport	751/6243	1546/17910	2.65449e-31	9.33496e-29	7.7241e-29	AAAS/ABLIM3/ACACA/ACACB/ACD/ACOX3/ACTR10/ACTR2/ADGRE2/ADRA1A/AGFG1/AGK/AGPS/AHCYL1/AIP/AKAP12/AKAP8L/AKT1/ALMS1/ANK1/ANK2/ANKRD28/ANKRD50/ANKRD54/ANP32A/AP1G1/AP1M1/AP1M2/AP1S1/AP2A2/AP2M1/AP2S1/AP3B1/AP3S1/AP4B1/AP4M1/AP5B1/AP5M1/APP/APPL2/ARF6/ARFGAP1/ARFGAP3/ARFIP1/ARFRP1/ARIH2/ARL1/ARL3/ARL4C/ARL6/ARL8A/ARL8B/ARV1/ATP5F1B/ATP5F1C/ATP5F1D/ATP5IF1/ATP5MC1/ATP5MC2/ATP5MC3/ATP5ME/ATP5MF/ATP5MG/AT…	751	BP
GO:0031090	organelle membrane	1207/6418	2734/18675	1.03774e-30	1.3719e-28	1.06068e-28	A4GALT/A4GNT/AAAS/ABCA3/ABCC10/ABCD2/ABCD3/ABCD4/ABHD17A/ABHD17B/ABHD17C/ABHD6/ABL1/ACACB/ACAD9/ACADM/ACAP1/ACBD3/ACBD5/ACP2/ACRBP/ACSL1/ACSL4/ADAM10/ADAM8/ADGRE3/ADGRE5/ADGRG3/ADRA1A/AEN/AFG1L/AGK/AGPAT3/AGPS/AHNAK2/AIFM1/AK9/AKAP1/AKIRIN1/ALAS2/ALDH18A1/ALDH3A2/ANKRD28/ANO6/ANTXR2/ANXA4/ANXA7/AP1G1/AP1M1/AP1M2/AP1S1/AP2A2/AP2B1/AP2M1/AP2S1/AP3B1/AP3S1/AP4B1/AP4M1/AP5B1/AP5M1/APEH/APOO/APOOL/APP…	1207	CC
GO:0009056	catabolic process	1060/6243	2320/17910	4.84014e-31	1.64721e-28	1.36296e-28	AAAS/AADAT/ABCD2/ABCD3/ABHD10/ABHD13/ABHD17A/ABHD17B/ABHD17C/ABHD2/ABHD5/ABHD6/ABL1/ABL2/ACACB/ACAD8/ACADM/ACADS/ACAN/ACBD5/ACHE/ACOX3/ACR/ACSL1/ADA/ADAM8/ADAM9/ADAMTS9/ADPRM/ADRA1A/AFG1L/AFMID/AGAP2/AGL/AGO1/AGO2/AGO3/AHCY/AIFM1/AKR1A1/AKR1C3/AKR1D1/AKR7A3/AKT1/ALAD/ALDH1A1/ALDH1L2/ALDH2/ALDH3A2/ALDH6A1/ALDOA/ALDOC/AMDHD1/ANAPC10/ANAPC16/ANAPC2/ANAPC4/ANAPC7/ANP32A/ANXA7/AP2A2/AP2B1/AP2M1/AP2S1/…	1060	BP
GO:0070647	protein modification by small protein conjugation or removal	542/6243	1050/17910	1.36087e-30	4.48662e-28	3.7124e-28	AAAS/ABL1/ABRAXAS1/ABRAXAS2/ACTL6A/ACTR5/ACTR8/ADRM1/AKT1/ANAPC10/ANAPC13/ANAPC16/ANAPC2/ANAPC4/ANAPC7/AR/ARIH1/ARIH2/ARRB1/ARRDC3/ASB13/ASB6/ASB7/ASB8/ASXL2/ATG10/ATG7/ATXN3/ATXN7/ATXN7L3/AXIN1/BABAM1/BAG2/BAG5/BCL11A/BCOR/BFAR/BIRC2/BIRC3/BIRC6/BRAP/BRCA1/BRCC3/BTRC/CAV1/CBL/CBLB/CBLL1/CBX8/CCDC22/CCNB1IP1/CDC14B/CDC16/CDC23/CDC26/CDC27/CDC34/CDC42/CDC73/CDK5/CDK5RAP3/CENPX/CFTR/CHP1/CISH/CNOT4…	542	BP
GO:1990234	transferase complex	335/6418	597/18675	2.03062e-28	2.44044e-26	1.88683e-26	ACTL6A/ACVR1/ANAPC10/ANAPC13/ANAPC16/ANAPC2/ANAPC4/ANAPC7/ARIH1/ARIH2/ARMC8/ASH2L/ATXN7L3/BCOR/BRAP/BRCA1/BRCC3/BRD1/BRPF1/BRPF3/BTRC/CAB39/CBLL1/CBX5/CBX7/CBX8/CCNE1/CCNK/CCNT1/CDC16/CDC23/CDC26/CDC27/CDC73/CDK12/CDK13/CDK2/CDK4/CDK5/CDK5R1/CDKN1B/CDKN2D/CHML/CHRAC1/COMMD1/CRBN/CREBBP/CUL4A/CUL5/CUL7/CXXC1/DAD1/DCAF1/DCAF10/DCAF11/DCAF5/DCAF7/DDA1/DDB2/DDOST/DEPDC5/DET1/DHDDS/DLD/DMAP1/DNAJA1/DP…	335	CC
GO:0044451	nucleoplasm part	522/6418	1033/18675	3.35795e-28	3.69934e-26	2.86014e-26	ABL1/ABRAXAS1/ACADM/ACD/ACTL6A/ADPRHL2/AK6/AKAP17A/AKAP8L/ALKBH8/ALX1/APEX1/AR/ARHGAP18/ARIH1/ARL6IP4/ARRB1/ASCC1/ASH2L/ATF7IP/ATR/ATRX/ATXN2L/ATXN7L3/BABAM1/BAHD1/BASP1/BAZ2A/BCAS2/BRD1/BRD2/BRPF1/BRPF3/C11orf54/C12orf57/CASP8AP2/CBLL1/CBX5/CBY1/CCNT1/CD2BP2/CDC14A/CDC34/CDC40/CDC73/CDK12/CDK13/CDK2/CELF3/CENPI/CENPX/CHEK2/CHTOP/CKAP4/CLK2/CLK3/CLP1/COPS4/CPSF2/CPSF3/CREBBP/CRY2/CSNK2A1/CSTF2/CW…	522	CC
GO:0006793	phosphorus metabolic process	1365/6243	3139/17910	1.64647e-28	5.26372e-26	4.35541e-26	AAAS/AADAT/ABHD14B/ABHD5/ABHD6/ABI1/ABL1/ABL2/ACACA/ACACB/ACHE/ACLY/ACOT13/ACP2/ACP6/ACSL1/ACSL4/ACSS2/ACVR1/ACVR2A/ACYP2/ADA/ADAL/ADAM10/ADAM17/ADAM8/ADAM9/ADAR/ADARB1/ADCK1/ADCK2/ADCK5/ADRA1A/ADSL/AFAP1L2/AFG1L/AFMID/AGAP2/AGK/AGPAT1/AGPAT3/AIDA/AK3/AK6/AK9/AKAP12/AKAP8/AKAP8L/AKAP9/AKR1A1/AKT1/AKT1S1/ALDH18A1/ALDH1A1/ALDOA/ALDOC/ALPK3/AMPD1/ANKLE2/APEX1/APP/APRT/AR/ARHGEF5/ARL2BP/ARPP19/ARRB1/…	1365	BP
GO:0005740	mitochondrial envelope	375/6418	690/18675	5.41939e-28	5.5111e-26	4.26091e-26	ACACB/ACAD9/ACADM/ACSL1/ACSL4/ADAP2/AFG1L/AGK/AIFM1/AKAP1/ALAS2/ALDH18A1/APOO/APOOL/ARG1/ARL2/ARL2BP/ARMCX1/ARMCX2/ARMCX3/ARMCX6/ATCAY/ATF2/ATP5F1B/ATP5F1C/ATP5F1D/ATP5MC1/ATP5MC2/ATP5MC3/ATP5MD/ATP5ME/ATP5MF/ATP5MG/ATP5PB/ATP5PD/ATP5PF/ATP5PO/ATPSCKMT/ATXN3/BAD/BAK1/BCL2L1/BCL2L13/BCS1L/BID/BLOC1S1/BNIP3/BRI3BP/CALM3/CARD19/CCDC90B/CEBPZOS/CEP89/CHCHD1/CHCHD10/CHCHD4/CHCHD7/CHDH/CISD1/CISD2/CLU/…	375	CC
GO:0031325	positive regulation of cellular metabolic process	1314/6243	3007/17910	2.10733e-28	6.53892e-26	5.41055e-26	ABCD2/ABHD14B/ABHD5/ABI1/ABL1/ABLIM3/ABRAXAS1/ABT1/ACACA/ACACB/ACD/ACLY/ACOD1/ACSL1/ACTL6A/ACTR2/ACVR1/ACVR2A/ADAM17/ADAM8/ADAM9/ADRA1A/ADRM1/AFAP1L2/AGAP2/AGO1/AGO2/AGPAT1/AHR/AIFM1/AIM2/AIP/AKAP12/AKAP8/AKAP8L/AKAP9/AKIRIN2/AKNA/AKR1C3/AKT1/ALOX12/ALX1/ANGPTL8/ANKLE2/ANKRD49/APEX1/APP/AR/ARHGEF5/ARID4A/ARID4B/ARL2BP/ARMCX3/ARNTL2/ARPP19/ARRB1/ARRDC3/ASF1A/ASH1L/ASH2L/ASPH/ASXL2/ATAD1/ATF2/ATF4/…	1314	BP
GO:0006796	phosphate-containing compound metabolic process	1355/6243	3115/17910	2.39889e-28	7.23095e-26	5.98317e-26	AAAS/AADAT/ABHD14B/ABHD5/ABHD6/ABI1/ABL1/ABL2/ACACA/ACACB/ACHE/ACLY/ACOT13/ACP2/ACP6/ACSL1/ACSL4/ACSS2/ACVR1/ACVR2A/ACYP2/ADA/ADAL/ADAM10/ADAM17/ADAM8/ADAM9/ADAR/ADARB1/ADCK1/ADCK2/ADCK5/ADRA1A/ADSL/AFAP1L2/AFG1L/AFMID/AGAP2/AGK/AGPAT1/AGPAT3/AIDA/AK3/AK6/AK9/AKAP12/AKAP8/AKAP8L/AKAP9/AKR1A1/AKT1/AKT1S1/ALDH18A1/ALDH1A1/ALDOA/ALDOC/ALPK3/AMPD1/ANKLE2/APEX1/APP/APRT/AR/ARHGEF5/ARL2BP/ARPP19/ARRB1/…	1355	BP
GO:0045935	positive regulation of nucleobase-containing compound metabolic process	808/6243	1715/17910	2.65141e-28	7.7701e-26	6.42928e-26	ABHD14B/ABL1/ABLIM3/ABRAXAS1/ABT1/ACD/ACTL6A/ACTR2/ACVR1/ACVR2A/AFAP1L2/AGO1/AGO2/AHR/AIP/AKAP8L/AKIRIN2/AKNA/AKT1/ALX1/ANKRD49/APEX1/APP/AR/ARID4A/ARID4B/ARL2BP/ARMCX3/ARNTL2/ARRB1/ASF1A/ASH1L/ASH2L/ASXL2/ATF2/ATF4/ATF5/ATF6B/ATF7IP/ATM/ATR/ATRX/ATXN7L3/AUTS2/AXIN1/BABAM1/BACH1/BARHL1/BATF/BCL9L/BIRC2/BMP15/BMP4/BMPR1A/BRCA1/BRCC3/BRD4/BRPF1/BTBD18/BTRC/BUD31/C1orf61/CAMK1/CARF/CASZ1/CBX8/CCAR2/…	808	BP
GO:0016071	mRNA metabolic process	434/6243	815/17910	3.06377e-28	8.73587e-26	7.2284e-26	ADAR/ADARB1/AGO1/AGO2/AGO3/AHCYL1/AKAP17A/AKAP8L/AKT1/ANP32A/APEX1/APOBEC2/APP/ARL6IP4/ATF4/ATM/BCAS2/BUD31/C5AR1/CARHSP1/CBLL1/CCAR2/CCNT1/CD2BP2/CDC40/CDC73/CDK12/CDK13/CEBPG/CELF1/CELF2/CELF3/CHERP/CHTOP/CIRBP/CLASRP/CLP1/CMTR1/CNOT1/CNOT10/CNOT11/CNOT2/CNOT4/CNOT9/CPEB1/CPEB3/CPSF2/CPSF3/CSTF2/CTNNBL1/CWC25/CWC27/DCP1B/DCP2/DCPS/DDX1/DDX20/DDX23/DDX39A/DDX41/DDX5/DHX15/DHX16/DHX34/DHX35/DIS3/…	434	BP
GO:0009893	positive regulation of metabolic process	1429/6243	3313/17910	4.39518e-28	1.22024e-25	1.00967e-25	ABCD2/ABHD14B/ABHD5/ABHD6/ABI1/ABL1/ABL2/ABLIM3/ABRAXAS1/ABT1/ACACA/ACACB/ACD/ACHE/ACLY/ACOD1/ACSL1/ACTL6A/ACTR2/ACVR1/ACVR2A/ADAM17/ADAM8/ADAM9/ADAR/ADRA1A/ADRB1/ADRM1/AFAP1L2/AGAP2/AGO1/AGO2/AGO3/AGPAT1/AGR2/AHR/AIFM1/AIM2/AIP/AKAP12/AKAP8/AKAP8L/AKAP9/AKIRIN2/AKNA/AKR1C3/AKT1/ALMS1/ALOX12/ALX1/ANGPTL8/ANK2/ANKLE2/ANKRD49/APEX1/APP/APPL2/AR/ARHGEF5/ARID4A/ARID4B/ARL2BP/ARMCX3/ARNTL2/ARPP19/ARRB…	1429	BP
GO:0031966	mitochondrial membrane	359/6418	656/18675	1.39205e-27	1.31449e-25	1.0163e-25	ACACB/ACAD9/ACADM/ACSL1/ACSL4/AFG1L/AGK/AIFM1/AKAP1/ALAS2/ALDH18A1/APOO/APOOL/ARG1/ARMCX1/ARMCX2/ARMCX3/ARMCX6/ATCAY/ATF2/ATP5F1B/ATP5F1C/ATP5F1D/ATP5MC1/ATP5MC2/ATP5MC3/ATP5MD/ATP5ME/ATP5MF/ATP5MG/ATP5PB/ATP5PD/ATP5PF/ATP5PO/ATPSCKMT/ATXN3/BAD/BAK1/BCL2L1/BCL2L13/BCS1L/BID/BNIP3/BRI3BP/CALM3/CARD19/CCDC90B/CEBPZOS/CHCHD1/CHCHD10/CHDH/CISD1/CISD2/CLU/CNP/COA1/COA3/COASY/COQ3/COQ4/COQ5/COQ6/COQ7/C…	359	CC
GO:0006974	cellular response to DNA damage stimulus	422/6243	791/17910	1.07689e-27	2.91312e-25	2.41043e-25	ABL1/ABRAXAS1/ACD/ACTL6A/ACTR2/ACTR5/ACTR8/ADPRHL2/AEN/AKT1/ALKBH1/ALKBH3/ALKBH7/ALKBH8/APEX1/ARMT1/ASCC1/ASF1A/ASH2L/ASTE1/ATF2/ATM/ATP23/ATR/ATRX/ATXN3/BABAM1/BACH1/BAD/BATF/BCL2L1/BID/BRAT1/BRCA1/BRCC3/BRD4/CASP3/CASP9/CBL/CBX1/CBX3/CBX5/CBX8/CCAR2/CCNK/CD44/CDC14B/CDK2/CDK5RAP3/CDKN1B/CDKN2AIP/CDKN2D/CEBPG/CENPX/CEP164/CEP63/CETN2/CGAS/CHD1L/CHD2/CHEK2/CIDEB/CINP/CLOCK/CLU/CNOT1/CNOT10/CNOT11…	422	BP
GO:0007049	cell cycle	805/6243	1716/17910	1.81992e-27	4.80003e-25	3.97173e-25	AAAS/ABCB1/ABL1/ABRAXAS1/ABRAXAS2/ACTR2/ACTR8/ACVR1/ADAM17/ADARB1/AFAP1L2/AHR/AKAP8/AKAP8L/AKAP9/AKT1/ALKBH4/ALMS1/ANAPC10/ANAPC13/ANAPC16/ANAPC2/ANAPC4/ANAPC7/ANKLE2/ANKRD53/APEX1/APP/APPL2/ARF6/ARL2/ARL3/ARL8A/ARL8B/ARPP19/ATF2/ATF5/ATM/ATR/ATRX/AURKC/BABAM1/BACH1/BAD/BAK1/BANF1/BBS4/BCL2L1/BCR/BID/BIN1/BIN3/BIRC2/BIRC6/BLCAP/BMP4/BOD1/BORA/BRCA1/BRCC3/BRD4/BRINP3/BTBD18/BTC/BTG3/BTRC/C2CD3/C6o…	805	BP
GO:0016070	RNA metabolic process	2003/6243	4867/17910	4.71563e-27	1.21341e-24	1.00402e-24	ABHD14B/ABL1/ABLIM3/ABT1/ACOD1/ACTL6A/ACTR2/ACVR1/ACVR2A/ADAM8/ADAR/ADARB1/ADAT1/ADGRG3/ADNP2/ADORA3/ADRM1/AFAP1L2/AGO1/AGO2/AGO3/AHCYL1/AHR/AIM2/AIP/AKAP17A/AKAP8L/AKIRIN2/AKNA/AKT1/ALKBH1/ALKBH3/ALKBH8/ALX1/ANKRD16/ANKRD49/ANP32A/ANXA4/APEX1/APOBEC2/APP/AR/ARHGAP35/ARHGEF5/ARID4A/ARID4B/ARID5A/ARL2BP/ARL6IP4/ARMCX3/ARNTL2/ARRB1/ARX/ASCC1/ASF1A/ASH1L/ASH2L/ASXL2/ASXL3/ATF2/ATF4/ATF5/ATF6B/ATF7IP…	2003	BP
GO:0010604	positive regulation of macromolecule metabolic process	1319/6243	3041/17910	7.49837e-27	1.88352e-24	1.5585e-24	ABHD14B/ABI1/ABL1/ABLIM3/ABRAXAS1/ABT1/ACD/ACSL1/ACTL6A/ACTR2/ACVR1/ACVR2A/ADAM17/ADAM8/ADAM9/ADAR/ADRA1A/ADRM1/AFAP1L2/AGO1/AGO2/AGO3/AGR2/AHR/AIFM1/AIM2/AIP/AKAP12/AKAP8/AKAP8L/AKAP9/AKIRIN2/AKNA/AKT1/ALOX12/ALX1/ANGPTL8/ANK2/ANKLE2/ANKRD49/APEX1/APP/AR/ARHGEF5/ARID4A/ARID4B/ARL2BP/ARMCX3/ARNTL2/ARRB1/ARRDC3/ARX/ASF1A/ASH1L/ASH2L/ASPH/ASXL2/ATAD1/ATF2/ATF4/ATF5/ATF6B/ATF7IP/ATG10/ATG7/ATM/ATP5I…	1319	BP
GO:0051254	positive regulation of RNA metabolic process	728/6243	1532/17910	9.46768e-27	2.32289e-24	1.92204e-24	ABHD14B/ABL1/ABLIM3/ABT1/ACTL6A/ACTR2/ACVR1/ACVR2A/AFAP1L2/AGO1/AGO2/AHR/AIP/AKAP8L/AKIRIN2/AKNA/AKT1/ALX1/ANKRD49/APEX1/APP/AR/ARID4A/ARID4B/ARL2BP/ARMCX3/ARNTL2/ARRB1/ASF1A/ASH1L/ASH2L/ASXL2/ATF2/ATF4/ATF5/ATF6B/ATF7IP/ATM/ATRX/ATXN7L3/AUTS2/AXIN1/BACH1/BARHL1/BATF/BCL9L/BIRC2/BMP15/BMP4/BMPR1A/BRCA1/BRD4/BRPF1/BTBD18/BTRC/BUD31/C1orf61/CAMK1/CARF/CASZ1/CCAR2/CCNC/CCNE1/CCNK/CCNT1/CD28/CD40/CD8…	728	BP
GO:0051173	positive regulation of nitrogen compound metabolic process	1253/6243	2870/17910	9.86018e-27	2.3642e-24	1.95623e-24	ABHD14B/ABI1/ABL1/ABLIM3/ABRAXAS1/ABT1/ACD/ACSL1/ACTL6A/ACTR2/ACVR1/ACVR2A/ADAM17/ADAM8/ADAM9/ADRA1A/ADRM1/AFAP1L2/AGO1/AGO2/AHR/AIFM1/AIM2/AIP/AKAP12/AKAP8/AKAP8L/AKAP9/AKIRIN2/AKNA/AKT1/ALOX12/ALX1/ANGPTL8/ANKLE2/ANKRD49/APEX1/APP/AR/ARHGEF5/ARID4A/ARID4B/ARL2BP/ARMCX3/ARNTL2/ARRB1/ARRDC3/ASF1A/ASH1L/ASH2L/ASPH/ASXL2/ATF2/ATF4/ATF5/ATF6B/ATF7IP/ATG10/ATG7/ATM/ATP5IF1/ATP6AP1/ATR/ATRX/ATXN3/ATXN…	1253	BP
GO:1901575	organic substance catabolic process	885/6243	1925/17910	1.10124e-26	2.58179e-24	2.13627e-24	AAAS/AADAT/ABCD2/ABCD3/ABHD10/ABHD13/ABHD17A/ABHD17B/ABHD17C/ABHD2/ABHD5/ABHD6/ACACB/ACAD8/ACADM/ACADS/ACAN/ACBD5/ACHE/ACOX3/ACR/ADA/ADAM8/ADAM9/ADAMTS9/ADPRM/AFG1L/AFMID/AGAP2/AGL/AGO1/AGO2/AGO3/AHCY/AIFM1/AKR1A1/AKR1C3/AKR1D1/AKR7A3/AKT1/ALAD/ALDH1A1/ALDH1L2/ALDH2/ALDH3A2/ALDH6A1/ALDOA/ALDOC/AMDHD1/ANAPC10/ANAPC16/ANAPC2/ANAPC4/ANAPC7/ANP32A/AP2A2/AP2B1/AP2M1/AP2S1/APEX1/APOBEC2/APOBEC3B/APOBEC…	885	BP
GO:0008104	protein localization	1073/6243	2417/17910	1.17136e-25	2.68649e-23	2.22291e-23	AAAS/AACS/ABHD17A/ABHD17B/ABHD17C/ABL1/ABLIM3/ACAP1/ACD/ACHE/ACOX3/ADAM10/ADAM8/ADAM9/ADAMTS9/AGAP2/AGFG1/AGK/AGPS/AGR2/AHCYL1/AIM2/AIP/AKAP12/AKAP8/AKAP8L/AKT1/ANK1/ANK2/ANKRD13A/ANKRD13C/ANKRD50/ANXA4/AP1G1/AP1M1/AP1M2/AP1S1/AP2A2/AP2B1/AP2M1/AP2S1/AP3B1/AP3S1/AP4B1/AP4M1/AP5B1/AP5M1/APPL2/AR/ARF6/ARFGAP1/ARFGAP3/ARFIP1/ARFRP1/ARG2/ARHGEF5/ARIH2/ARL1/ARL2/ARL2BP/ARL3/ARL4D/ARL6/ARL8A/ARL8B/ARMC…	1073	BP
GO:0033036	macromolecule localization	1194/6243	2735/17910	2.48412e-25	5.57606e-23	4.61385e-23	AAAS/AACS/ABCB1/ABCD3/ABHD17A/ABHD17B/ABHD17C/ABHD5/ABL1/ABLIM3/ACACA/ACACB/ACAP1/ACD/ACHE/ACOX3/ACSL1/ACSL4/ADAM10/ADAM8/ADAM9/ADAMTS9/AGAP2/AGFG1/AGK/AGPS/AGR2/AHCYL1/AIM2/AIP/AKAP12/AKAP8/AKAP8L/AKT1/ALKBH7/ANK1/ANK2/ANKRD13A/ANKRD13C/ANKRD50/ANXA4/AP1G1/AP1M1/AP1M2/AP1S1/AP2A2/AP2B1/AP2M1/AP2S1/AP3B1/AP3S1/AP4B1/AP4M1/AP5B1/AP5M1/APOL2/APOL3/APOL4/APOO/APPL2/AQP9/AR/ARF6/ARFGAP1/ARFGAP3/ARFIP…	1194	BP
GO:0010557	positive regulation of macromolecule biosynthetic process	788/6243	1698/17910	3.99896e-25	8.68361e-23	7.18515e-23	ABHD14B/ABL1/ABLIM3/ABT1/ACD/ACTL6A/ACTR2/ACVR1/ACVR2A/AFAP1L2/AGO1/AGO2/AHR/AIP/AKAP12/AKAP8L/AKIRIN2/AKNA/AKT1/ALX1/ANKRD49/APEX1/APP/AR/ARID4A/ARID4B/ARL2BP/ARMCX3/ARNTL2/ARRB1/ASF1A/ASH1L/ASH2L/ASXL2/ATF2/ATF4/ATF5/ATF6B/ATF7IP/ATM/ATR/ATRX/ATXN7L3/AUTS2/AXIN1/BACH1/BARHL1/BATF/BCL9L/BIRC2/BMP15/BMP4/BMPR1A/BRCA1/BRD4/BRPF1/BTBD18/BTRC/BUD31/C1orf61/CAMK1/CARD11/CARF/CASZ1/CCAR2/CCL2/CCNC/CCN…	788	BP
GO:0009057	macromolecule catabolic process	597/6243	1226/17910	4.03315e-25	8.68361e-23	7.18515e-23	ABHD13/ABHD17A/ABHD17B/ABHD17C/ACAN/ACR/ADAM8/ADAM9/ADAMTS9/AFG1L/AGAP2/AGL/AGO1/AGO2/AGO3/AIFM1/AKT1/ALAD/ANAPC10/ANAPC16/ANAPC2/ANAPC4/ANAPC7/ANP32A/AP2A2/AP2B1/AP2M1/AP2S1/APEX1/AREL1/ARIH1/ARIH2/ARRB1/ATG7/ATM/ATP5IF1/ATRAID/ATXN3/AXIN1/AZIN1/AZIN2/BAG2/BAG3/BAG5/BBS7/BCAP31/BFAR/BIRC2/BNIP3/BTRC/CACUL1/CARHSP1/CASP3/CAV1/CBL/CCAR2/CCDC115/CCDC22/CD44/CD81/CDC16/CDC23/CDC26/CDC27/CDC34/CDK2/C…	597	BP
GO:0051649	establishment of localization in cell	875/6243	1919/17910	5.73364e-25	1.2098e-22	1.00103e-22	AAAS/ABL1/ABLIM3/ACACA/ACACB/ACD/ACOX3/ACTR10/ACTR2/ADGRE2/ADRA1A/AGFG1/AGK/AGPS/AHCYL1/AIP/AKAP12/AKAP8L/AKT1/ALMS1/ANK1/ANK2/ANKRD28/ANKRD50/ANKRD53/ANKRD54/ANP32A/AP1G1/AP1M1/AP1M2/AP1S1/AP2A2/AP2B1/AP2M1/AP2S1/AP3B1/AP3S1/AP4B1/AP4M1/AP5B1/AP5M1/APP/APPL2/ARF6/ARFGAP1/ARFGAP3/ARFIP1/ARFRP1/ARIH2/ARL1/ARL3/ARL4C/ARL6/ARL8A/ARL8B/ARRB1/ARV1/ATM/ATP1A2/ATP5F1B/ATP5F1C/ATP5F1D/ATP5IF1/ATP5MC1/ATP…	875	BP
GO:0031328	positive regulation of cellular biosynthetic process	831/6243	1809/17910	7.36165e-25	1.52285e-22	1.26006e-22	ABCD2/ABHD14B/ABL1/ABLIM3/ABT1/ACD/ACTL6A/ACTR2/ACVR1/ACVR2A/AFAP1L2/AGAP2/AGO1/AGO2/AHR/AIP/AKAP12/AKAP8L/AKIRIN2/AKNA/AKT1/ALX1/ANKRD49/APEX1/APP/AR/ARID4A/ARID4B/ARL2BP/ARMCX3/ARNTL2/ARPP19/ARRB1/ASF1A/ASH1L/ASH2L/ASXL2/ATF2/ATF4/ATF5/ATF6B/ATF7IP/ATM/ATR/ATRX/ATXN7L3/AUTS2/AXIN1/BACH1/BARHL1/BATF/BCL9L/BIRC2/BMP15/BMP4/BMPR1A/BRCA1/BRD4/BRPF1/BTBD18/BTRC/BUD31/C1orf61/CAMK1/CARD11/CARF/CASZ1/…	831	BP
GO:1903508	positive regulation of nucleic acid-templated transcription	688/6243	1453/17910	9.89513e-25	2.00757e-22	1.66114e-22	ABHD14B/ABL1/ABLIM3/ABT1/ACTL6A/ACTR2/ACVR1/ACVR2A/AFAP1L2/AGO1/AGO2/AHR/AIP/AKAP8L/AKIRIN2/AKNA/AKT1/ALX1/ANKRD49/APEX1/APP/AR/ARID4A/ARID4B/ARL2BP/ARMCX3/ARNTL2/ARRB1/ASF1A/ASH1L/ASH2L/ASXL2/ATF2/ATF4/ATF5/ATF6B/ATF7IP/ATM/ATRX/ATXN7L3/AUTS2/AXIN1/BACH1/BARHL1/BATF/BCL9L/BIRC2/BMP15/BMP4/BMPR1A/BRCA1/BRD4/BRPF1/BTBD18/BTRC/BUD31/C1orf61/CAMK1/CARF/CASZ1/CCAR2/CCNC/CCNE1/CCNK/CCNT1/CD28/CD40/CD8…	688	BP
GO:1902680	positive regulation of RNA biosynthetic process	688/6243	1454/17910	1.2465e-24	2.48124e-22	2.05307e-22	ABHD14B/ABL1/ABLIM3/ABT1/ACTL6A/ACTR2/ACVR1/ACVR2A/AFAP1L2/AGO1/AGO2/AHR/AIP/AKAP8L/AKIRIN2/AKNA/AKT1/ALX1/ANKRD49/APEX1/APP/AR/ARID4A/ARID4B/ARL2BP/ARMCX3/ARNTL2/ARRB1/ASF1A/ASH1L/ASH2L/ASXL2/ATF2/ATF4/ATF5/ATF6B/ATF7IP/ATM/ATRX/ATXN7L3/AUTS2/AXIN1/BACH1/BARHL1/BATF/BCL9L/BIRC2/BMP15/BMP4/BMPR1A/BRCA1/BRD4/BRPF1/BTBD18/BTRC/BUD31/C1orf61/CAMK1/CARF/CASZ1/CCAR2/CCNC/CCNE1/CCNK/CCNT1/CD28/CD40/CD8…	688	BP
GO:0070727	cellular macromolecule localization	726/6243	1550/17910	1.80837e-24	3.53302e-22	2.92336e-22	AAAS/ABHD17A/ABHD17B/ABHD17C/ABLIM3/ACD/ACOX3/ADAM10/AGFG1/AGK/AGPS/AGR2/AHCYL1/AIP/AKAP12/AKAP8L/AKT1/ANK1/ANK2/ANKRD13A/ANKRD13C/AP1G1/AP1M1/AP1M2/AP1S1/AP2A2/AP2B1/AP2M1/AP2S1/AP3B1/AP3S1/AP4B1/AP4M1/APPL2/AR/ARF6/ARFGAP3/ARFIP1/ARFRP1/ARIH2/ARL1/ARL2/ARL2BP/ARL3/ARL6/ARMCX3/ASTN2/ATM/ATP1B3/ATP5IF1/ATR/ATRX/BAD/BAG3/BBS2/BBS4/BCAP31/BCL2L1/BCR/BID/BMP4/BOD1/BYSL/C12orf66/C17orf75/C2CD3/C2CD5/…	726	BP
GO:0009891	positive regulation of biosynthetic process	842/6243	1842/17910	2.14333e-24	4.11129e-22	3.40184e-22	ABCD2/ABHD14B/ABHD6/ABL1/ABLIM3/ABT1/ACD/ACTL6A/ACTR2/ACVR1/ACVR2A/AFAP1L2/AGAP2/AGO1/AGO2/AHR/AIP/AKAP12/AKAP8L/AKIRIN2/AKNA/AKT1/ALX1/ANKRD49/APEX1/APP/AR/ARID4A/ARID4B/ARL2BP/ARMCX3/ARNTL2/ARPP19/ARRB1/ASF1A/ASH1L/ASH2L/ASXL2/ATF2/ATF4/ATF5/ATF6B/ATF7IP/ATM/ATR/ATRX/ATXN7L3/AUTS2/AXIN1/BACH1/BARHL1/BATF/BCL9L/BIRC2/BMP15/BMP4/BMPR1A/BRCA1/BRD4/BRPF1/BTBD18/BTRC/BUD31/C1orf61/CAMK1/CARD11/CARF/…	842	BP
GO:0003676	nucleic acid binding	1743/6285	3955/16967	1.96188e-25	4.20823e-22	3.78746e-22	ABCF1/ABL1/ABT1/ABTB1/ACD/ACR/ACTL6A/ADAR/ADARB1/ADAT1/ADNP2/AEN/AGFG1/AGGF1/AGO1/AGO2/AGO3/AHCYL1/AHDC1/AHR/AIFM1/AIM2/AKAP1/AKAP17A/AKAP8/AKAP8L/AKAP9/AKNA/ALDH18A1/ALDH6A1/ALDOA/ALKBH1/ALKBH8/ALX1/ANKZF1/ANP32A/ANXA7/APEH/APEX1/APOBEC3B/APOBEC3C/APP/AR/ARHGAP35/ARHGEF1/ARHGEF18/ARHGEF28/ARID4A/ARID5A/ARL6IP4/ARNTL2/ARRB1/ARX/ASCC1/ASH1L/ASH2L/ASXL2/ASXL3/ATF2/ATF4/ATF5/ATF6B/ATM/ATP5F1C/ATR/AT…	1743	MF
GO:0034613	cellular protein localization	721/6243	1543/17910	6.03964e-24	1.13783e-21	9.4148e-22	AAAS/ABHD17A/ABHD17B/ABHD17C/ABLIM3/ACD/ACOX3/ADAM10/AGFG1/AGK/AGPS/AGR2/AHCYL1/AIP/AKAP12/AKAP8L/AKT1/ANK1/ANK2/ANKRD13A/ANKRD13C/AP1G1/AP1M1/AP1M2/AP1S1/AP2A2/AP2B1/AP2M1/AP2S1/AP3B1/AP3S1/AP4B1/AP4M1/APPL2/AR/ARF6/ARFGAP3/ARFIP1/ARFRP1/ARIH2/ARL1/ARL2/ARL2BP/ARL3/ARL6/ARMCX3/ASTN2/ATP1B3/ATP5IF1/ATR/ATRX/BAD/BAG3/BBS2/BBS4/BCAP31/BCL2L1/BCR/BID/BMP4/BOD1/BYSL/C12orf66/C17orf75/C2CD3/C2CD5/CALM…	721	BP
GO:0044403	symbiont process	450/6243	884/17910	7.97649e-24	1.47635e-21	1.22159e-21	AAAS/ABI1/ADAR/ADARB1/AP1G1/AP1M1/AP1M2/AP1S1/AP2A2/AP2B1/AP2M1/AP2S1/APOBEC3C/ARG1/ASGR2/ATF7IP/ATG7/BAD/BANF1/BCAP31/BCL2L1/BIN1/BNIP3/BRD2/BRD4/BTRC/CALM3/CAV1/CBL/CBLL1/CBX5/CCDC86/CCL1/CCL2/CCL4/CCNK/CCNT1/CCR3/CD200R1/CD247/CD28/CD36/CD55/CD80/CD81/CDC42/CDK13/CFI/CFL1/CFLAR/CGAS/CHD1/CHD6/CHMP2A/CHMP2B/CHMP4B/CHMP5/CHMP6/CHMP7/CLDN1/CLDN6/CLDN9/CLEC4M/COPB1/COPS6/COPS7A/COPS7B/CREB1/CREBBP…	450	BP
GO:0016032	viral process	423/6243	822/17910	1.30684e-23	2.37709e-21	1.9669e-21	AAAS/ABI1/ADAR/ADARB1/AP1G1/AP1M1/AP1M2/AP1S1/AP2A2/AP2B1/AP2M1/AP2S1/APOBEC3C/ASGR2/ATF7IP/ATG7/BAD/BANF1/BCAP31/BCL2L1/BIN1/BNIP3/BRD2/BRD4/BTRC/CAV1/CBX5/CCDC86/CCL1/CCL2/CCL4/CCNK/CCNT1/CCR3/CD200R1/CD247/CD28/CD55/CD80/CD81/CDC42/CDK13/CFI/CFL1/CFLAR/CGAS/CHD1/CHD6/CHMP2A/CHMP2B/CHMP4B/CHMP5/CHMP6/CHMP7/CLDN1/CLDN6/CLDN9/CLEC4M/COPB1/COPS6/COPS7A/COPS7B/CREB1/CREBBP/CRTC2/CRTC3/CTDP1/CTSB/CU…	423	BP
GO:0005759	mitochondrial matrix	255/6418	448/18675	4.6652e-23	4.11159e-21	3.17888e-21	AADAT/ABHD10/ACAD8/ACADM/ACADS/ACO2/ACP6/ACSS2/ACSS3/ADPRHL2/AK3/ALAS1/ALAS2/ALDH1L2/ALDH2/ALDH6A1/ALKBH7/ARG2/ARL2/ARL2BP/ATG4D/ATP5F1B/ATP5F1C/ATP5F1D/ATP5PB/ATXN3/AUH/BCAT2/BCKDHA/BCKDK/BCL2L1/BLOC1S1/CA5A/CBR4/CCAR2/CHCHD1/CLPP/COASY/COQ3/COQ5/CPS1/CREB1/CS/DARS2/DBT/DECR1/DGUOK/DHFR2/DHTKD1/DLAT/DLD/DNAJA3/DTYMK/EARS2/ECHS1/ECI1/ERAL1/ETFA/ETFB/ETFBKMT/FAHD1/FASTK/FASTKD5/FDX1/FDX2/FDXR/FECH…	255	CC
GO:0019866	organelle inner membrane	273/6418	489/18675	6.7162e-23	5.54926e-21	4.29041e-21	ACAD9/AGK/AIFM1/ALAS2/ALDH18A1/APOO/APOOL/ATP11B/ATP5F1B/ATP5F1C/ATP5F1D/ATP5MC1/ATP5MD/ATP5ME/ATP5MF/ATP5MG/ATP5PB/ATP5PD/ATP5PF/ATP5PO/ATPSCKMT/BCL2L1/BCS1L/CBX3/CHCHD1/CHCHD10/CHDH/CLU/CNP/COA1/COA3/COQ3/COQ4/COQ5/COQ6/COQ7/COX10/COX11/COX15/COX16/COX18/COX20/COX5B/COX6A2/COX6B1/COX6C/COX7A2/COX7A2L/COX7B/COX7B2/COX7C/COX8A/CPOX/CPS1/CPT2/CYC1/CYCS/CYP11B2/DHFR2/DHODH/DMAC1/DNAJC11/DNAJC19/ECS…	273	CC
GO:0006259	DNA metabolic process	481/6243	963/17910	3.62799e-23	6.48734e-21	5.36787e-21	ABL1/ABRAXAS1/ACD/ACHE/ACTL6A/ACTR2/ACTR5/ACTR8/ADPRHL2/AIFM1/AKT1/ALKBH1/ALKBH3/APEX1/APOBEC2/APOBEC3C/ASCC1/ASF1A/ASTE1/ATF7IP/ATG7/ATM/ATP23/ATR/ATRX/ATXN3/BABAM1/BACH1/BANF1/BATF/BAZ1A/BAZ2A/BRCA1/BRCC3/CASP3/CBX8/CCNB1IP1/CCNE1/CCT7/CD28/CD40/CDAN1/CDC14B/CDC34/CDC7/CDK2/CDK2AP1/CDKN2D/CEBPG/CENPX/CEP164/CETN2/CGAS/CHD1L/CHEK2/CHRAC1/CINP/CLCF1/COPS2/COPS3/COPS4/COPS5/COPS6/COPS7A/COPS7B/CSN…	481	BP
GO:0044265	cellular macromolecule catabolic process	497/6243	1003/17910	5.68603e-23	9.99793e-21	8.27267e-21	ACR/ADAMTS9/AFG1L/AGO1/AGO2/AGO3/AIFM1/AKT1/ALAD/ANAPC10/ANAPC16/ANAPC2/ANAPC4/ANAPC7/ANP32A/AP2A2/AP2B1/AP2M1/AP2S1/APEX1/AREL1/ARIH1/ARIH2/ARRB1/ATM/ATP5IF1/ATRAID/ATXN3/AXIN1/BAG2/BAG5/BBS7/BCAP31/BFAR/BIRC2/BNIP3/BTRC/CACUL1/CARHSP1/CASP3/CAV1/CBL/CCAR2/CCDC115/CCDC22/CD81/CDC16/CDC23/CDC26/CDC27/CDC34/CDK2/CDK5RAP3/CELA1/CHEK2/CHMP4B/CIRBP/CLOCK/CLPP/CLU/CNOT1/CNOT10/CNOT11/CNOT2/CNOT4/CNOT9…	497	BP
GO:0044419	interspecies interaction between organisms	465/6243	928/17910	8.95281e-23	1.5484e-20	1.2812e-20	AAAS/ABI1/ADAR/ADARB1/AP1G1/AP1M1/AP1M2/AP1S1/AP2A2/AP2B1/AP2M1/AP2S1/APOBEC3C/ARG1/ASGR2/ATF7IP/ATG7/BAD/BANF1/BCAP31/BCL2L1/BIN1/BNIP3/BRD2/BRD4/BTRC/CALM3/CAV1/CBL/CBLL1/CBX5/CCDC86/CCL1/CCL2/CCL4/CCNK/CCNT1/CCR3/CD200R1/CD247/CD28/CD36/CD55/CD80/CD81/CDC42/CDK13/CFI/CFL1/CFLAR/CGAS/CHD1/CHD6/CHMP2A/CHMP2B/CHMP4B/CHMP5/CHMP6/CHMP7/CLDN1/CLDN6/CLDN9/CLEC4M/COPB1/COPS6/COPS7A/COPS7B/CREB1/CREBBP…	465	BP
GO:0005743	mitochondrial inner membrane	252/6418	445/18675	2.22965e-22	1.73388e-20	1.34055e-20	ACAD9/AGK/AIFM1/ALAS2/ALDH18A1/APOO/APOOL/ATP5F1B/ATP5F1C/ATP5F1D/ATP5MC1/ATP5MD/ATP5ME/ATP5MF/ATP5MG/ATP5PB/ATP5PD/ATP5PF/ATP5PO/ATPSCKMT/BCL2L1/BCS1L/CHCHD1/CHCHD10/CHDH/CLU/CNP/COA1/COA3/COQ3/COQ4/COQ5/COQ6/COQ7/COX10/COX11/COX15/COX16/COX18/COX20/COX5B/COX6A2/COX6B1/COX6C/COX7A2/COX7A2L/COX7B/COX7B2/COX7C/COX8A/CPOX/CPS1/CPT2/CYC1/CYCS/CYP11B2/DHFR2/DHODH/DMAC1/DNAJC11/DNAJC19/ECSIT/ERAL1/FDX…	252	CC
GO:0032446	protein modification by small protein conjugation	441/6243	873/17910	1.6459e-22	2.80068e-20	2.31739e-20	AAAS/ABL1/AKT1/ANAPC10/ANAPC13/ANAPC16/ANAPC2/ANAPC4/ANAPC7/ARIH1/ARIH2/ARRB1/ARRDC3/ASB13/ASB6/ASB7/ASB8/ATG10/ATG7/ATXN7L3/AXIN1/BAG2/BAG5/BCL11A/BCOR/BFAR/BIRC2/BIRC3/BIRC6/BRAP/BRCA1/BTRC/CAV1/CBL/CBLB/CBLL1/CBX8/CCDC22/CCNB1IP1/CDC14B/CDC16/CDC23/CDC26/CDC27/CDC34/CDC42/CDC73/CDK5/CDK5RAP3/CENPX/CHP1/CISH/CNOT4/COMMD1/CRBN/CRY1/CUL4A/CUL5/CUL7/DCAF1/DCAF10/DCAF11/DCAF5/DCAF7/DDB2/DDRGK1/DET1…	441	BP
GO:0019637	organophosphate metabolic process	530/6243	1090/17910	3.76957e-22	6.31253e-20	5.22323e-20	AAAS/AADAT/ABHD14B/ABHD5/ABHD6/ACACA/ACACB/ACHE/ACLY/ACOT13/ACP6/ACSL1/ACSL4/ACSS2/ADA/ADAL/ADSL/AFG1L/AFMID/AGAP2/AGK/AGPAT1/AGPAT3/AK3/AK6/AK9/AKR1A1/ALDH1A1/ALDOA/ALDOC/AMPD1/APRT/ASMTL/ATIC/ATM/ATP1A2/ATP5F1B/ATP5F1C/ATP5F1D/ATP5IF1/ATP5MC1/ATP5MC2/ATP5MC3/ATP5ME/ATP5MF/ATP5MG/ATP5PB/ATP5PD/ATP5PF/ATP5PO/ATP6V1A/ATP7A/ATPSCKMT/BAD/BID/BPGM/BPNT1/BST1/CAD/CARD11/CBR4/CCR7/CD81/CDA/CDS1/CHCHD10…	530	BP
GO:0010628	positive regulation of gene expression	822/6243	1827/17910	2.32171e-21	3.82719e-19	3.16676e-19	ABHD14B/ABL1/ABLIM3/ACTR2/ACVR1/ACVR2A/ADAM8/ADAR/AFAP1L2/AGO1/AGO2/AGO3/AGR2/AHR/AKAP8L/AKIRIN2/AKNA/AKT1/ALOX12/ALX1/ANGPTL8/ANK2/ANKRD49/APP/AR/ARID4A/ARID4B/ARMCX3/ARNTL2/ARRB1/ARX/ASF1A/ASH1L/ASH2L/ASXL2/ATF2/ATF4/ATF5/ATF6B/ATF7IP/ATM/ATRX/ATXN7L3/AUTS2/AXIN1/BACH1/BAG2/BARHL1/BATF/BCL11A/BCL9L/BMP15/BMP4/BMPR1A/BRCA1/BRD4/BRPF1/BTBD18/BTRC/C1orf61/C1QTNF1/C3/CALR/CAMK1/CAMK2N1/CARF/CASZ1/C…	822	BP
GO:0034655	nucleobase-containing compound catabolic process	318/6243	598/17910	8.8165e-21	1.43099e-18	1.18405e-18	AAAS/ADA/ADPRM/AGO1/AGO2/AGO3/AHCY/AIFM1/AKT1/ALDOA/ALDOC/ANP32A/APEX1/APOBEC2/APOBEC3B/APOBEC3C/ATM/BPGM/CARHSP1/CASP3/CDA/CIRBP/CNOT1/CNOT10/CNOT11/CNOT2/CNOT4/CNOT9/CNP/CPEB3/DCP1B/DCP2/DCPS/DCTPP1/DDX5/DEDD2/DERA/DFFA/DFFB/DHTKD1/DHX34/DIS3/DIS3L/DNPH1/DROSHA/EDC4/EIF3E/EIF4A3/ENDOG/ENPP3/ENTPD1/ENTPD5/ENTPD7/ERN2/ETF1/EXOSC4/EXOSC5/EXOSC7/FASTKD3/FOXK1/FOXK2/FTO/GALT/GPI/GPX1/GSK3A/GSPT1/GTP…	318	BP
GO:0003677	DNA binding	1016/6285	2196/16967	1.53577e-21	1.64711e-18	1.48242e-18	ABL1/ABT1/ACD/ACR/ACTL6A/ADAR/ADNP2/AGFG1/AGO1/AGO2/AHDC1/AHR/AIFM1/AIM2/AKAP8/AKAP8L/AKAP9/AKNA/ALX1/APEX1/APP/AR/ARHGAP35/ARID4A/ARID5A/ARNTL2/ARRB1/ARX/ASH1L/ASH2L/ASXL2/ASXL3/ATF2/ATF4/ATF5/ATF6B/ATM/ATR/ATRX/ATXN1L/ATXN3/BACH1/BANF1/BANF2/BASP1/BATF/BATF3/BAZ2A/BAZ2B/BBX/BCL11A/BCOR/BEND5/BRCA1/BRPF1/BTAF1/CALR/CARF/CASP8AP2/CASZ1/CC2D1A/CCNT1/CEBPG/CEBPZ/CENPX/CERS6/CGAS/CGGBP1/CHD1/CHD2/CH…	1016	MF
GO:0007005	mitochondrion organization	259/6243	466/17910	1.73307e-20	2.77029e-18	2.29224e-18	ABLIM3/ACAD9/AFG1L/AGK/AIP/AKT1/ALAS1/ALKBH7/APOO/ARIH2/ATCAY/ATF2/ATG7/ATP5F1B/ATP5F1C/ATP5F1D/ATP5IF1/ATP5MC1/ATP5MC2/ATP5MC3/ATP5ME/ATP5MF/ATP5MG/ATP5PB/ATP5PD/ATP5PF/ATP5PO/ATP7A/BAD/BAG3/BAK1/BCL2L1/BCS1L/BID/BNIP3/CALM3/CAMKMT/CCAR2/CDK5/CEP89/CHCHD10/CHCHD4/CIDEB/CISD2/CLU/CNP/COA1/COA3/COA4/COX10/COX14/COX16/COX18/COX20/CYCS/DCN/DDHD2/DHODH/DMAC1/DNAJA3/DNAJC19/ECSIT/FAM162A/FASTKD3/FIS1/…	259	BP
GO:0006950	response to stress	1575/6243	3822/17910	1.94448e-20	3.06177e-18	2.53343e-18	AAAS/AACS/ABCB1/ABCD2/ABCF1/ABCF3/ABHD2/ABL1/ABRAXAS1/ABRAXAS2/ACD/ACHE/ACKR1/ACO2/ACOD1/ACTL6A/ACTR2/ACTR5/ACTR8/ACVR1/ADA/ADAM17/ADAM8/ADAM9/ADAMTS5/ADAR/ADARB1/ADGRE2/ADGRE5/ADH5/ADNP2/ADORA3/ADPRHL2/ADRB1/ADSL/AEN/AFAP1L2/AGBL5/AGR2/AHCY/AIDA/AIFM1/AIM2/AK3/AKAP1/AKAP8/AKIRIN1/AKIRIN2/AKNA/AKR1B1/AKR1C3/AKT1/AKT1S1/ALAD/ALAS2/ALKBH1/ALKBH3/ALKBH7/ALKBH8/ALOX12/ANGPTL4/ANKZF1/ANO6/ANXA7/AOC3/A…	1575	BP
GO:0044270	cellular nitrogen compound catabolic process	336/6243	642/17910	1.97346e-20	3.06177e-18	2.53343e-18	AAAS/AADAT/ADA/ADPRM/AFMID/AGO1/AGO2/AGO3/AHCY/AIFM1/AKT1/ALDH1L2/ALDH6A1/ALDOA/ALDOC/AMDHD1/ANP32A/APEX1/APOBEC2/APOBEC3B/APOBEC3C/ATM/BLVRB/BPGM/CARHSP1/CARNMT1/CASP3/CDA/CIRBP/CNOT1/CNOT10/CNOT11/CNOT2/CNOT4/CNOT9/CNP/CPEB3/CYP2D6/CYP3A4/DCP1B/DCP2/DCPS/DCTPP1/DDX5/DEDD2/DERA/DFFA/DFFB/DHTKD1/DHX34/DIS3/DIS3L/DNPH1/DROSHA/EDC4/EIF3E/EIF4A3/ENDOG/ENPP3/ENTPD1/ENTPD5/ENTPD7/ERN2/ETF1/EXOSC4/EXOS…	336	BP
GO:0045893	positive regulation of transcription, DNA-templated	635/6243	1368/17910	3.11015e-20	4.75538e-18	3.93478e-18	ABHD14B/ABL1/ABLIM3/ACTR2/ACVR1/ACVR2A/AFAP1L2/AGO1/AGO2/AHR/AKAP8L/AKIRIN2/AKNA/AKT1/ALX1/ANKRD49/APP/AR/ARID4A/ARID4B/ARMCX3/ARNTL2/ARRB1/ASF1A/ASH1L/ASH2L/ASXL2/ATF2/ATF4/ATF5/ATF6B/ATF7IP/ATM/ATRX/ATXN7L3/AUTS2/AXIN1/BACH1/BARHL1/BATF/BCL9L/BMP15/BMP4/BMPR1A/BRCA1/BRD4/BRPF1/BTBD18/BTRC/C1orf61/CAMK1/CARF/CASZ1/CCNC/CCNE1/CCNK/CCNT1/CD28/CD40/CD80/CD81/CDC73/CDK2/CDK5RAP3/CDKN2B/CDON/CEBPG/CE…	635	BP
GO:1901566	organonitrogen compound biosynthetic process	813/6243	1819/17910	3.71437e-20	5.59808e-18	4.63207e-18	A4GALT/A4GNT/AAAS/AANAT/AASDH/ABCC5/ABCF1/ABHD17A/ABHD17B/ABHD17C/ABTB1/ACACA/ACACB/ACADM/ACAN/ACHE/ACLY/ACSL1/ACSL4/ACSS2/ADA/ADAL/ADSL/AFMID/AGK/AGO1/AGO2/AGO3/AGPAT1/AGPAT3/AK3/AK9/AKR1A1/AKT1/ALAD/ALAS1/ALAS2/ALDH18A1/ALDH3A2/ALDH9A1/ALDOA/ALDOC/ALG1/ALG10/ALG3/ALG5/ALG6/ALG8/ALG9/ALKBH1/AMD1/AMPD1/APEH/APP/APRT/ARG1/ARG2/ASAH1/ASGR2/ASL/ATF4/ATG10/ATG7/ATIC/ATP5F1B/ATP5F1C/ATP5F1D/ATP5IF1/AT…	813	BP
GO:0045934	negative regulation of nucleobase-containing compound metabolic process	624/6243	1342/17910	4.2401e-20	6.30043e-18	5.21322e-18	ACD/AHR/AKIRIN2/ALX1/APEX1/AR/ARHGAP35/ARID4A/ARID5A/ARX/ASF1A/ATF2/ATF5/ATF7IP/ATG7/ATM/ATN1/ATR/ATRX/BACH1/BACH2/BAG3/BAHD1/BASP1/BATF3/BAZ2A/BCL11A/BCL6B/BCOR/BEND5/BMP4/BRCA1/BTAF1/BTRC/CALR/CASP8AP2/CAV1/CBFA2T2/CBX1/CBX3/CBX5/CBX6/CBX7/CBX8/CBY1/CCAR2/CCDC85B/CCNE1/CCNT1/CD36/CDA/CDAN1/CDC73/CDK2/CDK5/CDK5R1/CDKN1B/CELA1/CENPJ/CGAS/CGGBP1/CHEK2/CIC/CIRBP/CITED1/CLOCK/CNBP/CNOT1/CNOT2/COPS2/…	624	BP
GO:0046700	heterocycle catabolic process	334/6243	641/17910	6.38801e-20	9.36021e-18	7.745e-18	AAAS/AADAT/ADA/ADPRM/AFMID/AGO1/AGO2/AGO3/AHCY/AIFM1/AKR7A3/AKT1/ALDH1L2/ALDH6A1/ALDOA/ALDOC/AMDHD1/ANP32A/APEX1/APOBEC2/APOBEC3B/APOBEC3C/ATM/BLVRB/BPGM/CARHSP1/CARNMT1/CASP3/CDA/CIRBP/CNOT1/CNOT10/CNOT11/CNOT2/CNOT4/CNOT9/CNP/CPEB3/DCP1B/DCP2/DCPS/DCTPP1/DDX5/DEDD2/DERA/DFFA/DFFB/DHTKD1/DHX34/DIS3/DIS3L/DNPH1/DROSHA/EDC4/EIF3E/EIF4A3/ENDOG/ENPP3/ENTPD1/ENTPD5/ENTPD7/ERN2/ETF1/EXOSC4/EXOSC5/EXOS…	334	BP
GO:0055086	nucleobase-containing small molecule metabolic process	376/6243	740/17910	7.40751e-20	1.07054e-17	8.85804e-18	AAAS/AADAT/ABHD14B/ACACA/ACACB/ACLY/ACOT13/ACSL1/ACSL4/ACSS2/ADA/ADAL/ADPRM/ADSL/AFG1L/AFMID/AGPAT1/AGPAT3/AHCY/AK3/AK6/AK9/ALDH6A1/ALDOA/ALDOC/AMD1/AMPD1/APOBEC2/APOBEC3B/APOBEC3C/APRT/ASMTL/ATIC/ATP1A2/ATP5F1B/ATP5F1C/ATP5F1D/ATP5IF1/ATP5MC1/ATP5MC2/ATP5MC3/ATP5ME/ATP5MF/ATP5MG/ATP5PB/ATP5PD/ATP5PF/ATP5PO/ATP6V1A/ATP7A/ATPSCKMT/BAD/BID/BPGM/BPNT1/BST1/CAD/CARD11/CBR4/CDA/CDS1/CHCHD10/CMPK1/CNP/…	376	BP
GO:0009117	nucleotide metabolic process	339/6243	654/17910	9.78541e-20	1.39508e-17	1.15434e-17	AAAS/AADAT/ABHD14B/ACACA/ACACB/ACLY/ACOT13/ACSL1/ACSL4/ACSS2/ADA/ADAL/ADSL/AFG1L/AFMID/AGPAT1/AGPAT3/AK3/AK6/AK9/ALDOA/ALDOC/AMPD1/APRT/ASMTL/ATIC/ATP1A2/ATP5F1B/ATP5F1C/ATP5F1D/ATP5IF1/ATP5MC1/ATP5MC2/ATP5MC3/ATP5ME/ATP5MF/ATP5MG/ATP5PB/ATP5PD/ATP5PF/ATP5PO/ATP6V1A/ATP7A/ATPSCKMT/BAD/BID/BPGM/BPNT1/BST1/CAD/CARD11/CBR4/CDA/CDS1/CHCHD10/CMPK1/CNP/COA6/COASY/COQ9/COX10/COX15/COX5B/COX6B1/COX6C/COX…	339	BP
GO:0009894	regulation of catabolic process	449/6243	916/17910	1.11938e-19	1.57459e-17	1.30288e-17	AAAS/ABCD2/ABHD5/ABL1/ABL2/ACACB/ADAM8/ADAM9/ADRA1A/AGAP2/AGO2/AIFM1/AKT1/ALAD/ANP32A/APEX1/ATG7/ATM/ATP5IF1/ATP6V0E2/ATP6V1A/ATP6V1E1/ATRAID/ATXN3/AXIN1/AZIN1/AZIN2/BAD/BAG2/BAG3/BAG5/BBS7/BCAP31/BNIP3/BTRC/CARHSP1/CASP3/CAV1/CCAR2/CCDC22/CD81/CDK4/CDK5/CDK5R1/CDK5RAP3/CDKN1B/CHEK2/CHMP4B/CHMP6/CIRBP/CISD2/CLU/CNOT1/COMMD1/CPEB3/CPTP/CRTC3/CSNK1D/CSNK1E/CSNK2A1/DAB2IP/DACT1/DAP/DCN/DCP2/DDA1/DDR…	449	BP
GO:1901361	organic cyclic compound catabolic process	351/6243	685/17910	2.38162e-19	3.29683e-17	2.72792e-17	AAAS/AADAT/ADA/ADPRM/AFMID/AGO1/AGO2/AGO3/AHCY/AIFM1/AKR1D1/AKR7A3/AKT1/ALDH1L2/ALDH6A1/ALDOA/ALDOC/AMDHD1/ANP32A/APEX1/APOBEC2/APOBEC3B/APOBEC3C/ATM/BLVRB/BPGM/CARHSP1/CARNMT1/CASP3/CDA/CIRBP/CNOT1/CNOT10/CNOT11/CNOT2/CNOT4/CNOT9/CNP/CPEB3/CYP27B1/CYP39A1/CYP3A4/CYP7A1/DCP1B/DCP2/DCPS/DCTPP1/DDX5/DEDD2/DERA/DFFA/DFFB/DHTKD1/DHX34/DIS3/DIS3L/DNPH1/DROSHA/EDC4/EIF3E/EIF4A3/ENDOG/ENPP3/ENTPD1/ENTPD…	351	BP
GO:0016567	protein ubiquitination	397/6243	794/17910	2.40622e-19	3.29683e-17	2.72792e-17	ABL1/AKT1/ANAPC10/ANAPC13/ANAPC16/ANAPC2/ANAPC4/ANAPC7/ARIH1/ARIH2/ARRB1/ARRDC3/ASB13/ASB6/ASB7/ASB8/ATG7/ATXN7L3/AXIN1/BAG2/BAG5/BCOR/BFAR/BIRC2/BIRC3/BIRC6/BRAP/BRCA1/BTRC/CAV1/CBL/CBLB/CBLL1/CBX8/CCDC22/CCNB1IP1/CDC14B/CDC16/CDC23/CDC26/CDC27/CDC34/CDC42/CDC73/CDK5/CDK5RAP3/CENPX/CHP1/CISH/CNOT4/COMMD1/CRBN/CRY1/CUL4A/CUL5/CUL7/DCAF1/DCAF10/DCAF11/DCAF5/DCAF7/DDB2/DET1/DNAJA1/DZIP3/ELOB/ELOC/E…	397	BP
GO:0051726	regulation of cell cycle	543/6243	1149/17910	2.49016e-19	3.3681e-17	2.78689e-17	ABL1/ABRAXAS1/ADAM17/ADARB1/AFAP1L2/AKAP9/AKT1/ALMS1/ANAPC10/ANAPC16/ANAPC2/ANAPC4/ANAPC7/ANKRD53/APEX1/APP/ATF2/ATF5/ATM/ATR/ATRX/AURKC/BABAM1/BAD/BAK1/BBS4/BCL2L1/BCR/BID/BIN1/BIRC2/BIRC6/BMP4/BORA/BRCA1/BRCC3/BRD4/BRINP3/BTC/BTG3/BTRC/C6orf89/CAB39/CABLES2/CALM3/CALR/CAMK2N1/CASP3/CBX3/CBX5/CCAR2/CCDC8/CCL2/CCNC/CCNE1/CCNK/CCNT1/CD28/CDC14B/CDC16/CDC23/CDC26/CDC27/CDC42/CDC7/CDC73/CDK10/CDK12/…	543	BP
GO:1901135	carbohydrate derivative metabolic process	550/6243	1169/17910	4.55369e-19	6.0812e-17	5.03182e-17	A4GALT/A4GNT/AAAS/AADAT/ABCC5/ABHD10/ABHD14B/ABHD6/ACACA/ACACB/ACAN/ACLY/ACOT13/ACP6/ACSL1/ACSL4/ACSS2/ADA/ADAMTS9/ADSL/AFG1L/AGA/AGO2/AHCY/AK3/AK9/AKR1A1/AKR1B1/AKR1C3/AKR7A2/AKT1/ALDH1A1/ALDOA/ALDOC/ALG1/ALG10/ALG3/ALG5/ALG6/ALG8/ALG9/AMD1/AMPD1/APOBEC2/APOBEC3B/APOBEC3C/APRT/ASAH1/ASGR2/ATIC/ATP1A2/ATP5F1B/ATP5F1C/ATP5F1D/ATP5IF1/ATP5MC1/ATP5MC2/ATP5MC3/ATP5ME/ATP5MF/ATP5MG/ATP5PB/ATP5PD/ATP5P…	550	BP
GO:0044281	small molecule metabolic process	882/6243	2012/17910	5.66359e-19	7.40617e-17	6.12815e-17	AAAS/AACS/AADAT/AASDH/AASDHPPT/ABCC5/ABCD2/ABCD3/ABCD4/ABHD10/ABHD14B/ABHD5/ACACA/ACACB/ACAD8/ACAD9/ACADM/ACADS/ACAN/ACBD5/ACLY/ACO2/ACOT13/ACOX3/ACSL1/ACSL4/ACSS2/ACSS3/ADA/ADAL/ADH1A/ADH1B/ADH1C/ADH5/ADPRM/ADSL/AFG1L/AFMID/AGPAT1/AGPAT3/AGPS/AHCY/AHCYL1/AK3/AK6/AK9/AKR1A1/AKR1B1/AKR1C3/AKR1D1/AKR7A2/AKT1/ALDH18A1/ALDH1A1/ALDH1A3/ALDH1L2/ALDH2/ALDH3A2/ALDH6A1/ALDOA/ALDOC/ALKBH7/ALOX12/AMD1/AMDHD…	882	BP
GO:0019439	aromatic compound catabolic process	337/6243	655/17910	5.68625e-19	7.40617e-17	6.12815e-17	AAAS/AADAT/ADA/ADPRM/AFMID/AGO1/AGO2/AGO3/AHCY/AIFM1/AKT1/ALDH1L2/ALDOA/ALDOC/AMDHD1/ANP32A/APEX1/APOBEC2/APOBEC3B/APOBEC3C/ATM/BLVRB/BPGM/CARHSP1/CARNMT1/CASP3/CDA/CIRBP/CNOT1/CNOT10/CNOT11/CNOT2/CNOT4/CNOT9/CNP/CPEB3/DCP1B/DCP2/DCPS/DCTPP1/DDX5/DEDD2/DERA/DFFA/DFFB/DHTKD1/DHX34/DIS3/DIS3L/DNPH1/DROSHA/EDC4/EIF3E/EIF4A3/ENDOG/ENPP3/ENTPD1/ENTPD5/ENTPD7/ERN2/ETF1/EXOSC4/EXOSC5/EXOSC7/FAH/FASTKD3/…	337	BP
GO:0006753	nucleoside phosphate metabolic process	340/6243	663/17910	7.61459e-19	9.79683e-17	8.10627e-17	AAAS/AADAT/ABHD14B/ACACA/ACACB/ACLY/ACOT13/ACSL1/ACSL4/ACSS2/ADA/ADAL/ADSL/AFG1L/AFMID/AGPAT1/AGPAT3/AK3/AK6/AK9/ALDOA/ALDOC/AMPD1/APRT/ASMTL/ATIC/ATP1A2/ATP5F1B/ATP5F1C/ATP5F1D/ATP5IF1/ATP5MC1/ATP5MC2/ATP5MC3/ATP5ME/ATP5MF/ATP5MG/ATP5PB/ATP5PD/ATP5PF/ATP5PO/ATP6V1A/ATP7A/ATPSCKMT/BAD/BID/BPGM/BPNT1/BST1/CAD/CARD11/CBR4/CDA/CDS1/CHCHD10/CMPK1/CNP/COA6/COASY/COQ9/COX10/COX15/COX5B/COX6B1/COX6C/COX…	340	BP
GO:0016310	phosphorylation	969/6243	2243/17910	1.29511e-18	1.6462e-16	1.36213e-16	AAAS/ABI1/ABL1/ABL2/ACSL1/ACVR1/ACVR2A/ADAM10/ADAM17/ADAM8/ADAM9/ADAR/ADARB1/ADCK1/ADCK2/ADCK5/ADRA1A/AFAP1L2/AFG1L/AGAP2/AGK/AIDA/AK3/AK6/AK9/AKAP12/AKAP8/AKAP8L/AKAP9/AKT1/AKT1S1/ALDH18A1/ALDOA/ALDOC/ALPK3/ANKLE2/APP/AR/ARHGEF5/ARL2BP/ARRB1/ASH1L/ATM/ATP23/ATP5F1B/ATP5F1C/ATP5F1D/ATP5MC1/ATP5MC2/ATP5MC3/ATP5ME/ATP5MF/ATP5MG/ATP5PB/ATP5PD/ATP5PF/ATP5PO/ATP6AP1/ATP6AP2/ATP7A/ATPSCKMT/ATR/AURKC/AX…	969	BP
GO:0022402	cell cycle process	591/6243	1280/17910	3.08137e-18	3.87005e-16	3.20223e-16	AAAS/ABCB1/ABL1/ABRAXAS1/ABRAXAS2/ACTR2/ACVR1/ADAM17/AKAP8/AKAP8L/AKAP9/AKT1/ALKBH4/ALMS1/ANAPC10/ANAPC16/ANAPC2/ANAPC4/ANAPC7/ANKLE2/ANKRD53/APEX1/APP/ARL2/ARL3/ARPP19/ATF2/ATF5/ATM/ATRX/AURKC/BABAM1/BACH1/BANF1/BBS4/BCL2L1/BID/BIN1/BIN3/BIRC6/BMP4/BOD1/BORA/BRCA1/BRCC3/BRD4/BRINP3/BTBD18/BTC/BTRC/C2CD3/CAB39/CACUL1/CALM3/CALR/CBX3/CBX5/CCDC8/CCL2/CCNB1IP1/CCNE1/CCNK/CD28/CDC14B/CDC16/CDC23/CDC2…	591	BP
GO:0032991	protein-containing complex	1958/6418	4980/18675	8.07296e-18	5.92914e-16	4.58412e-16	AAAS/ABCD4/ABCF1/ABHD6/ABI1/ABL1/ABRAXAS1/ABRAXAS2/ABT1/ACD/ACR/ACTL6A/ACTR10/ACTR1B/ACTR2/ACTR3B/ACTR5/ACTR8/ACVR1/ACVR2A/ADAM8/ADAR/ADRM1/AGFG1/AGK/AGL/AGO1/AGO2/AGO3/AHR/AHSP/AIM2/AIP/AKAP17A/AKAP7/AKAP8L/AKAP9/AKIRIN2/AKT1/AKT1S1/ALX1/AMOTL1/ANAPC10/ANAPC13/ANAPC16/ANAPC2/ANAPC4/ANAPC7/ANKRA2/ANO6/AP1G1/AP1M1/AP1M2/AP1S1/AP2A2/AP2B1/AP2M1/AP2S1/AP3B1/AP3S1/AP4B1/AP4M1/AP5B1/AP5M1/APC2/APEX1/A…	1958	CC
GO:0006886	intracellular protein transport	408/6243	833/17910	6.95762e-18	8.63564e-16	7.14546e-16	AAAS/ABLIM3/ACD/ACOX3/AGFG1/AGK/AGPS/AHCYL1/AIP/AKAP12/AKAP8L/AKT1/AP1G1/AP1M1/AP1M2/AP1S1/AP2A2/AP2M1/AP2S1/AP3B1/AP3S1/AP4B1/AP4M1/APPL2/ARFGAP3/ARFIP1/ARIH2/ARL6/ATP5IF1/BAG3/BCAP31/BCR/BID/BMP4/C17orf75/C2CD5/CALR/CAMK1/CBLB/CD36/CD81/CDC40/CDK5/CDK5R1/CEP131/CEP290/CHCHD4/CHML/CHMP4B/CHP1/CHTOP/CLIP1/CLSTN1/CLU/COG7/COPB1/COPG1/COPG2/CPSF2/CPSF3/CROT/DDX19B/DDX39A/DMAP1/DNAJC19/DNAJC27/DUSP1…	408	BP
GO:0033365	protein localization to organelle	393/6243	798/17910	9.3907e-18	1.152e-15	9.53208e-16	ABHD17A/ABHD17B/ABHD17C/ABLIM3/ACD/ACOX3/ADAM10/AGK/AGPS/AIP/AKT1/ANK2/ANKRD13A/ANKRD13C/AP3B1/AP4M1/APPL2/ARF6/ARFRP1/ARIH2/ARL1/ARL2/ARL2BP/ARL3/ARL6/ATP5IF1/ATR/ATRX/BAD/BAG3/BBS2/BBS4/BID/BMP4/BOD1/BYSL/C12orf66/C2CD3/CALM3/CALR/CBLB/CC2D2A/CCDC66/CCT7/CD36/CD81/CDK5/CDK5RAP3/CENPQ/CEP131/CEP192/CHCHD10/CHCHD4/CHMP4B/CHMP7/CHP1/CLU/CNGB1/CNTLN/COG7/COX18/CPLANE1/CRIPT/CROT/CSNK1D/CTCF/CTDNEP1…	393	BP
GO:0140110	transcription regulator activity	910/6285	1977/16967	1.99875e-18	1.42911e-15	1.28622e-15	ABL1/ABT1/ACTL6A/ADNP2/AHR/AIP/AKNA/ALX1/APEX1/AR/ARHGAP35/ARID4A/ARID4B/ARID5A/ARL2BP/ARNTL2/ARX/ASH1L/ATF2/ATF4/ATF5/ATF6B/ATF7IP/ATN1/ATRX/ATXN7L3/BACH1/BACH2/BARHL1/BASP1/BATF/BATF3/BBX/BCL11A/BCL6B/BCL9L/BCOR/BIRC2/BMPR1A/BRCA1/BRD4/BTAF1/BUD31/CARF/CARHSP1/CASP8AP2/CASZ1/CBFA2T2/CC2D1A/CCNE1/CEBPG/CEBPZ/CERS6/CGGBP1/CIC/CITED1/CITED4/CLOCK/CNBP/CNOT2/COPS5/CREB1/CREB3L4/CREB5/CREBBP/CREG1/C…	910	MF
GO:0015031	protein transport	749/6243	1689/17910	1.54547e-17	1.87411e-15	1.55071e-15	AAAS/AACS/ABL1/ABLIM3/ACAP1/ACD/ACHE/ACOX3/ADAM8/ADAM9/ADAMTS9/AGAP2/AGFG1/AGK/AGPS/AHCYL1/AIM2/AIP/AKAP12/AKAP8/AKAP8L/AKT1/ANK2/ANKRD50/ANXA4/AP1G1/AP1M1/AP1M2/AP1S1/AP2A2/AP2M1/AP2S1/AP3B1/AP3S1/AP4B1/AP4M1/AP5B1/AP5M1/APPL2/ARF6/ARFGAP1/ARFGAP3/ARFIP1/ARFRP1/ARG2/ARHGEF5/ARIH2/ARL2/ARL2BP/ARL4D/ARL6/ARL8A/ARL8B/ARRB1/ASTN2/ATG10/ATG4C/ATG4D/ATG7/ATG9A/ATP5IF1/ATP6AP1/ATP6V0E2/ATP6V1A/ATP6V1E1…	749	BP
GO:0016604	nuclear body	373/6418	764/18675	3.24497e-17	2.25781e-15	1.74563e-15	ABL1/ABRAXAS1/ACADM/ACD/ADPRHL2/AK6/AKAP17A/AKAP8L/ALKBH8/ALX1/APEX1/AR/ARHGAP18/ARIH1/ARL6IP4/ARRB1/ASCC1/ATF7IP/ATR/ATRX/ATXN2L/BABAM1/BASP1/BAZ2A/BCAS2/BRD1/BRD2/C11orf54/C12orf57/CASP8AP2/CBLL1/CBX5/CBY1/CD2BP2/CDC14A/CDC34/CDC40/CDK12/CDK13/CDK2/CELF3/CENPI/CHEK2/CHTOP/CKAP4/CLK2/CLK3/COPS4/CREBBP/CRY2/CSTF2/CWC25/CXXC1/DCAF7/DDX1/DDX20/DDX39A/DDX3X/DGKZ/DHX15/DPP3/DRG1/DSN1/DVL2/DYRK1A/DYRK…	373	CC
GO:0031329	regulation of cellular catabolic process	398/6243	814/17910	2.60434e-17	3.12225e-15	2.58347e-15	AAAS/ABCD2/ABHD5/ABL1/ABL2/ACACB/ADAM8/ADAM9/ADRA1A/AGO2/AIFM1/AKT1/ALAD/ANP32A/APEX1/ATG7/ATM/ATP5IF1/ATP6V0E2/ATP6V1A/ATP6V1E1/ATRAID/ATXN3/AXIN1/BAD/BAG2/BAG3/BAG5/BBS7/BCAP31/BNIP3/BTRC/CARHSP1/CASP3/CAV1/CCAR2/CCDC22/CD81/CDK5/CDK5R1/CDK5RAP3/CHMP4B/CIRBP/CISD2/CLU/CNOT1/COMMD1/CPEB3/CPTP/CSNK1D/CSNK1E/CSNK2A1/DAB2IP/DACT1/DAP/DCN/DCP2/DDA1/DDRGK1/DET1/DFFA/DHX34/DIS3/DRAM2/DVL1/EDEM1/EDEM2/…	398	BP
GO:0006281	DNA repair	266/6243	502/17910	2.63662e-17	3.12543e-15	2.5861e-15	ABL1/ABRAXAS1/ACTL6A/ACTR2/ACTR5/ACTR8/ADPRHL2/ALKBH1/ALKBH3/APEX1/ASCC1/ASF1A/ASTE1/ATM/ATP23/ATR/ATRX/ATXN3/BABAM1/BACH1/BRCA1/BRCC3/CBX8/CDC14B/CDK2/CDKN2D/CEBPG/CENPX/CEP164/CETN2/CGAS/CHD1L/CHEK2/CINP/COPS2/COPS3/COPS4/COPS5/COPS6/COPS7A/COPS7B/CSNK1E/CUL4A/CYREN/DCLRE1A/DDB2/DDX1/DMAP1/EME1/ERCC2/ERCC3/ERCC4/ERCC5/ERCC6/ERCC6L2/ETAA1/EXD2/EXO5/FAM168A/FAN1/FANCE/FANCL/FANCM/FIGNL1/FTO/FUS/F…	266	BP
GO:0045184	establishment of protein localization	792/6243	1803/17910	2.79064e-17	3.27125e-15	2.70676e-15	AAAS/AACS/ABL1/ABLIM3/ACAP1/ACD/ACHE/ACOX3/ADAM8/ADAM9/ADAMTS9/AGAP2/AGFG1/AGK/AGPS/AHCYL1/AIM2/AIP/AKAP12/AKAP8/AKAP8L/AKT1/ANK2/ANKRD50/ANXA4/AP1G1/AP1M1/AP1M2/AP1S1/AP2A2/AP2M1/AP2S1/AP3B1/AP3S1/AP4B1/AP4M1/AP5B1/AP5M1/APPL2/ARF6/ARFGAP1/ARFGAP3/ARFIP1/ARFRP1/ARG2/ARHGEF5/ARIH2/ARL2/ARL2BP/ARL4D/ARL6/ARL8A/ARL8B/ARRB1/ASTN2/ATG10/ATG4C/ATG4D/ATG7/ATG9A/ATP5IF1/ATP6AP1/ATP6V0E2/ATP6V1A/ATP6V1E1…	792	BP
GO:0012505	endomembrane system	1674/6418	4213/18675	7.63497e-17	5.04671e-15	3.90187e-15	A4GALT/A4GNT/AAAS/ABCA3/ABCD4/ABCF1/ABHD17A/ABHD17B/ABHD17C/ABHD2/ABHD6/ABI1/ABL1/ACACB/ACAN/ACAP1/ACBD3/ACHE/ACKR1/ACLY/ACR/ACRBP/ACSL1/ACSL4/ACTR10/ACTR1B/ACTR2/ADAM10/ADAM8/ADAMTS5/ADAMTS9/ADGRE3/ADGRE5/ADGRG3/ADRA1A/ADRB1/AEN/AGA/AGFG1/AGL/AGPAT1/AGPAT3/AGR2/AHCYL1/AK9/AKAP3/AKAP8/AKAP9/AKIRIN1/AKR7A2/ALAD/ALDH3A2/ALDOA/ALDOC/ALG1/ALG10/ALG3/ALG5/ALG6/ALG8/ALG9/ALX1/AMBN/ANGEL1/ANK1/ANK2/ANKL…	1674	CC
GO:0000278	mitotic cell cycle	446/6243	934/17910	5.6566e-17	6.53423e-15	5.40667e-15	AAAS/ABCB1/ABL1/ABRAXAS2/ACVR1/ADAM17/AFAP1L2/AKAP8/AKAP8L/AKAP9/AKT1/ALMS1/ANAPC10/ANAPC16/ANAPC2/ANAPC4/ANAPC7/ANKLE2/ANKRD53/APEX1/APP/ARL3/ARPP19/ATF2/ATM/ATRX/AURKC/BACH1/BANF1/BBS4/BCL2L1/BID/BIN3/BMP4/BOD1/BORA/BRCA1/BRD4/BRINP3/BTC/BTG3/BTRC/CACUL1/CALM3/CCDC8/CCL2/CCNE1/CCNO/CD28/CDC16/CDC23/CDC26/CDC27/CDC34/CDC7/CDC73/CDK10/CDK13/CDK2/CDK2AP2/CDK4/CDK5RAP3/CDKN1B/CDKN2B/CDKN2C/CDKN2D/C…	446	BP
GO:0006091	generation of precursor metabolites and energy	265/6243	502/17910	5.69809e-17	6.53423e-15	5.40667e-15	AAAS/AACS/ACO2/ACSS2/ACSS3/ADH1A/ADH1B/ADH1C/ADH5/ADSL/AFG1L/AGL/AK9/AKR1A1/AKR1B1/AKR7A2/AKR7A3/AKT1/ALDH1A1/ALDH2/ALDOA/ALDOC/AOX1/ASPH/ATP5F1B/ATP5F1C/ATP5F1D/ATP5IF1/ATP5MC1/ATP5MC2/ATP5MC3/ATP5ME/ATP5MF/ATP5MG/ATP5PB/ATP5PD/ATP5PF/ATP5PO/ATP7A/ATPSCKMT/BID/BLOC1S1/BNIP3/BPGM/C15orf48/CAVIN3/CHCHD10/CISD1/COA6/COQ9/COX10/COX11/COX15/COX5B/COX6A2/COX6B1/COX6C/COX7A2/COX7A2L/COX7B/COX7B2/COX7C/…	265	BP
GO:0080135	regulation of cellular response to stress	354/6243	713/17910	9.21754e-17	1.04565e-14	8.65207e-15	AAAS/ABL1/ABRAXAS1/ACTR2/AGR2/AIDA/AKT1/AKT1S1/APP/ARG2/ARHGEF5/ARMT1/ATF4/ATF6B/ATG7/ATM/ATR/ATXN3/AXIN1/BABAM1/BAD/BAG2/BAG3/BAG5/BAK1/BCAP31/BCL2L1/BDKRB2/BFAR/BID/BMPR1A/BRCA1/BRCC3/CAMK2D/CASP9/CAV1/CBX8/CCAR2/CCR7/CD27/CD36/CD44/CDKN2D/CEBPG/CGAS/CHEK2/CHORDC1/CLU/COPS5/CREBBP/CRY1/CUL4A/CYLD/CYREN/DAB2IP/DACT1/DDIAS/DDX5/DLG1/DNAJA1/DNAJC2/DNAJC7/DUSP19/DUSP3/DVL2/DYRK1A/DYRK3/EDEM1/EDEM2/…	354	BP
GO:0018193	peptidyl-amino acid modification	515/6243	1107/17910	9.97398e-17	1.11942e-14	9.26251e-15	AAAS/ABI1/ABL1/ABL2/ACTL6A/ACVR1/ADAM17/ADH5/ADRA1A/AFAP1L2/AGBL1/AGBL5/AKAP9/AKT1/ALG5/ALG8/APP/ARID4A/ARID4B/ARL2BP/ARRB1/ASGR2/ASH1L/ASH2L/ASPH/ATF2/ATM/ATP7A/ATPSCKMT/ATR/ATRX/AURKC/AUTS2/AXIN1/BAK1/BAZ1A/BCL11A/BCOR/BDKRB2/BLOC1S1/BRCA1/BRD1/BRD4/BRPF1/BRPF3/BST1/BTK/CAB39/CAD/CALM3/CAMK1/CAMK2D/CAMKMT/CAV1/CD36/CD40/CD44/CD80/CD81/CDK10/CDK2/CDK5/CDK5R1/CEP41/CHCHD4/CHEK2/CHMP6/CLCF1/CLK1/C…	515	BP
GO:0051276	chromosome organization	510/6243	1097/17910	1.6702e-16	1.8548e-14	1.53473e-14	ABL1/ABRAXAS1/ACD/ACTL6A/ACTR6/ACTR8/AIFM1/AKAP8/AKAP8L/ANKRD53/APEX1/ARID4A/ARID4B/ARRB1/ASF1A/ASH1L/ASH2L/ATF2/ATF7IP/ATM/ATR/ATRX/ATXN3/ATXN7/ATXN7L3/AURKC/AUTS2/BABAM1/BAHD1/BAZ1A/BAZ2A/BAZ2B/BCOR/BOD1/BRCA1/BRCC3/BRD1/BRD2/BRD4/BRPF1/BRPF3/C6orf89/CABIN1/CAMK2D/CBX3/CBX6/CBX7/CBX8/CCNB1IP1/CCNE1/CCT7/CDAN1/CDC23/CDC26/CDC27/CDC73/CDK2/CDK5/CENPI/CENPN/CENPQ/CENPX/CETN2/CHD1/CHD1L/CHD2/CHD6/C…	510	BP
GO:0010468	regulation of gene expression	1912/6243	4819/17910	1.88946e-16	2.07644e-14	1.71812e-14	AAAS/ABHD14B/ABL1/ABLIM3/ABT1/ACACB/ACOD1/ACTL6A/ACTR2/ACVR1/ACVR2A/ADAM8/ADAR/ADGRG3/ADNP2/ADORA3/AFAP1L2/AGO1/AGO2/AGO3/AGR2/AHCYL1/AHR/AIM2/AKAP17A/AKAP8L/AKIRIN2/AKNA/AKT1/ALKBH1/ALOX12/ALX1/ANGPTL8/ANK2/ANKRD49/ANP32A/ANXA4/ANXA7/APEX1/APP/AR/ARHGAP35/ARHGEF5/ARID4A/ARID4B/ARID5A/ARMCX3/ARNTL2/ARRB1/ARX/ASCC1/ASF1A/ASH1L/ASH2L/ASXL2/ATF2/ATF4/ATF5/ATF6B/ATF7IP/ATM/ATN1/ATP7A/ATRAID/ATRX/ATXN…	1912	BP
GO:0031324	negative regulation of cellular metabolic process	1028/6243	2432/17910	2.07831e-16	2.26043e-14	1.87036e-14	ABCD2/ABL1/ACACB/ACD/ADAR/ADARB1/ADRA1A/AGO1/AGO2/AGO3/AHR/AIDA/AKIRIN2/AKR1C3/AKT1/AKT1S1/ALAD/ALX1/ANKLE2/ANKRD13A/APEX1/APP/APPL2/AR/ARHGAP35/ARID4A/ARID5A/ARPP19/ARRB1/ARX/ASF1A/ASH1L/ATCAY/ATF2/ATF4/ATF5/ATF7IP/ATG7/ATM/ATN1/ATR/ATRAID/ATRX/BACH1/BACH2/BAG2/BAG3/BAG5/BAHD1/BAK1/BASP1/BATF3/BAZ2A/BCL11A/BCL6B/BCOR/BCR/BDKRB1/BDKRB2/BEND5/BEX3/BIN1/BIRC6/BMP4/BNIP3/BOD1/BRCA1/BTAF1/BTRC/C3/C3o…	1028	BP
GO:0015833	peptide transport	755/6243	1722/17910	3.04229e-16	3.27512e-14	2.70996e-14	AAAS/AACS/ABL1/ABLIM3/ACAP1/ACD/ACHE/ACOX3/ADAM8/ADAM9/ADAMTS9/AGAP2/AGFG1/AGK/AGPS/AHCYL1/AIM2/AIP/AKAP12/AKAP8/AKAP8L/AKT1/ANK2/ANKRD50/ANXA4/AP1G1/AP1M1/AP1M2/AP1S1/AP2A2/AP2M1/AP2S1/AP3B1/AP3S1/AP4B1/AP4M1/AP5B1/AP5M1/APPL2/ARF6/ARFGAP1/ARFGAP3/ARFIP1/ARFRP1/ARG2/ARHGEF5/ARIH2/ARL2/ARL2BP/ARL4D/ARL6/ARL8A/ARL8B/ARRB1/ASTN2/ATG10/ATG4C/ATG4D/ATG7/ATG9A/ATP5IF1/ATP6AP1/ATP6V0E2/ATP6V1A/ATP6V1E1…	755	BP
GO:0030163	protein catabolic process	387/6243	799/17910	4.81721e-16	5.13349e-14	4.24765e-14	ABHD13/ABHD17A/ABHD17B/ABHD17C/ACR/ADAM8/ADAM9/ADAMTS9/AFG1L/AGAP2/AKT1/ALAD/ANAPC10/ANAPC16/ANAPC2/ANAPC4/ANAPC7/AP2A2/AP2B1/AP2M1/AP2S1/AREL1/ARIH1/ARIH2/ARRB1/ATG7/ATM/ATP5IF1/ATRAID/ATXN3/AXIN1/AZIN1/AZIN2/BAG2/BAG3/BAG5/BBS7/BCAP31/BFAR/BIRC2/BNIP3/BTRC/CACUL1/CAV1/CBL/CCAR2/CCDC115/CCDC22/CD81/CDC16/CDC23/CDC26/CDC27/CDC34/CDK2/CDK5RAP3/CDKN1B/CEACAM1/CELA1/CHEK2/CHMP4B/CHMP6/CLN3/CLN5/CLN8…	387	BP
GO:0043933	protein-containing complex subunit organization	873/6243	2032/17910	5.55033e-16	5.85559e-14	4.84514e-14	ABL1/ACACA/ACACB/ACAD9/ACAN/ACHE/ACOT13/ACTR2/ACTR3B/ADAR/ADRM1/ADSL/AGO1/AGO2/AGO3/AIM2/AKAP9/ALAD/ALDH1A3/ALDOA/ANGPTL4/ANKRA2/ANKRD28/ANKRD53/ANO6/AP2B1/AP2M1/AP2S1/APEH/APPL2/AR/ARF6/ARG1/ARHGAP18/ARHGEF5/ARL2/ARL6/ARPC1B/ARPC5/ARPIN/ASF1A/ASH2L/ASPH/ATF7IP/ATL1/ATL2/ATM/ATP5F1D/ATP5IF1/ATP7A/ATR/ATRX/ATXN10/ATXN2L/AVIL/AXIN1/B4GALT1/BAD/BAZ2A/BBS10/BBS4/BCL9L/BCS1L/BET1/BID/BIN1/BIRC2/BIRC3/…	873	BP
GO:0003824	catalytic activity	2023/6285	4828/16967	1.10551e-16	5.92828e-14	5.33553e-14	A4GALT/A4GNT/AACS/AADAT/AANAT/AASDH/AASDHPPT/ABCB1/ABCD2/ABCD3/ABCD4/ABCF1/ABCF3/ABHD10/ABHD13/ABHD14B/ABHD15/ABHD17A/ABHD17B/ABHD17C/ABHD2/ABHD5/ABHD6/ABL1/ABL2/ACACA/ACACB/ACAD8/ACAD9/ACADM/ACADS/ACHE/ACLY/ACO2/ACOD1/ACOT13/ACP2/ACP6/ACR/ACSL1/ACSL4/ACSM3/ACSS2/ACSS3/ACVR1/ACVR2A/ADA/ADAM10/ADAM17/ADAM20/ADAM8/ADAM9/ADAMTS5/ADAMTS9/ADAR/ADAT1/ADCK1/ADCK2/ADCK5/ADH1A/ADH1B/ADH1C/ADH5/ADPRHL2/ADP…	2023	MF
GO:0045944	positive regulation of transcription by RNA polymerase II	481/6243	1031/17910	6.08338e-16	6.35443e-14	5.25789e-14	ABHD14B/ABL1/ABLIM3/ACTR2/ACVR1/ACVR2A/AGO1/AGO2/AKAP8L/AKIRIN2/AKNA/AKT1/ALX1/APP/AR/ARID4A/ARID4B/ARMCX3/ARNTL2/ARRB1/ASH1L/ASH2L/ASXL2/ATF2/ATF4/ATF5/ATF6B/ATM/ATRX/AUTS2/BACH1/BARHL1/BATF/BCL9L/BMP4/BMPR1A/BRCA1/BRD4/BTBD18/C1orf61/CAMK1/CARF/CCNC/CCNK/CCNT1/CD28/CD40/CD81/CDC73/CDK5RAP3/CDKN2B/CDON/CEBPG/CEBPZ/CELA1/CHD6/CHD7/CITED4/CLOCK/CNBP/COPS5/CREB1/CREB3L4/CREBBP/CREM/CSRNP2/CSRNP3/CX…	481	BP
GO:0042886	amide transport	764/6243	1752/17910	9.14187e-16	9.45556e-14	7.82389e-14	AAAS/AACS/ABCB1/ABL1/ABLIM3/ACAP1/ACD/ACHE/ACOX3/ADAM8/ADAM9/ADAMTS9/AGAP2/AGFG1/AGK/AGPS/AHCYL1/AIM2/AIP/AKAP12/AKAP8/AKAP8L/AKT1/ANK2/ANKRD50/ANXA4/AP1G1/AP1M1/AP1M2/AP1S1/AP2A2/AP2M1/AP2S1/AP3B1/AP3S1/AP4B1/AP4M1/AP5B1/AP5M1/APPL2/AQP9/ARF6/ARFGAP1/ARFGAP3/ARFIP1/ARFRP1/ARG2/ARHGEF5/ARIH2/ARL2/ARL2BP/ARL4D/ARL6/ARL8A/ARL8B/ARRB1/ASTN2/ATG10/ATG4C/ATG4D/ATG7/ATG9A/ATP5IF1/ATP6AP1/ATP6V0E2/ATP6V…	764	BP
GO:0051253	negative regulation of RNA metabolic process	553/6243	1214/17910	1.09324e-15	1.11977e-13	9.26544e-14	AHR/AKIRIN2/ALX1/APEX1/AR/ARHGAP35/ARID4A/ARID5A/ARX/ASF1A/ATF2/ATF5/ATF7IP/ATN1/ATRX/BACH1/BACH2/BAG3/BAHD1/BASP1/BATF3/BAZ2A/BCL11A/BCL6B/BCOR/BEND5/BMP4/BRCA1/BTAF1/BTRC/CALR/CASP8AP2/CAV1/CBFA2T2/CBX1/CBX3/CBX5/CBX6/CBX7/CBX8/CBY1/CCAR2/CCDC85B/CCNE1/CCNT1/CD36/CDC73/CDK2/CDK5/CDK5R1/CDKN1B/CELA1/CENPJ/CGGBP1/CIC/CIRBP/CITED1/CLOCK/CNBP/CNOT1/CNOT2/COPS2/CPEB3/CREB1/CREBBP/CREG1/CREM/CRY1/CRY…	553	BP
GO:0016569	covalent chromatin modification	231/6243	433/17910	1.24958e-15	1.2557e-13	1.03901e-13	ACTL6A/AKAP8/AKAP8L/ARID4A/ARID4B/ARRB1/ASH1L/ASH2L/ATF2/ATF7IP/ATM/ATRX/ATXN3/ATXN7/ATXN7L3/AURKC/AUTS2/BAZ1A/BAZ2A/BCOR/BRCA1/BRCC3/BRD1/BRD4/BRPF1/BRPF3/C6orf89/CAMK2D/CBX8/CDC73/CDK2/CDK5/CHD1/CHTOP/CLOCK/CREBBP/CRTC2/CTCF/CXXC1/DCAF1/DDB2/DMAP1/DNMT1/DNMT3A/DNMT3B/DOT1L/DPF1/DPF2/DPY30/EED/EHMT1/EHMT2/ELK4/ELP3/ENY2/EP400/EZH1/EZH2/FBL/FLCN/GATA2/GTF2B/GTF3C4/HAT1/HDAC1/HDAC11/HIPK4/HMGA2/IL…	231	BP
GO:0000122	negative regulation of transcription by RNA polymerase II	359/6243	735/17910	1.24975e-15	1.2557e-13	1.03901e-13	AKIRIN2/ALX1/AR/ARHGAP35/ARID5A/ARX/ATF2/ATF7IP/ATN1/ATRX/BACH1/BACH2/BAG3/BATF3/BCL11A/BCL6B/BCOR/BMP4/CALR/CAV1/CBFA2T2/CBX5/CBX6/CBX7/CBX8/CCNE1/CD36/CDC73/CDK2/CELA1/CGGBP1/CNBP/CNOT1/CNOT2/COPS2/CPEB3/CREBBP/CREM/CRY1/CRY2/CTCF/DAB2IP/DACT1/DCAF1/DDX20/DDX5/DEAF1/DLG1/DMAP1/DNAJA3/DNAJC17/DNMT1/DNMT3A/DNMT3B/DPF2/E2F6/EAPP/EHMT1/EHMT2/EID2/ELK4/ETV6/ETV7/EZH1/EZH2/EZR/FGF9/FGFR1/FLCN/FNIP2/F…	359	BP
GO:0006289	nucleotide-excision repair	75/6243	102/17910	1.60575e-15	1.59817e-13	1.32239e-13	ATXN3/CETN2/CHD1L/COPS2/COPS3/COPS4/COPS5/COPS6/COPS7A/COPS7B/CUL4A/DDB2/ERCC2/ERCC3/ERCC4/ERCC5/ERCC6/FAN1/GPS1/GTF2H3/GTF2H4/GTF2H5/HMGN1/ISY1/LIG3/LIG4/MMS19/NEIL2/NTHL1/OGG1/PARP1/PCNA/PNKP/POLD1/POLD2/POLD3/POLK/POLL/POLR2D/POLR2E/POLR2G/POLR2I/POLR2J/POLR2K/PPIE/PRPF19/RAD23A/RAD23B/RAD52/RBX1/RFC1/RFC4/RFC5/RPA2/RPA3/SIRT1/SLC30A9/TP53/UBB/USP45/USP7/UVSSA/XPA/XPC/XRCC1/ZNF830/AQR/CCNH/DDB…	75	BP
GO:0016570	histone modification	224/6243	420/17910	3.53885e-15	3.48924e-13	2.88713e-13	ACTL6A/AKAP8/AKAP8L/ARID4A/ARID4B/ARRB1/ASH1L/ASH2L/ATF2/ATM/ATRX/ATXN3/ATXN7/ATXN7L3/AURKC/AUTS2/BAZ1A/BAZ2A/BCOR/BRCA1/BRCC3/BRD1/BRD4/BRPF1/BRPF3/C6orf89/CAMK2D/CBX8/CDC73/CDK2/CDK5/CHTOP/CLOCK/CREBBP/CRTC2/CTCF/CXXC1/DCAF1/DDB2/DMAP1/DNMT1/DNMT3B/DOT1L/DPF1/DPF2/DPY30/EED/EHMT1/EHMT2/ELK4/ELP3/ENY2/EP400/EZH1/EZH2/FBL/FLCN/GATA2/GTF2B/GTF3C4/HAT1/HDAC1/HDAC11/HIPK4/HMGA2/IL1B/ING4/ING5/JADE2/…	224	BP
GO:0002520	immune system development	440/6243	938/17910	3.89023e-15	3.80018e-13	3.14441e-13	ABI1/ABL1/ACOD1/ACP6/ACVR2A/ADA/ADAM17/ADAM8/ADAR/ADGRG3/AGO1/AGO3/AHSP/ALAS2/ANKRD54/AP3B1/APP/ARID4A/ARIH2/ASH2L/ATM/ATP5IF1/ATP6AP1/ATP7A/ATXN1L/BAD/BAK1/BATF/BATF3/BCR/BLNK/BMP4/BPGM/BTK/C12orf29/CARD11/CARTPT/CASP3/CASP9/CCR4/CCR7/CD27/CD274/CD28/CD40/CD80/CD81/CDC42/CDC73/CDK13/CDKN2B/CEACAM1/CEBPG/CHD2/CHD7/CIAO3/CLC/CLCF1/CLEC4D/CLEC4E/CLPTM1/CNOT4/CREB1/CREBBP/CSF1/CSF1R/CSF3R/CTLA4/CTNN…	440	BP
GO:0006397	mRNA processing	258/6243	499/17910	3.98792e-15	3.85986e-13	3.1938e-13	ADAR/ADARB1/AHCYL1/AKAP17A/AKAP8L/APOBEC2/APP/ARL6IP4/BCAS2/BUD31/CCAR2/CCNT1/CD2BP2/CDC40/CDC73/CDK12/CDK13/CELF1/CELF2/CELF3/CHERP/CHTOP/CLASRP/CLP1/CMTR1/CPEB1/CPEB3/CPSF2/CPSF3/CSTF2/CTNNBL1/CWC25/CWC27/DCPS/DDX1/DDX20/DDX23/DDX39A/DDX41/DDX5/DHX15/DHX16/DHX35/DYRK1A/EIF4A3/ERCC2/ERCC3/ERN2/ESS2/FAM172A/FASTKD5/FUS/GEMIN2/GEMIN5/GEMIN6/GEMIN8/GPATCH1/GTF2H3/GTF2H4/GTF2H5/HNRNPA0/HNRNPA2B1/HNR…	258	BP
GO:0009123	nucleoside monophosphate metabolic process	192/6243	349/17910	6.32727e-15	6.06843e-13	5.02125e-13	AAAS/ADA/ADSL/AFG1L/AK3/AK6/AK9/ALDOA/ALDOC/AMPD1/APRT/ATIC/ATP1A2/ATP5F1B/ATP5F1C/ATP5F1D/ATP5IF1/ATP5MC1/ATP5MC2/ATP5MC3/ATP5ME/ATP5MF/ATP5MG/ATP5PB/ATP5PD/ATP5PF/ATP5PO/ATP6V1A/ATP7A/ATPSCKMT/BAD/BID/BPGM/CAD/CARD11/CHCHD10/CMPK1/COA6/COQ9/COX10/COX15/COX5B/COX6B1/COX6C/COX7A2L/COX7B/COX7C/COX8A/CTNS/CYC1/DCK/DGUOK/DHODH/DHTKD1/DLD/DLG1/DNAJC15/DNPH1/DTYMK/DUT/ENPP3/ENTPD5/FIGNL1/FLCN/FOXK1/FO…	192	BP
GO:0045892	negative regulation of transcription, DNA-templated	497/6243	1083/17910	7.31413e-15	6.95172e-13	5.75212e-13	AHR/AKIRIN2/ALX1/AR/ARHGAP35/ARID4A/ARID5A/ARX/ASF1A/ATF2/ATF5/ATF7IP/ATN1/ATRX/BACH1/BACH2/BAG3/BAHD1/BASP1/BATF3/BAZ2A/BCL11A/BCL6B/BCOR/BEND5/BMP4/BRCA1/BTAF1/BTRC/CALR/CAV1/CBFA2T2/CBX1/CBX3/CBX5/CBX6/CBX7/CBX8/CBY1/CCAR2/CCDC85B/CCNE1/CD36/CDC73/CDK2/CDK5/CDK5R1/CDKN1B/CELA1/CGGBP1/CIC/CITED1/CLOCK/CNBP/CNOT1/CNOT2/COPS2/CPEB3/CREB1/CREBBP/CREM/CRY1/CRY2/CTCF/DAB2IP/DACT1/DAP/DCAF1/DDX20/DDX…	497	BP
GO:0051172	negative regulation of nitrogen compound metabolic process	957/6243	2271/17910	7.89908e-15	7.44065e-13	6.15668e-13	ABL1/ACD/ADAR/ADARB1/AGAP2/AGO1/AGO2/AGO3/AHR/AIDA/AKIRIN2/AKT1/AKT1S1/ALAD/ALX1/APEX1/APP/AR/ARHGAP35/ARID4A/ARID5A/ARPP19/ARRB1/ARX/ASF1A/ASH1L/ATCAY/ATF2/ATF4/ATF5/ATF7IP/ATG7/ATM/ATN1/ATR/ATRAID/ATRX/AZIN1/AZIN2/BACH1/BACH2/BAG2/BAG3/BAG5/BAHD1/BAK1/BASP1/BATF3/BAZ2A/BCL11A/BCL6B/BCOR/BDKRB1/BDKRB2/BEND5/BEX3/BIN1/BIRC6/BMP4/BOD1/BRCA1/BTAF1/BTRC/C3/C3orf33/C5/CAAP1/CABIN1/CALM3/CALR/CAMK2N1/…	957	BP
GO:0006401	RNA catabolic process	200/6243	368/17910	9.03956e-15	8.43959e-13	6.98324e-13	AGO1/AGO2/AGO3/AKT1/ANP32A/APEX1/ATM/CARHSP1/CIRBP/CNOT1/CNOT10/CNOT11/CNOT2/CNOT4/CNOT9/CPEB3/DCP1B/DCP2/DCPS/DDX5/DEDD2/DHX34/DIS3/DIS3L/DROSHA/EDC4/EIF3E/EIF4A3/ERN2/ETF1/EXOSC4/EXOSC5/EXOSC7/FASTKD3/FTO/GSPT1/GTPBP1/HNRNPA0/HNRNPC/HNRNPU/IGF2BP1/ISG20/LSM2/LSM4/LSM5/LSM6/LSM7/MAPKAPK2/MEX3D/MLH1/MOV10/MTOR/NAF1/NANOS3/NBAS/NBDY/NCBP1/NT5C3B/PABPC1/PAN2/PARN/PATL1/PCID2/PDE12/PELO/PNRC2/PPP2CA…	200	BP
GO:0044085	cellular component biogenesis	1212/6243	2951/17910	9.55481e-15	8.84239e-13	7.31653e-13	AAAS/ABL1/ABLIM3/ABRAXAS2/ACACA/ACACB/ACAD9/ACD/ACHE/ACOT13/ACRBP/ACTR2/ACTR3B/ADAR/ADGRB3/ADRM1/ADSL/AGFG1/AGO1/AGO2/AGO3/AIM2/AKAP9/AKIRIN1/ALAD/ALDH1A3/ALDOA/ALMS1/ANGPTL4/ANK2/ANKRA2/ANKRD28/ANKRD53/ANO6/AP2B1/AP2M1/AP2S1/APP/APPL2/AR/ARF6/ARFIP2/ARG1/ARHGAP18/ARHGAP35/ARHGEF26/ARHGEF5/ARHGEF7/ARL13B/ARL2/ARL3/ARL6/ARPC1B/ARPC5/ARPIN/ARRB1/ASAP1/ASAP3/ASF1A/ASH2L/ATF7IP/ATG2A/ATG9A/ATL1/ATL2/…	1212	BP
GO:0071705	nitrogen compound transport	866/6243	2035/17910	1.26127e-14	1.15708e-12	9.57414e-13	AAAS/AACS/ABCB1/ABL1/ABLIM3/ACAP1/ACD/ACHE/ACOX3/ADA/ADAM8/ADAM9/ADAMTS9/AGAP2/AGFG1/AGK/AGPS/AGR2/AHCYL1/AIM2/AIP/AKAP12/AKAP8/AKAP8L/AKT1/ANK2/ANKRD50/ANXA4/AP1G1/AP1M1/AP1M2/AP1S1/AP2A2/AP2M1/AP2S1/AP3B1/AP3S1/AP4B1/AP4M1/AP5B1/AP5M1/APPL2/AQP9/ARF6/ARFGAP1/ARFGAP3/ARFIP1/ARFRP1/ARG1/ARG2/ARHGEF5/ARIH2/ARL2/ARL2BP/ARL4D/ARL6/ARL8A/ARL8B/ARRB1/ASTN2/ATG10/ATG4C/ATG4D/ATG7/ATG9A/ATP11B/ATP1A2/AT…	866	BP
GO:1903047	mitotic cell cycle process	388/6243	816/17910	1.52156e-14	1.38383e-12	1.14503e-12	AAAS/ABCB1/ABRAXAS2/ACVR1/ADAM17/AKAP8/AKAP8L/AKAP9/AKT1/ALMS1/ANAPC10/ANAPC16/ANAPC2/ANAPC4/ANAPC7/ANKLE2/ANKRD53/APEX1/APP/ARL3/ARPP19/ATF2/ATM/ATRX/AURKC/BACH1/BANF1/BBS4/BCL2L1/BID/BIN3/BMP4/BOD1/BORA/BRCA1/BRD4/BTC/BTRC/CACUL1/CALM3/CCDC8/CCL2/CCNE1/CD28/CDC16/CDC23/CDC26/CDC27/CDC34/CDC7/CDC73/CDK10/CDK13/CDK2/CDK2AP2/CDK4/CDK5RAP3/CDKN1B/CDKN2B/CDKN2C/CDKN2D/CENPJ/CEP126/CEP131/CEP152/CEP1…	388	BP
GO:0090407	organophosphate biosynthetic process	315/6243	640/17910	2.11489e-14	1.90701e-12	1.57794e-12	AAAS/ABHD5/ACACA/ACACB/ACHE/ACLY/ACP6/ACSL1/ACSL4/ACSS2/ADA/ADSL/AFMID/AGAP2/AGK/AGPAT1/AGPAT3/AK3/AK6/AK9/AKR1A1/ALDOA/ALDOC/AMPD1/APRT/ATIC/ATM/ATP5F1B/ATP5F1C/ATP5F1D/ATP5MC1/ATP5MC2/ATP5MC3/ATP5ME/ATP5MF/ATP5MG/ATP5PB/ATP5PD/ATP5PF/ATP5PO/ATPSCKMT/BPGM/CAD/CBR4/CDS1/CHKA/CHPT1/CMPK1/COASY/CPNE3/CPS1/CSNK2A1/CSNK2B/CTPS2/DCK/DCXR/DDHD2/DGKE/DGKZ/DGUOK/DHDDS/DHODH/DHTKD1/DLAT/DLD/DOLK/DOLPP1/DP…	315	BP
GO:0009161	ribonucleoside monophosphate metabolic process	182/6243	331/17910	3.43862e-14	3.07436e-12	2.54384e-12	AAAS/ADA/ADSL/AFG1L/AK3/AK9/ALDOA/ALDOC/AMPD1/APRT/ATIC/ATP1A2/ATP5F1B/ATP5F1C/ATP5F1D/ATP5IF1/ATP5MC1/ATP5MC2/ATP5MC3/ATP5ME/ATP5MF/ATP5MG/ATP5PB/ATP5PD/ATP5PF/ATP5PO/ATP6V1A/ATP7A/ATPSCKMT/BAD/BID/BPGM/CAD/CARD11/CHCHD10/CMPK1/COA6/COQ9/COX10/COX15/COX5B/COX6B1/COX6C/COX7A2L/COX7B/COX7C/COX8A/CTNS/CYC1/DHODH/DHTKD1/DLD/DLG1/DNAJC15/ENPP3/ENTPD5/FIGNL1/FLCN/FOXK1/FOXK2/FXN/GMPR2/GPI/HIF1A/HPRT1/…	182	BP
GO:0006402	mRNA catabolic process	185/6243	338/17910	3.77685e-14	3.34838e-12	2.77058e-12	AGO1/AGO2/AGO3/AKT1/ANP32A/APEX1/ATM/CARHSP1/CIRBP/CNOT1/CNOT10/CNOT11/CNOT2/CNOT4/CNOT9/CPEB3/DCP1B/DCP2/DCPS/DDX5/DHX34/DIS3/EDC4/EIF3E/EIF4A3/ETF1/EXOSC4/EXOSC5/EXOSC7/FASTKD3/FTO/GSPT1/GTPBP1/HNRNPA0/HNRNPC/HNRNPU/IGF2BP1/LSM2/LSM4/LSM5/LSM6/LSM7/MAPKAPK2/MEX3D/MLH1/MOV10/MTOR/NANOS3/NBAS/NBDY/NCBP1/NT5C3B/PABPC1/PAN2/PARN/PATL1/PCID2/PDE12/PELO/PNRC2/PPP2CA/PPP2R1A/PPP2R2A/PRR5L/PSMA1/PSMA2/…	185	BP
GO:0006163	purine nucleotide metabolic process	267/6243	528/17910	4.13404e-14	3.63451e-12	3.00733e-12	AAAS/AADAT/ABHD14B/ACACA/ACACB/ACLY/ACOT13/ACSL1/ACSL4/ACSS2/ADA/ADSL/AFG1L/AK3/AK9/ALDOA/ALDOC/AMPD1/APRT/ATIC/ATP1A2/ATP5F1B/ATP5F1C/ATP5F1D/ATP5IF1/ATP5MC1/ATP5MC2/ATP5MC3/ATP5ME/ATP5MF/ATP5MG/ATP5PB/ATP5PD/ATP5PF/ATP5PO/ATP6V1A/ATP7A/ATPSCKMT/BAD/BID/BPGM/BPNT1/CARD11/CBR4/CHCHD10/COA6/COASY/COQ9/COX10/COX15/COX5B/COX6B1/COX6C/COX7A2L/COX7B/COX7C/COX8A/CROT/CTNS/CYC1/DBI/DGAT2/DGUOK/DHTKD1/DL…	267	BP
GO:0009259	ribonucleotide metabolic process	261/6243	514/17910	4.34032e-14	3.78433e-12	3.1313e-12	AAAS/AADAT/ABHD14B/ACACA/ACACB/ACLY/ACOT13/ACSL1/ACSL4/ACSS2/ADSL/AFG1L/AK3/AK9/ALDOA/ALDOC/AMPD1/APRT/ATIC/ATP1A2/ATP5F1B/ATP5F1C/ATP5F1D/ATP5IF1/ATP5MC1/ATP5MC2/ATP5MC3/ATP5ME/ATP5MF/ATP5MG/ATP5PB/ATP5PD/ATP5PF/ATP5PO/ATP6V1A/ATP7A/ATPSCKMT/BAD/BID/BPGM/BPNT1/CAD/CARD11/CBR4/CHCHD10/CMPK1/COA6/COASY/COQ9/COX10/COX15/COX5B/COX6B1/COX6C/COX7A2L/COX7B/COX7C/COX8A/CROT/CTNS/CTPS2/CYC1/DBI/DGAT2/DHO…	261	BP
GO:0048523	negative regulation of cellular process	1805/6243	4580/17910	5.27133e-14	4.5584e-12	3.7718e-12	A4GNT/ABCD2/ABHD2/ABHD6/ABI1/ABL1/ABL2/ABRAXAS1/ACACB/ACD/ACHE/ACOD1/ACVR1/ADA/ADAM10/ADAM17/ADAM8/ADAMTS9/ADAR/ADARB1/ADGRG1/ADGRG3/ADNP2/ADORA3/ADRA1A/AGAP2/AGO1/AGO2/AGO3/AGR2/AHR/AIDA/AIPL1/AKIRIN1/AKIRIN2/AKNA/AKR1B1/AKR1C3/AKT1/AKT1S1/ALAD/ALKBH1/ALOX12/ALX1/ANGPTL4/ANK2/ANKLE2/ANKRD13A/ANKRD26/ANXA4/AP2B1/APC2/APCDD1/APEX1/APOBEC3B/APOBEC3C/APP/APPL2/AR/AREL1/ARF6/ARG1/ARG2/ARHGAP35/ARHGAP…	1805	BP
GO:0009144	purine nucleoside triphosphate metabolic process	177/6243	321/17910	5.47739e-14	4.69809e-12	3.88738e-12	AAAS/ADA/AFG1L/AK3/AK9/ALDOA/ALDOC/ATP1A2/ATP5F1B/ATP5F1C/ATP5F1D/ATP5IF1/ATP5MC1/ATP5MC2/ATP5MC3/ATP5ME/ATP5MF/ATP5MG/ATP5PB/ATP5PD/ATP5PF/ATP5PO/ATP6V1A/ATP7A/ATPSCKMT/BAD/BID/BPGM/CHCHD10/COA6/COQ9/COX10/COX15/COX5B/COX6B1/COX6C/COX7A2L/COX7B/COX7C/COX8A/CTNS/CYC1/DGUOK/DHTKD1/DLD/DNAJC15/EFL1/ENPP3/ENTPD5/FIGNL1/FLCN/FOXK1/FOXK2/FXN/GIMAP7/GNAI3/GPHN/GPI/GTPBP1/HIF1A/HTR2A/JMJD8/LDHC/LRRK2/ME…	177	BP
GO:1903507	negative regulation of nucleic acid-templated transcription	514/6243	1137/17910	6.32939e-14	5.38509e-12	4.45583e-12	AHR/AKIRIN2/ALX1/APEX1/AR/ARHGAP35/ARID4A/ARID5A/ARX/ASF1A/ATF2/ATF5/ATF7IP/ATN1/ATRX/BACH1/BACH2/BAG3/BAHD1/BASP1/BATF3/BAZ2A/BCL11A/BCL6B/BCOR/BEND5/BMP4/BRCA1/BTAF1/BTRC/CALR/CASP8AP2/CAV1/CBFA2T2/CBX1/CBX3/CBX5/CBX6/CBX7/CBX8/CBY1/CCAR2/CCDC85B/CCNE1/CD36/CDC73/CDK2/CDK5/CDK5R1/CDKN1B/CELA1/CENPJ/CGGBP1/CIC/CITED1/CLOCK/CNBP/CNOT1/CNOT2/COPS2/CPEB3/CREB1/CREBBP/CREG1/CREM/CRY1/CRY2/CTCF/DAB2I…	514	BP
GO:0035556	intracellular signal transduction	1083/6243	2624/17910	8.63709e-14	7.2897e-12	6.03178e-12	ABL1/ABL2/ABRAXAS1/ADA/ADAM8/ADAM9/ADGRG1/ADGRG3/ADRA1A/ADRB1/AEN/AGO1/AGO3/AHR/AIDA/AIFM1/AIP/AKAP1/AKAP11/AKAP12/AKIP1/AKR1B1/AKR1C3/AKT1/AKT1S1/AMOTL1/ANK2/ANKRD54/ANP32A/APOL3/APP/AR/ARF6/ARFIP2/ARHGAP10/ARHGAP18/ARHGAP19/ARHGAP23/ARHGAP24/ARHGAP28/ARHGAP30/ARHGAP35/ARHGAP4/ARHGAP45/ARHGAP9/ARHGEF1/ARHGEF12/ARHGEF17/ARHGEF18/ARHGEF19/ARHGEF26/ARHGEF28/ARHGEF3/ARHGEF37/ARHGEF40/ARHGEF5/ARHGEF7…	1083	BP
GO:0009150	purine ribonucleotide metabolic process	254/6243	500/17910	8.99274e-14	7.52963e-12	6.23031e-12	AAAS/AADAT/ABHD14B/ACACA/ACACB/ACLY/ACOT13/ACSL1/ACSL4/ACSS2/ADSL/AFG1L/AK3/AK9/ALDOA/ALDOC/AMPD1/APRT/ATIC/ATP1A2/ATP5F1B/ATP5F1C/ATP5F1D/ATP5IF1/ATP5MC1/ATP5MC2/ATP5MC3/ATP5ME/ATP5MF/ATP5MG/ATP5PB/ATP5PD/ATP5PF/ATP5PO/ATP6V1A/ATP7A/ATPSCKMT/BAD/BID/BPGM/BPNT1/CARD11/CBR4/CHCHD10/COA6/COASY/COQ9/COX10/COX15/COX5B/COX6B1/COX6C/COX7A2L/COX7B/COX7C/COX8A/CROT/CTNS/CYC1/DBI/DGAT2/DHTKD1/DLAT/DLD/DLG…	254	BP
GO:1902679	negative regulation of RNA biosynthetic process	514/6243	1139/17910	9.17056e-14	7.61806e-12	6.30348e-12	AHR/AKIRIN2/ALX1/APEX1/AR/ARHGAP35/ARID4A/ARID5A/ARX/ASF1A/ATF2/ATF5/ATF7IP/ATN1/ATRX/BACH1/BACH2/BAG3/BAHD1/BASP1/BATF3/BAZ2A/BCL11A/BCL6B/BCOR/BEND5/BMP4/BRCA1/BTAF1/BTRC/CALR/CASP8AP2/CAV1/CBFA2T2/CBX1/CBX3/CBX5/CBX6/CBX7/CBX8/CBY1/CCAR2/CCDC85B/CCNE1/CD36/CDC73/CDK2/CDK5/CDK5R1/CDKN1B/CELA1/CENPJ/CGGBP1/CIC/CITED1/CLOCK/CNBP/CNOT1/CNOT2/COPS2/CPEB3/CREB1/CREBBP/CREG1/CREM/CRY1/CRY2/CTCF/DAB2I…	514	BP
GO:0009205	purine ribonucleoside triphosphate metabolic process	173/6243	314/17910	1.16258e-13	9.58222e-12	7.92869e-12	AAAS/AFG1L/AK3/AK9/ALDOA/ALDOC/ATP1A2/ATP5F1B/ATP5F1C/ATP5F1D/ATP5IF1/ATP5MC1/ATP5MC2/ATP5MC3/ATP5ME/ATP5MF/ATP5MG/ATP5PB/ATP5PD/ATP5PF/ATP5PO/ATP6V1A/ATP7A/ATPSCKMT/BAD/BID/BPGM/CHCHD10/COA6/COQ9/COX10/COX15/COX5B/COX6B1/COX6C/COX7A2L/COX7B/COX7C/COX8A/CTNS/CYC1/DHTKD1/DLD/DNAJC15/EFL1/ENPP3/ENTPD5/FIGNL1/FLCN/FOXK1/FOXK2/FXN/GIMAP7/GNAI3/GPHN/GPI/GTPBP1/HIF1A/HTR2A/JMJD8/LDHC/LRRK2/MECP2/MOCS1/…	173	BP
GO:0008380	RNA splicing	228/6243	440/17910	1.19378e-13	9.76312e-12	8.07838e-12	AKAP17A/AKAP8L/ARL6IP4/BCAS2/BUD31/CCAR2/CD2BP2/CDC40/CDK12/CDK13/CELF1/CELF2/CELF3/CHERP/CLASRP/CLK1/CLK2/CLK3/CLP1/CPSF2/CPSF3/CSTF2/CTNNBL1/CWC25/CWC27/DCPS/DDX1/DDX20/DDX23/DDX39A/DDX41/DDX5/DHX15/DHX16/DHX35/DYRK1A/EIF4A3/ESS2/FAM172A/FAM98B/FASTK/FUS/GEMIN2/GEMIN5/GEMIN6/GEMIN8/GPATCH1/HNRNPA0/HNRNPA2B1/HNRNPC/HNRNPF/HNRNPH3/HNRNPLL/HNRNPM/HNRNPU/HNRNPUL1/HTATSF1/IK/ISY1/KDM1A/KHDRBS1/LGALS…	228	BP
GO:0009141	nucleoside triphosphate metabolic process	183/6243	337/17910	1.37932e-13	1.11937e-11	9.26208e-12	AAAS/ADA/AFG1L/AK3/AK9/ALDOA/ALDOC/ATP1A2/ATP5F1B/ATP5F1C/ATP5F1D/ATP5IF1/ATP5MC1/ATP5MC2/ATP5MC3/ATP5ME/ATP5MF/ATP5MG/ATP5PB/ATP5PD/ATP5PF/ATP5PO/ATP6V1A/ATP7A/ATPSCKMT/BAD/BID/BPGM/CHCHD10/CMPK1/COA6/COQ9/COX10/COX15/COX5B/COX6B1/COX6C/COX7A2L/COX7B/COX7C/COX8A/CTNS/CTPS2/CYC1/DCTPP1/DGUOK/DHTKD1/DLD/DNAJC15/DTYMK/EFL1/ENPP3/ENTPD5/FIGNL1/FLCN/FOXK1/FOXK2/FXN/GIMAP7/GNAI3/GPHN/GPI/GTPBP1/HIF1A/…	183	BP
GO:0009199	ribonucleoside triphosphate metabolic process	175/6243	319/17910	1.40797e-13	1.1339e-11	9.38233e-12	AAAS/AFG1L/AK3/AK9/ALDOA/ALDOC/ATP1A2/ATP5F1B/ATP5F1C/ATP5F1D/ATP5IF1/ATP5MC1/ATP5MC2/ATP5MC3/ATP5ME/ATP5MF/ATP5MG/ATP5PB/ATP5PD/ATP5PF/ATP5PO/ATP6V1A/ATP7A/ATPSCKMT/BAD/BID/BPGM/CHCHD10/COA6/COQ9/COX10/COX15/COX5B/COX6B1/COX6C/COX7A2L/COX7B/COX7C/COX8A/CTNS/CTPS2/CYC1/DHTKD1/DLD/DNAJC15/EFL1/ENPP3/ENTPD5/FIGNL1/FLCN/FOXK1/FOXK2/FXN/GIMAP7/GNAI3/GPHN/GPI/GTPBP1/HIF1A/HTR2A/JMJD8/LDHC/LRRK2/MECP2/…	175	BP
GO:0009167	purine ribonucleoside monophosphate metabolic process	174/6243	317/17910	1.54637e-13	1.23593e-11	1.02265e-11	AAAS/ADA/ADSL/AFG1L/AK3/AK9/ALDOA/ALDOC/AMPD1/APRT/ATIC/ATP1A2/ATP5F1B/ATP5F1C/ATP5F1D/ATP5IF1/ATP5MC1/ATP5MC2/ATP5MC3/ATP5ME/ATP5MF/ATP5MG/ATP5PB/ATP5PD/ATP5PF/ATP5PO/ATP6V1A/ATP7A/ATPSCKMT/BAD/BID/BPGM/CARD11/CHCHD10/COA6/COQ9/COX10/COX15/COX5B/COX6B1/COX6C/COX7A2L/COX7B/COX7C/COX8A/CTNS/CYC1/DHTKD1/DLD/DLG1/DNAJC15/ENPP3/ENTPD5/FIGNL1/FLCN/FOXK1/FOXK2/FXN/GMPR2/GPI/HIF1A/HPRT1/HTR2A/IMPDH2/JMJ…	174	BP
GO:0019693	ribose phosphate metabolic process	266/6243	531/17910	1.87466e-13	1.48704e-11	1.23044e-11	AAAS/AADAT/ABHD14B/ACACA/ACACB/ACLY/ACOT13/ACSL1/ACSL4/ACSS2/ADSL/AFG1L/AK3/AK9/ALDOA/ALDOC/AMPD1/APRT/ATIC/ATP1A2/ATP5F1B/ATP5F1C/ATP5F1D/ATP5IF1/ATP5MC1/ATP5MC2/ATP5MC3/ATP5ME/ATP5MF/ATP5MG/ATP5PB/ATP5PD/ATP5PF/ATP5PO/ATP6V1A/ATP7A/ATPSCKMT/BAD/BID/BPGM/BPNT1/CAD/CARD11/CBR4/CHCHD10/CMPK1/COA6/COASY/COQ9/COX10/COX15/COX5B/COX6B1/COX6C/COX7A2L/COX7B/COX7C/COX8A/CROT/CTNS/CTPS2/CYC1/DBI/DERA/DGAT…	266	BP
GO:0070646	protein modification by small protein removal	154/6243	273/17910	1.96587e-13	1.54776e-11	1.28067e-11	ABRAXAS1/ABRAXAS2/ACTL6A/ACTR5/ACTR8/ADRM1/AR/ASXL2/ATXN3/ATXN7/ATXN7L3/BABAM1/BIRC2/BIRC3/BRCA1/BRCC3/CFTR/COPS2/COPS3/COPS4/COPS5/COPS6/COPS7A/COPS7B/CYLD/DDB2/DESI2/ENY2/FOXK1/FOXK2/GPS1/HGS/HIF1A/INO80D/JOSD1/KAT2A/KDM1B/KEAP1/MAP3K7/MBD6/MCRS1/MDM4/MINDY3/MYSM1/NEDD8/OTUD3/OTUD4/OTUD5/OTULIN/PARK7/PRKN/PSMA1/PSMA2/PSMA3/PSMA4/PSMA5/PSMA7/PSMB10/PSMB4/PSMB5/PSMB6/PSMB7/PSMC3/PSMC5/PSMD1/PSMD1…	154	BP
GO:1901565	organonitrogen compound catabolic process	506/6243	1123/17910	2.0005e-13	1.56335e-11	1.29358e-11	AADAT/ABHD13/ABHD17A/ABHD17B/ABHD17C/ACAD8/ACAN/ACR/ADA/ADAM8/ADAM9/ADAMTS9/AFG1L/AFMID/AGAP2/AHCY/AKT1/ALAD/ALDH1L2/ALDH6A1/AMDHD1/ANAPC10/ANAPC16/ANAPC2/ANAPC4/ANAPC7/AP2A2/AP2B1/AP2M1/AP2S1/APOBEC2/APOBEC3B/APOBEC3C/AREL1/ARG1/ARIH1/ARIH2/ARRB1/ASAH1/ATG7/ATM/ATP5IF1/ATRAID/ATXN3/AUH/AXIN1/AZIN1/AZIN2/BAG2/BAG3/BAG5/BBS7/BCAP31/BCAT2/BCKDHA/BCKDK/BFAR/BIRC2/BLVRB/BNIP3/BTRC/CACUL1/CARNMT1/CAV1…	506	BP
GO:0072521	purine-containing compound metabolic process	278/6243	560/17910	2.08834e-13	1.62e-11	1.34045e-11	AAAS/AADAT/ABHD14B/ACACA/ACACB/ACLY/ACOT13/ACSL1/ACSL4/ACSS2/ADA/ADAL/ADSL/AFG1L/AHCY/AK3/AK9/ALDOA/ALDOC/AMD1/AMPD1/APRT/ATIC/ATP1A2/ATP5F1B/ATP5F1C/ATP5F1D/ATP5IF1/ATP5MC1/ATP5MC2/ATP5MC3/ATP5ME/ATP5MF/ATP5MG/ATP5PB/ATP5PD/ATP5PF/ATP5PO/ATP6V1A/ATP7A/ATPSCKMT/BAD/BID/BPGM/BPNT1/CARD11/CBR4/CHCHD10/COA6/COASY/COQ9/COX10/COX15/COX5B/COX6B1/COX6C/COX7A2L/COX7B/COX7C/COX8A/CROT/CTNS/CYC1/DBI/DCK/DG…	278	BP
GO:0009126	purine nucleoside monophosphate metabolic process	174/6243	318/17910	2.24857e-13	1.73157e-11	1.43276e-11	AAAS/ADA/ADSL/AFG1L/AK3/AK9/ALDOA/ALDOC/AMPD1/APRT/ATIC/ATP1A2/ATP5F1B/ATP5F1C/ATP5F1D/ATP5IF1/ATP5MC1/ATP5MC2/ATP5MC3/ATP5ME/ATP5MF/ATP5MG/ATP5PB/ATP5PD/ATP5PF/ATP5PO/ATP6V1A/ATP7A/ATPSCKMT/BAD/BID/BPGM/CARD11/CHCHD10/COA6/COQ9/COX10/COX15/COX5B/COX6B1/COX6C/COX7A2L/COX7B/COX7C/COX8A/CTNS/CYC1/DHTKD1/DLD/DLG1/DNAJC15/ENPP3/ENTPD5/FIGNL1/FLCN/FOXK1/FOXK2/FXN/GMPR2/GPI/HIF1A/HPRT1/HTR2A/IMPDH2/JMJ…	174	BP
GO:0006915	apoptotic process	809/6243	1907/17910	2.60843e-13	1.99412e-11	1.65001e-11	ABL1/ACVR1/ADA/ADAM10/ADAM17/ADAM8/ADAR/ADARB1/ADRA1A/AEN/AGAP2/AHR/AIFM1/AIM2/AIPL1/AKAP12/AKR1B1/AKR1C3/AKT1/AKT1S1/ALDH1A3/ALKBH1/ALOX12/ANGPTL4/ANKLE2/ANKRD13C/ANO6/ANXA4/APEX1/APP/AR/AREL1/ARF6/ARG2/ARHGEF1/ARHGEF12/ARHGEF17/ARHGEF18/ARHGEF19/ARHGEF26/ARHGEF3/ARHGEF5/ARHGEF7/ARHGEF9/ARRB1/ATF2/ATF4/ATF5/ATG4D/ATG7/ATM/ATN1/ATOX1/ATP5IF1/AVEN/AXIN1/B4GALT1/BAD/BAG3/BAG5/BAK1/BARHL1/BCAP31/BCL…	809	BP
GO:0045321	leukocyte activation	530/6243	1186/17910	2.92507e-13	2.22011e-11	1.837e-11	ABL1/ACLY/ACTR10/ACTR1B/ACTR2/ADA/ADAM10/ADAM17/ADAM8/ADAM9/ADGRE2/ADGRE3/ADGRE5/ADGRG3/AGA/AGL/AHR/AKAP17A/AKT1/ALAD/ALDOA/ALDOC/ANO6/AP1G1/AP1M1/AP2A2/AP3B1/APEH/APP/APRT/ARG1/ARG2/ARHGAP45/ARHGAP9/ARL8A/ARMC8/ARPC5/ASAH1/ATG7/ATM/ATP11A/ATP11B/ATP6AP2/ATP7A/B4GALT1/BAD/BAK1/BATF/BATF3/BCR/BLNK/BMP4/BST1/BTK/BTLA/C12orf4/C3/C5AR1/C6orf120/CAB39/CANT1/CARD11/CASP3/CAV1/CBL/CCL2/CCR7/CD177/CD27/C…	530	BP
GO:0018205	peptidyl-lysine modification	199/6243	376/17910	3.27898e-13	2.47094e-11	2.04455e-11	AAAS/ACTL6A/ARID4A/ARID4B/ARRB1/ASH1L/ASH2L/ATF2/ATP7A/ATPSCKMT/ATRX/AUTS2/BAZ1A/BCL11A/BCOR/BLOC1S1/BRCA1/BRD1/BRD4/BRPF1/BRPF3/CAMKMT/CLOCK/CREBBP/CRTC2/CTCF/CXXC1/DHPS/DMAP1/DNMT1/DNMT3B/DOHH/DOT1L/DPF1/DPF2/DPY30/EED/EEF1AKMT1/EEF1AKMT2/EEF1AKMT3/EEF2KMT/EHMT1/EHMT2/ELP3/EP400/ETFBKMT/EZH1/EZH2/FLCN/GATA2/GCSH/GLRX5/GTF2B/GTF3C4/HAT1/HINT2/IL1B/ING4/ING5/JADE2/KANSL3/KAT2A/KAT6A/KAT6B/KDM1A/K…	199	BP
GO:0032268	regulation of cellular protein metabolic process	1014/6243	2452/17910	3.76402e-13	2.81634e-11	2.33035e-11	ABI1/ABL1/ACSL1/ACVR1/ACVR2A/ADAM17/ADAM8/ADAM9/ADAR/ADARB1/ADRA1A/ADRM1/AFAP1L2/AGO1/AGO2/AGO3/AIDA/AIFM1/AIM2/AKAP12/AKAP8/AKAP8L/AKAP9/AKIRIN2/AKT1/AKT1S1/ALAD/ALKBH1/ALOX12/ANGPTL8/ANKLE2/APP/AR/ARHGEF5/ARL2BP/ARPP19/ARRB1/ARRDC3/ASH1L/ASPH/ATF4/ATG10/ATG7/ATM/ATP5IF1/ATP6AP1/ATP6AP2/ATRAID/ATRX/ATXN3/AUTS2/AXIN1/BAD/BAG2/BAG5/BAK1/BBS7/BCAP31/BCL2L10/BCL2L13/BCOR/BDKRB1/BDKRB2/BEX3/BIN1/BIRC…	1014	BP
GO:0019899	enzyme binding	869/6285	1941/16967	7.23132e-14	3.10224e-11	2.79205e-11	ABL1/ACD/ACR/ADAM10/ADAM9/ADRB1/ADRM1/AGO1/AGO2/AKAP11/AKAP12/AKAP7/AKAP8/AKAP8L/AKIRIN2/AKT1/ANAPC2/ANAPC4/ANAPC7/ANK1/ANK2/ANKLE2/ANKRA2/AP1G1/AP2A2/AP3B1/APP/AR/ARF6/ARFIP2/ARHGEF1/ARHGEF12/ARHGEF17/ARHGEF18/ARHGEF19/ARHGEF26/ARHGEF28/ARHGEF3/ARHGEF40/ARHGEF5/ARHGEF7/ARHGEF9/ARIH1/ARIH2/ARMT1/ARPP19/ARRB1/ATF2/ATF4/ATF5/ATOX1/ATP1B3/ATP5IF1/ATP6AP1/ATP6V1E1/ATP7A/ATXN10/ATXN3/AVPR1B/AXIN1/BAD/…	869	MF
GO:0001775	cell activation	590/6243	1342/17910	4.6122e-13	3.42667e-11	2.83536e-11	ABL1/ACLY/ACTR10/ACTR1B/ACTR2/ADA/ADAM10/ADAM17/ADAM8/ADAM9/ADGRE2/ADGRE3/ADGRE5/ADGRG3/AGA/AGL/AHR/AKAP12/AKAP17A/AKT1/ALAD/ALDOA/ALDOC/ALOX12/ANO6/AP1G1/AP1M1/AP2A2/AP3B1/APEH/APP/APRT/ARG1/ARG2/ARHGAP45/ARHGAP9/ARL8A/ARMC8/ARPC5/ARRB1/ASAH1/ATG7/ATM/ATP11A/ATP11B/ATP6AP2/ATP7A/B4GALT1/BAD/BAK1/BATF/BATF3/BCR/BLNK/BMP4/BST1/BTK/BTLA/C12orf4/C1GALT1C1/C1QTNF1/C3/C5AR1/C6orf120/CAB39/CANT1/CARD11…	590	BP
GO:1901137	carbohydrate derivative biosynthetic process	339/6243	711/17910	4.82373e-13	3.55877e-11	2.94466e-11	A4GALT/A4GNT/AAAS/ABCC5/ACACA/ACACB/ACAN/ACLY/ACSL1/ACSL4/ACSS2/ADA/ADSL/AGO2/AK3/AK9/AKR1A1/ALDOA/ALDOC/ALG1/ALG10/ALG3/ALG5/ALG6/ALG8/ALG9/AMD1/AMPD1/APRT/ASGR2/ATIC/ATP5F1B/ATP5F1C/ATP5F1D/ATP5MC1/ATP5MC2/ATP5MC3/ATP5ME/ATP5MF/ATP5MG/ATP5PB/ATP5PD/ATP5PF/ATP5PO/ATP7A/ATPSCKMT/B3GALT2/B3GALT6/B3GNT6/B3GNT7/B4GALT1/B4GALT3/B4GALT5/B4GALT6/B4GALT7/BPGM/C1GALT1C1/CAD/CANT1/CBR4/CCR7/CDA/CHP1/CHST1…	339	BP
GO:0032259	methylation	181/6243	336/17910	4.91033e-13	3.5975e-11	2.97671e-11	AHCY/ALKBH8/ARID4A/ARID4B/ARMT1/ASH1L/ASH2L/ASMTL/ATF7IP/ATPSCKMT/ATRX/AUTS2/BAZ2A/BCOR/BRCA1/BRD4/CAMKMT/CARNMT1/CBLL1/CHTOP/CMTR1/COQ3/COQ5/CTCF/CXXC1/DMAP1/DNMT1/DNMT3A/DNMT3B/DOT1L/DPH5/DPY30/EED/EEF1AKMT1/EEF1AKMT2/EEF1AKMT3/EEF2KMT/EHMT1/EHMT2/ETF1/ETFBKMT/EZH1/EZH2/FAM86C1/FAM98B/FBL/FBXO11/FTSJ1/GATAD2A/GCSH/GNAS/GRHL2/GSPT1/HEMK1/HNMT/HSD17B10/ICMT/INMT/KDM1A/KDM1B/KDM4C/KMT2B/KMT2C/KMT2…	181	BP
GO:0003700	DNA-binding transcription factor activity	755/6285	1663/16967	1.21194e-13	3.73035e-11	3.35736e-11	ADNP2/AHR/AKNA/ALX1/AR/ARHGAP35/ARID4A/ARID4B/ARID5A/ARNTL2/ARX/ASH1L/ATF2/ATF4/ATF5/ATF6B/ATRX/BACH1/BACH2/BARHL1/BATF/BATF3/BBX/BCL11A/BCL6B/BMPR1A/BTAF1/CARF/CARHSP1/CASZ1/CBFA2T2/CC2D1A/CEBPG/CEBPZ/CERS6/CGGBP1/CIC/CITED1/CLOCK/CNBP/CREB1/CREB3L4/CREB5/CREM/CSRNP2/CSRNP3/CTCF/CXXC1/DEAF1/DLX2/DLX6/DMAP1/DMRT2/DMRTA1/DNAJC2/DNMT1/DNMT3A/DNMT3B/DPF2/DUX1/E2F3/E2F6/EBF1/ELF1/ELF2/ELF4/ELK1/ELK4/…	755	MF
GO:0016740	transferase activity	870/6285	1947/16967	1.21737e-13	3.73035e-11	3.35736e-11	A4GALT/A4GNT/AADAT/AANAT/AASDHPPT/ABHD5/ABL1/ABL2/ACLY/ACVR1/ACVR2A/ADCK1/ADCK2/ADCK5/AGK/AGL/AGPAT1/AGPAT3/AGPS/AK3/AK6/AK9/AKT1/ALAS1/ALAS2/ALDH18A1/ALDH1L2/ALG1/ALG10/ALG3/ALG5/ALG6/ALG8/ALG9/ALKBH8/ALPK3/ANAPC4/AREL1/ARIH1/ARIH2/ARMT1/ART4/ASH1L/ASH2L/ASMTL/ATF2/ATG10/ATIC/ATM/ATP23/ATPSCKMT/ATR/AURKC/B3GALT2/B3GALT6/B3GNT6/B3GNT7/B3GNT9/B4GALT1/B4GALT3/B4GALT5/B4GALT6/B4GALT7/BCAT2/BCKDK/BCO…	870	MF
GO:0048534	hematopoietic or lymphoid organ development	411/6243	890/17910	6.04573e-13	4.39879e-11	3.63973e-11	ABI1/ABL1/ACP6/ACVR2A/ADA/ADAM17/ADAM8/ADAR/ADGRG3/AGO1/AGO3/AHSP/ALAS2/ANKRD54/AP3B1/APP/ARID4A/ARIH2/ASH2L/ATM/ATP5IF1/ATP6AP1/ATP7A/ATXN1L/BAD/BAK1/BATF/BATF3/BCR/BLNK/BMP4/BPGM/BTK/C12orf29/CARD11/CARTPT/CASP3/CASP9/CCR7/CD27/CD28/CD80/CD81/CDC42/CDC73/CDK13/CDKN2B/CEACAM1/CEBPG/CHD2/CHD7/CIAO3/CLCF1/CLEC4D/CLEC4E/CLPTM1/CNOT4/CREB1/CREBBP/CSF1/CSF1R/CSF3R/CTLA4/CUL4A/CXCR5/CYLD/DCAF1/DHRS7B/…	411	BP
GO:0051169	nuclear transport	167/6243	305/17910	6.31357e-13	4.54683e-11	3.76222e-11	AAAS/AGFG1/AHCYL1/AKAP8L/AKT1/ANKRD54/ANP32A/APPL2/BACH2/BAG3/BANF1/BMP4/CALR/CAMK1/CBLB/CD36/CDC40/CDK5/CHP1/CHTOP/CITED1/CPSF2/CPSF3/DDX19B/DDX20/DDX39A/DMAP1/DNAJC27/DUSP16/EFCAB7/EIF4A3/EIF4E/EIF4ENIF1/EMD/ENY2/FBXO22/FGF9/FLNA/GEMIN2/GEMIN5/GEMIN6/GEMIN8/GLE1/HCLS1/HDAC3/HHEX/HIKESHI/HMGA1/HNRNPA2B1/HSPA9/IL1B/IPO13/KHDRBS1/KPNA2/KPNA4/LMNA/LRRK2/MALT1/MAPK1/MBTPS1/MX2/NCBP1/NDC1/NEMF/NOLC1/…	167	BP
GO:0019080	viral gene expression	115/6243	191/17910	6.33539e-13	4.54683e-11	3.76222e-11	AAAS/CCL4/CCNT1/CHD1/CTDP1/DENR/EIF2D/EIF3D/EIF3G/FURIN/GTF2B/HDAC1/HMGA2/MCTS1/NDC1/NELFB/NUCKS1/NUP107/NUP205/NUP210/NUP37/NUP42/NUP43/NUP50/NUP54/NUP58/NUP85/NUP88/NUP98/PCBP2/POLR2D/POLR2E/POLR2G/POLR2I/POLR2J/POLR2K/POM121/PSMC3/PTBP1/RAE1/RANBP2/RPL10A/RPL11/RPL12/RPL15/RPL19/RPL22/RPL23A/RPL24/RPL27/RPL29/RPL3/RPL30/RPL32/RPL34/RPL35/RPL36/RPL37/RPL37A/RPL39/RPL41/RPL6/RPL8/RPL9/RPLP0/RPS1…	115	BP
GO:0043414	macromolecule methylation	154/6243	276/17910	6.58886e-13	4.69679e-11	3.8863e-11	ALKBH8/ARID4A/ARID4B/ARMT1/ASH1L/ASH2L/ATF7IP/ATPSCKMT/ATRX/AUTS2/BAZ2A/BCOR/BRCA1/BRD4/CAMKMT/CBLL1/CHTOP/CMTR1/CTCF/CXXC1/DMAP1/DNMT1/DNMT3A/DNMT3B/DOT1L/DPY30/EED/EEF1AKMT1/EEF1AKMT2/EEF1AKMT3/EEF2KMT/EHMT1/EHMT2/ETF1/ETFBKMT/EZH1/EZH2/FAM98B/FBL/FBXO11/FTSJ1/GATAD2A/GNAS/GRHL2/GSPT1/HEMK1/HSD17B10/ICMT/KDM1A/KDM1B/KDM4C/KMT2B/KMT2C/KMT2D/KMT2E/LCMT1/LMNA/MAEL/MBD2/MECOM/MECP2/MEN1/MEPCE/METTL…	154	BP
GO:0005813	centrosome	237/6418	473/18675	7.51716e-13	4.73223e-11	3.65873e-11	AAAS/ABRAXAS2/ACTR1B/ACTR8/AKAP9/AKNA/ALMS1/ANKRD26/APEX1/ARL2/ARL2BP/ARL3/ATF4/ATF5/BBS4/BBS7/BCAS2/BCL2L1/BOD1/C2CD3/CALM3/CCDC15/CCDC61/CCDC66/CCDC77/CCDC8/CCDC85B/CCDC92/CDC14A/CDC16/CDC27/CDC42/CDK2/CDK5RAP3/CENPJ/CEP120/CEP126/CEP131/CEP152/CEP162/CEP164/CEP192/CEP290/CEP295/CEP41/CEP44/CEP57/CEP63/CEP78/CEP89/CEP97/CETN2/CETN3/CKAP5/CLASP1/CLIP1/CNTLN/CNTRL/CSNK1D/CTDP1/CUL7/CYLD/DCTN1/DCT…	237	CC
GO:0030097	hemopoiesis	393/6243	847/17910	8.77866e-13	6.21576e-11	5.14316e-11	ABI1/ABL1/ACP6/ACVR2A/ADA/ADAM17/ADAM8/ADAR/ADGRG3/AGO1/AGO3/AHSP/ALAS2/ANKRD54/AP3B1/APP/ARID4A/ARIH2/ASH2L/ATM/ATP5IF1/ATP6AP1/ATP7A/ATXN1L/BAD/BAK1/BATF/BATF3/BCR/BLNK/BMP4/BPGM/BTK/C12orf29/CARD11/CARTPT/CASP3/CASP9/CCR7/CD27/CD28/CD80/CD81/CDC42/CDC73/CDK13/CDKN2B/CEACAM1/CEBPG/CHD2/CHD7/CIAO3/CLCF1/CLEC4D/CLEC4E/CLPTM1/CNOT4/CREB1/CREBBP/CSF1/CSF1R/CSF3R/CTLA4/CUL4A/CYLD/DCAF1/DHRS7B/DHTKD1…	393	BP
GO:0015630	microtubule cytoskeleton	488/6418	1102/18675	1.34956e-12	8.10962e-11	6.26996e-11	AAAS/AAMP/ABRAXAS2/ACOT13/ACTR10/ACTR1B/ACTR8/AGBL5/AKAP11/AKAP9/AKNA/AKT1/ALMS1/ANKRD26/ANKRD53/APC2/APEX1/APP/ARHGAP35/ARHGAP4/ARL2/ARL2BP/ARL3/ARL6/ARL8A/ARL8B/ATF4/ATF5/ATM/ATXN7/AURKC/BAG2/BAIAP2/BBS2/BBS4/BBS7/BCAS2/BCL2L1/BIRC6/BOD1/BRCA1/BRCC3/C2CD3/C2CD5/CALM3/CBX1/CBX3/CBY1/CC2D1A/CCDC120/CCDC15/CCDC61/CCDC66/CCDC77/CCDC8/CCDC85B/CCDC92/CCSER2/CCT7/CDC14A/CDC16/CDC27/CDC42/CDC42EP2/CDC7…	488	CC
GO:0019941	modification-dependent protein catabolic process	256/6243	515/17910	1.58297e-12	1.11335e-10	9.21232e-11	AKT1/ANAPC10/ANAPC16/ANAPC2/ANAPC4/ANAPC7/AREL1/ARIH1/ARIH2/ARRB1/ATXN3/AXIN1/BAG5/BBS7/BCAP31/BFAR/BIRC2/BTRC/CACUL1/CAV1/CBL/CCAR2/CCDC22/CDC16/CDC23/CDC26/CDC27/CDC34/CDK2/CLOCK/CLU/CNOT4/COMMD1/CRBN/CSNK1D/CSNK1E/CSNK2A1/CUL4A/CUL7/CYLD/DDA1/DDRGK1/DET1/DNAJC10/DVL1/EDEM1/EDEM2/EDEM3/ERLIN2/FAM122A/FBXL15/FBXL17/FBXL22/FBXO11/FBXO22/FBXO4/FBXO5/FBXO8/FBXW11/FBXW5/FOXF2/FZR1/GSK3A/HACE1/HECTD3…	256	BP
GO:0043161	proteasome-mediated ubiquitin-dependent protein catabolic process	176/6243	328/17910	1.61659e-12	1.12947e-10	9.34571e-11	AKT1/ANAPC10/ANAPC16/ANAPC2/ANAPC4/ANAPC7/ARRB1/ATXN3/BAG5/BBS7/BCAP31/BFAR/BIRC2/BTRC/CAV1/CCAR2/CDC16/CDC23/CDC26/CDC27/CDC34/CDK2/CLOCK/CLU/COMMD1/CRBN/CSNK1D/CSNK1E/CUL4A/DDA1/DDRGK1/DET1/DNAJC10/DVL1/EDEM1/EDEM2/EDEM3/ERLIN2/FAM122A/FBXL15/FBXL17/FBXL22/FBXO22/FBXO4/FBXO5/FBXW11/FBXW5/FOXF2/FZR1/GSK3A/HECTD3/HSP90AB1/HSP90B1/JKAMP/KCTD10/KEAP1/KLHL22/LRRK2/MAN1B1/MAPK9/MTA1/MTM1/NEDD4L/NFE2L…	176	BP
GO:0044770	cell cycle phase transition	295/6243	609/17910	1.64843e-12	1.14414e-10	9.46707e-11	ABCB1/ABRAXAS1/ACVR1/ADAM17/AKAP8/AKAP8L/AKAP9/AKT1/ALMS1/ANAPC10/ANAPC16/ANAPC2/ANAPC4/ANAPC7/APEX1/APP/ARPP19/ATF5/ATM/BABAM1/BACH1/BID/BORA/BRCA1/BRCC3/BRD4/BTRC/CACUL1/CALM3/CCL2/CCNE1/CDC14B/CDC16/CDC23/CDC26/CDC27/CDC34/CDC7/CDC73/CDK10/CDK2/CDK2AP2/CDK4/CDK5RAP3/CDKN1B/CDKN2B/CDKN2C/CDKN2D/CENPJ/CEP131/CEP152/CEP164/CEP192/CEP290/CEP41/CEP57/CEP63/CEP78/CETN2/CHEK2/CHMP2A/CHMP4B/CHMP7/CKAP…	295	BP
GO:0044257	cellular protein catabolic process	311/6243	648/17910	1.69225e-12	1.16688e-10	9.65519e-11	ACR/AFG1L/AKT1/ALAD/ANAPC10/ANAPC16/ANAPC2/ANAPC4/ANAPC7/AP2A2/AP2B1/AP2M1/AP2S1/AREL1/ARIH1/ARIH2/ARRB1/ATP5IF1/ATRAID/ATXN3/AXIN1/BAG2/BAG5/BBS7/BCAP31/BFAR/BIRC2/BNIP3/BTRC/CACUL1/CAV1/CBL/CCAR2/CCDC115/CCDC22/CD81/CDC16/CDC23/CDC26/CDC27/CDC34/CDK2/CDK5RAP3/CHEK2/CHMP4B/CLOCK/CLPP/CLU/CNOT4/COMMD1/CRBN/CSNK1D/CSNK1E/CSNK2A1/CTSB/CUL4A/CUL7/CYLD/DAB2IP/DACT1/DDA1/DDRGK1/DENND3/DET1/DNAJB12/DNA…	311	BP
GO:0098798	mitochondrial protein complex	132/6418	233/18675	2.18476e-12	1.25576e-10	9.70892e-11	AGK/APOO/APOOL/ATP5F1B/ATP5F1C/ATP5F1D/ATP5MC1/ATP5MD/ATP5ME/ATP5MF/ATP5MG/ATP5PB/ATP5PD/ATP5PF/ATP5PO/BCKDHA/BCKDK/BCS1L/CHCHD1/CHCHD10/COX6A2/DBT/DLAT/DMAC1/DNAJC11/HSD17B10/IMMT/MICOS10/MICOS13/MICU2/MRPL10/MRPL11/MRPL13/MRPL15/MRPL16/MRPL17/MRPL19/MRPL2/MRPL21/MRPL23/MRPL24/MRPL27/MRPL28/MRPL3/MRPL30/MRPL34/MRPL35/MRPL37/MRPL40/MRPL42/MRPL45/MRPL48/MRPL49/MRPL50/MRPL51/MRPL52/MRPL57/MRPL58/MR…	132	CC
GO:0072594	establishment of protein localization to organelle	229/6243	452/17910	2.14861e-12	1.47193e-10	1.21793e-10	ABLIM3/ACD/ACOX3/AGK/AGPS/AIP/AKT1/AP3B1/AP4M1/APPL2/ARIH2/ATP5IF1/BAD/BAG3/BID/BMP4/CALM3/CBLB/CCT7/CD36/CHCHD4/CHMP4B/CHP1/CLU/COX18/CROT/DMAP1/DNAJA1/DNAJC19/ECH1/ECI2/EFCAB7/EHHADH/FGF9/FIS1/FLNA/FZD5/GNPAT/GNPTAB/GSK3A/GZMB/HACL1/HCLS1/HDAC3/HGS/HIKESHI/HMGCL/HSP90AA1/HSPA1L/HSPA4/HTRA2/IDE/IDH1/IFT122/IL10RA/IPO13/KPNA2/KPNA4/LAMP1/LEPROT/LMAN1/LMNA/LOC101928510/LRRK2/LRSAM1/MAPK1/MAPK8/MBT…	229	BP
GO:0006913	nucleocytoplasmic transport	164/6243	302/17910	2.53362e-12	1.7245e-10	1.42691e-10	AAAS/AGFG1/AHCYL1/AKAP8L/AKT1/ANKRD54/ANP32A/APPL2/BACH2/BAG3/BMP4/CALR/CAMK1/CBLB/CD36/CDC40/CDK5/CHP1/CHTOP/CITED1/CPSF2/CPSF3/DDX19B/DDX20/DDX39A/DMAP1/DNAJC27/DUSP16/EFCAB7/EIF4A3/EIF4E/EIF4ENIF1/EMD/ENY2/FBXO22/FGF9/FLNA/GEMIN2/GEMIN5/GEMIN6/GEMIN8/GLE1/HCLS1/HDAC3/HHEX/HIKESHI/HNRNPA2B1/HSPA9/IL1B/IPO13/KHDRBS1/KPNA2/KPNA4/LMNA/LRRK2/MALT1/MAPK1/MBTPS1/MX2/NCBP1/NDC1/NEMF/NOLC1/NUP107/NUP20…	164	BP
GO:0006511	ubiquitin-dependent protein catabolic process	253/6243	510/17910	2.82702e-12	1.91186e-10	1.58195e-10	AKT1/ANAPC10/ANAPC16/ANAPC2/ANAPC4/ANAPC7/AREL1/ARIH1/ARIH2/ARRB1/ATXN3/AXIN1/BAG5/BBS7/BCAP31/BFAR/BIRC2/BTRC/CACUL1/CAV1/CBL/CCAR2/CCDC22/CDC16/CDC23/CDC26/CDC27/CDC34/CDK2/CLOCK/CLU/CNOT4/COMMD1/CRBN/CSNK1D/CSNK1E/CSNK2A1/CUL4A/CUL7/CYLD/DDA1/DDRGK1/DET1/DNAJC10/DVL1/EDEM1/EDEM2/EDEM3/ERLIN2/FAM122A/FBXL15/FBXL17/FBXL22/FBXO11/FBXO22/FBXO4/FBXO5/FBXO8/FBXW11/FBXW5/FOXF2/FZR1/GSK3A/HACE1/HECTD3…	253	BP
GO:0022607	cellular component assembly	1124/6243	2765/17910	3.25359e-12	2.17417e-10	1.79899e-10	AAAS/ABL1/ABLIM3/ABRAXAS2/ACACA/ACACB/ACAD9/ACD/ACHE/ACOT13/ACRBP/ACTR2/ACTR3B/ADAR/ADGRB3/ADRM1/ADSL/AGFG1/AGO1/AGO2/AGO3/AIM2/AKAP9/AKIRIN1/ALAD/ALDH1A3/ALDOA/ALMS1/ANGPTL4/ANK2/ANKRA2/ANKRD28/ANKRD53/ANO6/AP2B1/AP2M1/AP2S1/APP/APPL2/AR/ARF6/ARFIP2/ARG1/ARHGAP18/ARHGAP35/ARHGEF26/ARHGEF5/ARHGEF7/ARL13B/ARL2/ARL3/ARL6/ARPC1B/ARPC5/ARPIN/ARRB1/ASAP1/ASAP3/ASF1A/ASH2L/ATF7IP/ATG2A/ATG9A/ATL1/ATL2/…	1124	BP
GO:0016579	protein deubiquitination	145/6243	260/17910	3.2561e-12	2.17417e-10	1.79899e-10	ABRAXAS1/ABRAXAS2/ACTL6A/ACTR5/ACTR8/ADRM1/AR/ASXL2/ATXN3/ATXN7/ATXN7L3/BABAM1/BIRC2/BIRC3/BRCA1/BRCC3/CFTR/COPS5/CYLD/DDB2/DESI2/ENY2/FOXK1/FOXK2/HGS/HIF1A/INO80D/JOSD1/KAT2A/KDM1B/KEAP1/MAP3K7/MBD6/MCRS1/MDM4/MINDY3/MYSM1/NEDD8/OTUD3/OTUD4/OTUD5/OTULIN/PARK7/PRKN/PSMA1/PSMA2/PSMA3/PSMA4/PSMA5/PSMA7/PSMB10/PSMB4/PSMB5/PSMB6/PSMB7/PSMC3/PSMC5/PSMD1/PSMD10/PSMD11/PSMD12/PSMD4/PSMD5/PSME1/PSME4/RAD…	145	BP
GO:0046034	ATP metabolic process	157/6243	287/17910	3.40936e-12	2.26219e-10	1.87182e-10	AAAS/AFG1L/AK9/ALDOA/ALDOC/ATP1A2/ATP5F1B/ATP5F1C/ATP5F1D/ATP5IF1/ATP5MC1/ATP5MC2/ATP5MC3/ATP5ME/ATP5MF/ATP5MG/ATP5PB/ATP5PD/ATP5PF/ATP5PO/ATP6V1A/ATP7A/ATPSCKMT/BAD/BID/BPGM/CHCHD10/COA6/COQ9/COX10/COX15/COX5B/COX6B1/COX6C/COX7A2L/COX7B/COX7C/COX8A/CTNS/CYC1/DHTKD1/DLD/DNAJC15/ENPP3/ENTPD5/FIGNL1/FLCN/FOXK1/FOXK2/FXN/GPI/HIF1A/HTR2A/JMJD8/LDHC/MECP2/MSH2/MYOG/NCOR1/NDC1/NDUFA1/NDUFA10/NDUFA11/ND…	157	BP
GO:0005815	microtubule organizing center	319/6418	681/18675	5.23622e-12	2.88428e-10	2.22999e-10	AAAS/ABRAXAS2/ACTR1B/ACTR8/AKAP11/AKAP9/AKNA/AKT1/ALMS1/ANKRD26/APEX1/ARHGAP35/ARL2/ARL2BP/ARL3/ATF4/ATF5/BBS2/BBS4/BBS7/BCAS2/BCL2L1/BIRC6/BOD1/BRCA1/C2CD3/C2CD5/CALM3/CBY1/CC2D1A/CCDC120/CCDC15/CCDC61/CCDC66/CCDC77/CCDC8/CCDC85B/CCDC92/CDC14A/CDC16/CDC27/CDC42/CDK10/CDK2/CDK5RAP3/CENPJ/CEP104/CEP120/CEP126/CEP128/CEP131/CEP152/CEP162/CEP164/CEP192/CEP290/CEP295/CEP41/CEP44/CEP57/CEP63/CEP78/CEP…	319	CC
GO:0043632	modification-dependent macromolecule catabolic process	257/6243	522/17910	5.34279e-12	3.5229e-10	2.91498e-10	AKT1/ANAPC10/ANAPC16/ANAPC2/ANAPC4/ANAPC7/AREL1/ARIH1/ARIH2/ARRB1/ATXN3/AXIN1/BAG5/BBS7/BCAP31/BFAR/BIRC2/BTRC/CACUL1/CAV1/CBL/CCAR2/CCDC22/CDC16/CDC23/CDC26/CDC27/CDC34/CDK2/CLOCK/CLU/CNOT4/COMMD1/CRBN/CSNK1D/CSNK1E/CSNK2A1/CUL4A/CUL7/CYLD/DDA1/DDRGK1/DET1/DNAJC10/DVL1/EDEM1/EDEM2/EDEM3/ERLIN2/FAM122A/FBXL15/FBXL17/FBXL22/FBXO11/FBXO22/FBXO4/FBXO5/FBXO8/FBXW11/FBXW5/FOXF2/FZR1/GSK3A/HACE1/HECTD3…	257	BP
GO:0010564	regulation of cell cycle process	356/6243	764/17910	5.55856e-12	3.64241e-10	3.01387e-10	ABRAXAS1/ADAM17/AKAP9/AKT1/ALMS1/ANAPC10/ANAPC16/ANAPC2/ANAPC4/ANAPC7/ANKRD53/APEX1/APP/ATF5/ATM/ATRX/AURKC/BABAM1/BBS4/BCL2L1/BID/BIN1/BIRC6/BMP4/BORA/BRCA1/BRCC3/BRD4/BTC/BTRC/CALM3/CALR/CBX3/CBX5/CCDC8/CCL2/CCNE1/CCNK/CD28/CDC14B/CDC16/CDC23/CDC26/CDC27/CDC42/CDC7/CDC73/CDK10/CDK13/CDK2/CDK2AP2/CDK4/CDK5/CDK5R1/CDK5RAP3/CDKN1B/CDKN2B/CDKN2C/CDKN2D/CENPJ/CEP120/CEP131/CEP152/CEP164/CEP192/CEP29…	356	BP
GO:0010033	response to organic substance	1260/6243	3138/17910	6.04128e-12	3.93429e-10	3.25538e-10	AACS/AANAT/ABCA3/ABCD3/ABCD4/ABHD2/ABL1/ABL2/ACACA/ACACB/ACKR1/ACOD1/ACR/ACSL1/ACSL4/ACTR2/ACVR1/ACVR2A/ADA/ADAM10/ADAM17/ADAM9/ADAR/ADH5/ADNP2/ADRA1A/AGL/AGPAT1/AGR2/AHCYL1/AHR/AIFM1/AIM2/AIP/AKAP12/AKAP8/AKAP9/AKIRIN2/AKR1A1/AKR1B1/AKR1C3/AKT1/AKT1S1/ALAD/ALOX12/AMPD1/ANK2/ANXA7/AP3S1/APEX1/APP/APPL2/APRT/AQP9/AR/ARF6/ARFGAP1/ARG1/ARHGEF18/ARPC1B/ARRB1/ASAH1/ATF4/ATF6B/ATG7/ATIC/ATM/ATP1A2/ATP2…	1260	BP
GO:0007346	regulation of mitotic cell cycle	298/6243	622/17910	6.45254e-12	4.17634e-10	3.45566e-10	ABL1/ADAM17/AFAP1L2/AKAP9/AKT1/ALMS1/ANAPC10/ANAPC16/ANAPC2/ANAPC4/ANAPC7/ANKRD53/APEX1/APP/ATF2/ATM/ATRX/BCL2L1/BID/BMP4/BORA/BRCA1/BRD4/BRINP3/BTC/BTG3/BTRC/CCDC8/CCL2/CCNE1/CD28/CDC16/CDC23/CDC26/CDC27/CDC7/CDC73/CDK10/CDK13/CDK2/CDK2AP2/CDK4/CDK5RAP3/CDKN1B/CDKN2B/CDKN2C/CDKN2D/CENPJ/CEP131/CEP152/CEP164/CEP192/CEP290/CEP41/CEP57/CEP63/CEP78/CEP97/CETN2/CHEK2/CHMP2A/CHMP2B/CHMP4B/CHMP5/CKAP5/…	298	BP
GO:0019083	viral transcription	106/6243	177/17910	8.04059e-12	5.17245e-10	4.27989e-10	AAAS/CCL4/CCNT1/CHD1/CTDP1/GTF2B/HDAC1/HMGA2/NDC1/NELFB/NUCKS1/NUP107/NUP205/NUP210/NUP37/NUP42/NUP43/NUP50/NUP54/NUP58/NUP85/NUP88/NUP98/POLR2D/POLR2E/POLR2G/POLR2I/POLR2J/POLR2K/POM121/PSMC3/RAE1/RANBP2/RPL10A/RPL11/RPL12/RPL15/RPL19/RPL22/RPL23A/RPL24/RPL27/RPL29/RPL3/RPL30/RPL32/RPL34/RPL35/RPL36/RPL37/RPL37A/RPL39/RPL41/RPL6/RPL8/RPL9/RPLP0/RPS10/RPS15/RPS16/RPS17/RPS18/RPS24/RPS27/RPS29/RPS…	106	BP
GO:0044455	mitochondrial membrane part	115/6418	199/18675	9.87362e-12	5.22117e-10	4.03675e-10	AGK/APOO/APOOL/ARMCX3/ATP5F1B/ATP5F1C/ATP5F1D/ATP5MC1/ATP5MD/ATP5ME/ATP5MF/ATP5MG/ATP5PB/ATP5PD/ATP5PF/ATP5PO/ATPSCKMT/BAK1/BCS1L/BID/BNIP3/CHCHD10/CISD1/COA1/COA3/COQ3/COQ4/COQ5/COQ6/COQ7/COX11/COX15/COX16/COX18/COX6A2/COX7A2/COX7A2L/COX7B/COX7B2/DMAC1/DNAJC11/FIS1/FUNDC1/IMMT/L2HGDH/LRRK2/LYN/MCUR1/MFF/MGARP/MICOS10/MICOS13/MICU2/MTLN/MTX2/MTX3/NDUFA1/NDUFA10/NDUFA11/NDUFA12/NDUFA13/NDUFA3/NDUF…	115	CC
GO:0044772	mitotic cell cycle phase transition	274/6243	565/17910	8.87293e-12	5.6733e-10	4.6943e-10	ABCB1/ACVR1/ADAM17/AKAP9/AKT1/ALMS1/ANAPC10/ANAPC16/ANAPC2/ANAPC4/ANAPC7/APEX1/APP/ARPP19/ATM/BACH1/BID/BORA/BRCA1/BRD4/BTRC/CACUL1/CALM3/CCL2/CCNE1/CDC16/CDC23/CDC26/CDC27/CDC34/CDC7/CDC73/CDK10/CDK2/CDK2AP2/CDK4/CDK5RAP3/CDKN1B/CDKN2B/CDKN2C/CDKN2D/CENPJ/CEP131/CEP152/CEP164/CEP192/CEP290/CEP41/CEP57/CEP63/CEP78/CETN2/CHEK2/CHMP2A/CHMP4B/CHMP7/CKAP5/CKS1B/CLASP1/CNOT1/CNOT10/CNOT11/CNOT2/CNOT4/…	274	BP
GO:0051603	proteolysis involved in cellular protein catabolic process	284/6243	590/17910	1.05896e-11	6.73011e-10	5.56875e-10	ACR/AKT1/ALAD/ANAPC10/ANAPC16/ANAPC2/ANAPC4/ANAPC7/AREL1/ARIH1/ARIH2/ARRB1/ATP5IF1/ATXN3/AXIN1/BAG2/BAG5/BBS7/BCAP31/BFAR/BIRC2/BTRC/CACUL1/CAV1/CBL/CCAR2/CCDC22/CDC16/CDC23/CDC26/CDC27/CDC34/CDK2/CHMP4B/CLOCK/CLPP/CLU/CNOT4/COMMD1/CRBN/CSNK1D/CSNK1E/CSNK2A1/CTSB/CUL4A/CUL7/CYLD/DAB2IP/DDA1/DDRGK1/DET1/DNAJB12/DNAJC10/DVL1/EDEM1/EDEM2/EDEM3/ENC1/ERLEC1/ERLIN2/FAM122A/FBXL15/FBXL17/FBXL22/FBXO11/F…	284	BP
GO:0000981	DNA-binding transcription factor activity, RNA polymerase II-specific	715/6285	1586/16967	3.39479e-12	9.10228e-10	8.19216e-10	ADNP2/AHR/AKNA/ALX1/AR/ARHGAP35/ARID4A/ARID4B/ARID5A/ARNTL2/ARX/ASH1L/ATF2/ATF4/ATF5/ATF6B/ATRX/BACH1/BACH2/BARHL1/BATF/BATF3/BBX/BCL11A/BCL6B/BMPR1A/CARF/CARHSP1/CASZ1/CC2D1A/CEBPG/CEBPZ/CERS6/CGGBP1/CIC/CLOCK/CNBP/CREB1/CREB3L4/CREB5/CREM/CSRNP2/CSRNP3/CTCF/CXXC1/DEAF1/DLX2/DLX6/DMAP1/DMRT2/DMRTA1/DNAJC2/DNMT1/DNMT3A/DNMT3B/DPF2/DUX1/E2F3/E2F6/EBF1/ELF1/ELF2/ELF4/ELK1/ELK4/EMX1/ETS1/ETV1/ETV6/E…	715	MF
GO:0005694	chromosome	435/6418	982/18675	2.29661e-11	1.16774e-09	9.02837e-10	ACD/ACTL6A/ACTR2/ACTR5/ACTR8/ADD3/ADPRHL2/AGO3/AKAP8/AKAP8L/ANAPC16/APEX1/AR/ARPC1A/ARPC5/ARRB1/ASF1A/ASH1L/ASH2L/ATF2/ATM/ATR/ATRX/AURKC/BAHD1/BANF1/BAZ1A/BAZ2A/BCAS2/BICRAL/BIRC2/BOD1/BRCA1/BRD4/BUD31/CBX1/CBX3/CBX5/CBX6/CBX7/CBX8/CCAR2/CCNB1IP1/CDC73/CDK2/CDK4/CENPI/CENPN/CENPQ/CENPX/CGAS/CHEK2/CHMP2A/CHMP7/CHRAC1/CKAP5/CLASP1/CLIP1/CLOCK/COPS5/COPS9/CREB1/CREBBP/CSNK2A1/CSNK2B/CTCF/DCTN1/DCTN…	435	CC
GO:0010498	proteasomal protein catabolic process	196/6243	382/17910	1.99821e-11	1.26234e-09	1.04451e-09	AKT1/ALAD/ANAPC10/ANAPC16/ANAPC2/ANAPC4/ANAPC7/ARRB1/ATXN3/BAG2/BAG5/BBS7/BCAP31/BFAR/BIRC2/BTRC/CAV1/CCAR2/CDC16/CDC23/CDC26/CDC27/CDC34/CDK2/CLOCK/CLU/COMMD1/CRBN/CSNK1D/CSNK1E/CUL4A/DAB2IP/DDA1/DDRGK1/DET1/DNAJB12/DNAJC10/DVL1/EDEM1/EDEM2/EDEM3/ENC1/ERLEC1/ERLIN2/FAM122A/FBXL15/FBXL17/FBXL22/FBXO22/FBXO4/FBXO5/FBXW11/FBXW5/FOXF2/FZR1/GABARAPL2/GPX1/GSK3A/HECTD3/HSP90AB1/HSP90B1/JKAMP/KCTD10/KE…	196	BP
GO:0065003	protein-containing complex assembly	734/6243	1742/17910	2.01578e-11	1.26586e-09	1.04742e-09	ABL1/ACACA/ACACB/ACAD9/ACHE/ACOT13/ACTR2/ACTR3B/ADAR/ADRM1/ADSL/AGO1/AGO2/AGO3/AIM2/AKAP9/ALAD/ALDH1A3/ALDOA/ANGPTL4/ANKRA2/ANKRD28/ANKRD53/ANO6/AP2B1/AP2M1/AP2S1/APPL2/AR/ARF6/ARG1/ARHGAP18/ARHGEF5/ARL2/ARL6/ARPC1B/ARPC5/ARPIN/ASF1A/ASH2L/ATF7IP/ATL1/ATL2/ATM/ATP5F1D/ATP5IF1/ATR/ATRX/ATXN10/ATXN2L/AVIL/AXIN1/B4GALT1/BAD/BAZ2A/BBS10/BBS4/BCL9L/BCS1L/BET1/BID/BIN1/BIRC2/BIRC3/BRD2/BRK1/C1QTNF1/CAB…	734	BP
GO:0034660	ncRNA metabolic process	233/6243	470/17910	2.25494e-11	1.40767e-09	1.16476e-09	ADAR/ADAT1/AGO1/AGO2/AGO3/ALKBH1/ALKBH8/ANKRD16/BTBD18/BYSL/CCNK/CCNT1/CELF3/CHD7/CLP1/CSTF2/DALRD3/DARS2/DDX1/DDX21/DDX27/DDX52/DEDD2/DIS3/DIS3L/DROSHA/DUS2/DUS4L/EARS2/EIF4A3/ELAC1/ELP1/ELP3/ELP4/ELP6/EMG1/ERI1/ERN2/EXOSC4/EXOSC5/EXOSC7/FAM98B/FARSA/FBL/FTSJ1/GATB/GTF2A1/GTF2A2/GTF2B/GTF2E1/GTF2H5/GTF3A/GTF3C3/GTF3C4/GTF3C6/GTPBP4/HARS2/HEATR1/HNRNPA2B1/HSD17B10/IARS2/ICE1/ICE2/IMP3/INTS12/INTS…	233	BP
GO:0071702	organic substance transport	987/6243	2416/17910	2.64919e-11	1.64406e-09	1.36036e-09	AAAS/AACS/ABCB1/ABCC5/ABCD3/ABL1/ABLIM3/ACACA/ACACB/ACAP1/ACD/ACHE/ACOX3/ACSL1/ACSL4/ADA/ADAM8/ADAM9/ADAMTS9/AGAP2/AGFG1/AGK/AGPS/AGR2/AHCYL1/AIM2/AIP/AKAP12/AKAP8/AKAP8L/AKT1/ANK2/ANKRD50/ANXA4/AP1G1/AP1M1/AP1M2/AP1S1/AP2A2/AP2M1/AP2S1/AP3B1/AP3S1/AP4B1/AP4M1/AP5B1/AP5M1/APOL2/APOL3/APOL4/APOO/APPL2/AQP9/ARF6/ARFGAP1/ARFGAP3/ARFIP1/ARFRP1/ARG1/ARG2/ARHGEF5/ARIH2/ARL2/ARL2BP/ARL4D/ARL6/ARL8A/ARL8…	987	BP
GO:0010941	regulation of cell death	701/6243	1659/17910	3.29287e-11	2.03157e-09	1.681e-09	ABL1/ACVR1/ADA/ADAM10/ADAM17/ADAM8/ADAR/ADNP2/AGAP2/AGR2/AIFM1/AIPL1/AKAP12/AKR1B1/AKR1C3/AKT1/AKT1S1/ALDH1A3/ALKBH1/ALOX12/ANGPTL4/ANKLE2/ANKRD13C/ANO6/ANXA4/AP2B1/APEX1/AR/AREL1/ARG2/ARHGEF1/ARHGEF12/ARHGEF17/ARHGEF18/ARHGEF19/ARHGEF26/ARHGEF3/ARHGEF5/ARHGEF7/ARHGEF9/ARRB1/ATF2/ATF4/ATF5/ATG7/ATM/ATOX1/ATP5IF1/AVEN/B4GALT1/BAD/BAG3/BAG5/BAK1/BARHL1/BCAP31/BCL2A1/BCL2L1/BCL2L10/BCL2L13/BCL2L2/BD…	701	BP
GO:0044427	chromosomal part	384/6418	855/18675	4.25529e-11	2.08352e-09	1.61087e-09	ACD/ACTL6A/ACTR2/ACTR5/ACTR8/ADPRHL2/AKAP8L/ANAPC16/APEX1/AR/ARPC1A/ARPC5/ARRB1/ASF1A/ASH2L/ATF2/ATM/ATR/ATRX/BAZ1A/BAZ2A/BCAS2/BICRAL/BOD1/BRCA1/BUD31/CBX1/CBX3/CBX5/CBX6/CBX7/CBX8/CCAR2/CCNB1IP1/CDC73/CDK2/CDK4/CENPI/CENPN/CENPQ/CENPX/CGAS/CHEK2/CHMP2A/CHMP7/CHRAC1/CKAP5/CLASP1/CLIP1/COPS5/COPS9/CREB1/CREBBP/CSNK2A1/CSNK2B/CTCF/DCTN1/DCTN2/DCTN3/DCTN5/DFFA/DFFB/DMAP1/DNMT1/DNMT3A/DONSON/DOT1L/D…	384	CC
GO:0048583	regulation of response to stimulus	1669/6243	4275/17910	3.43376e-11	2.10617e-09	1.74273e-09	AAAS/ABCB1/ABCD2/ABHD6/ABI1/ABL1/ABL2/ABRAXAS1/ACOD1/ACTR2/ACVR1/ACVR2A/ADA/ADAM10/ADAM17/ADAM8/ADAM9/ADAR/ADGRE2/ADGRG1/ADGRG3/ADRA1A/AFAP1L2/AGO1/AGO3/AGPAT1/AGR2/AIDA/AIM2/AIP/AIPL1/AKAP1/AKAP12/AKAP9/AKIP1/AKIRIN1/AKNA/AKR1B1/AKR1C3/AKT1/AKT1S1/ALOX12/AMBN/ANGPTL8/ANKRD54/ANO6/AP1G1/APC2/APCDD1/APOL3/APP/APPL2/AR/ARF6/ARG1/ARG2/ARHGAP10/ARHGAP18/ARHGAP19/ARHGAP23/ARHGAP24/ARHGAP28/ARHGAP30/AR…	1669	BP
GO:0031399	regulation of protein modification process	723/6243	1718/17910	3.86585e-11	2.3575e-09	1.95068e-09	ABI1/ABL1/ACSL1/ACVR1/ACVR2A/ADAM17/ADAM8/ADAM9/ADAR/ADARB1/ADRA1A/AFAP1L2/AIDA/AKAP12/AKAP8/AKAP8L/AKAP9/AKT1/AKT1S1/ANKLE2/APP/AR/ARHGEF5/ARL2BP/ARPP19/ARRB1/ARRDC3/ASH1L/ATG10/ATG7/ATM/ATP6AP1/ATP6AP2/ATRX/AUTS2/AXIN1/BAG2/BAG5/BAK1/BCOR/BDKRB1/BDKRB2/BIRC2/BIRC3/BMP4/BMPR1A/BOD1/BRAT1/BRCA1/BRD4/BST1/C1QTNF1/C3/C3orf33/C5/C5AR1/C5AR2/C6orf89/CAB39/CABIN1/CACUL1/CALM3/CAMK1/CAMK2D/CAMK2N1/CART…	723	BP
GO:0042981	regulation of apoptotic process	644/6243	1512/17910	4.45677e-11	2.70224e-09	2.23594e-09	ABL1/ACVR1/ADA/ADAM10/ADAM17/ADAM8/ADAR/AGAP2/AIFM1/AIPL1/AKAP12/AKR1B1/AKR1C3/AKT1/AKT1S1/ALDH1A3/ALKBH1/ALOX12/ANGPTL4/ANKLE2/ANKRD13C/ANO6/ANXA4/APEX1/AR/AREL1/ARG2/ARHGEF1/ARHGEF12/ARHGEF17/ARHGEF18/ARHGEF19/ARHGEF26/ARHGEF3/ARHGEF5/ARHGEF7/ARHGEF9/ARRB1/ATF2/ATF4/ATF5/ATG7/ATM/ATOX1/ATP5IF1/AVEN/B4GALT1/BAD/BAG3/BAG5/BAK1/BARHL1/BCAP31/BCL2A1/BCL2L1/BCL2L10/BCL2L13/BCL2L2/BDKRB2/BEX3/BFAR/BH…	644	BP
GO:2000113	negative regulation of cellular macromolecule biosynthetic process	579/6243	1343/17910	4.54629e-11	2.74077e-09	2.26781e-09	ACD/AGO1/AGO2/AGO3/AHR/AKIRIN2/ALX1/AR/ARHGAP35/ARID4A/ARID5A/ARX/ASF1A/ATF2/ATF4/ATF5/ATF7IP/ATG7/ATN1/ATR/ATRX/BACH1/BACH2/BAG3/BAHD1/BASP1/BATF3/BAZ2A/BCL11A/BCL6B/BCOR/BEND5/BMP4/BRCA1/BTAF1/BTRC/CALR/CAV1/CBFA2T2/CBX1/CBX3/CBX5/CBX6/CBX7/CBX8/CBY1/CCAR2/CCDC85B/CCNE1/CD36/CDAN1/CDC73/CDK2/CDK5/CDK5R1/CDKN1B/CELA1/CELF1/CGGBP1/CHEK2/CIC/CIRBP/CITED1/CLOCK/CNBP/CNOT1/CNOT2/COPS2/CPEB1/CPEB3/CR…	579	BP
GO:0043067	regulation of programmed cell death	654/6243	1539/17910	5.03024e-11	3.01529e-09	2.49496e-09	ABL1/ACVR1/ADA/ADAM10/ADAM17/ADAM8/ADAR/AGAP2/AIFM1/AIPL1/AKAP12/AKR1B1/AKR1C3/AKT1/AKT1S1/ALDH1A3/ALKBH1/ALOX12/ANGPTL4/ANKLE2/ANKRD13C/ANO6/ANXA4/APEX1/AR/AREL1/ARG2/ARHGEF1/ARHGEF12/ARHGEF17/ARHGEF18/ARHGEF19/ARHGEF26/ARHGEF3/ARHGEF5/ARHGEF7/ARHGEF9/ARRB1/ATF2/ATF4/ATF5/ATG7/ATM/ATOX1/ATP5IF1/AVEN/B4GALT1/BAD/BAG3/BAG5/BAK1/BARHL1/BCAP31/BCL2A1/BCL2L1/BCL2L10/BCL2L13/BCL2L2/BDKRB2/BEX3/BFAR/BH…	654	BP
GO:0006283	transcription-coupled nucleotide-excision repair	53/6243	73/17910	5.08673e-11	3.03192e-09	2.50873e-09	COPS2/COPS3/COPS4/COPS5/COPS6/COPS7A/COPS7B/CUL4A/ERCC2/ERCC3/ERCC4/ERCC5/ERCC6/GPS1/GTF2H3/GTF2H4/GTF2H5/HMGN1/ISY1/LIG3/PCNA/POLD1/POLD2/POLD3/POLK/POLR2D/POLR2E/POLR2G/POLR2I/POLR2J/POLR2K/PPIE/PRPF19/RBX1/RFC1/RFC4/RFC5/RPA2/RPA3/UBB/USP7/UVSSA/XPA/XRCC1/ZNF830/AQR/CCNH/DDB1/POLR2A/POLR2B/POLR2C/RPA1/UBC	53	BP
GO:0006914	autophagy	232/6243	471/17910	5.50029e-11	3.24179e-09	2.68238e-09	ABL1/ABL2/ACBD5/ADRA1A/AKT1/ANXA7/ATG10/ATG2A/ATG4C/ATG4D/ATG7/ATG9A/ATM/ATP5IF1/ATP6V0E2/ATP6V1A/ATP6V1E1/BAD/BAG3/BNIP3/CASP3/CD84/CDK5/CDK5R1/CHMP2A/CHMP2B/CHMP4B/CHMP6/CISD2/CLN3/CLU/CPTP/CSNK2A1/CSNK2B/DAP/DCN/DRAM2/DYNLL2/EIF4G2/EMC6/ERCC4/EXOC1/EXOC8/FEZ2/FIS1/FLCN/FNBP1L/FOXK1/FOXK2/FUNDC1/FYCO1/FZD5/GABARAPL1/GABARAPL2/GNAI3/GSK3A/HGF/HGS/HIF1A/HMOX1/HSP90AA1/HTR2B/HTRA2/IFI16/IFT88/IL10…	232	BP
GO:0061919	process utilizing autophagic mechanism	232/6243	471/17910	5.50029e-11	3.24179e-09	2.68238e-09	ABL1/ABL2/ACBD5/ADRA1A/AKT1/ANXA7/ATG10/ATG2A/ATG4C/ATG4D/ATG7/ATG9A/ATM/ATP5IF1/ATP6V0E2/ATP6V1A/ATP6V1E1/BAD/BAG3/BNIP3/CASP3/CD84/CDK5/CDK5R1/CHMP2A/CHMP2B/CHMP4B/CHMP6/CISD2/CLN3/CLU/CPTP/CSNK2A1/CSNK2B/DAP/DCN/DRAM2/DYNLL2/EIF4G2/EMC6/ERCC4/EXOC1/EXOC8/FEZ2/FIS1/FLCN/FNBP1L/FOXK1/FOXK2/FUNDC1/FYCO1/FZD5/GABARAPL1/GABARAPL2/GNAI3/GSK3A/HGF/HGS/HIF1A/HMOX1/HSP90AA1/HTR2B/HTRA2/IFI16/IFT88/IL10…	232	BP
GO:0005635	nuclear envelope	208/6418	420/18675	7.41489e-11	3.50089e-09	2.70671e-09	AAAS/ABCF1/ABL1/ADRA1A/AEN/AGFG1/AGPAT3/AK9/AKIRIN1/ANXA4/ANXA7/APEH/APP/ATP11B/ATRAID/BANF1/BCL2L1/BCL2L10/BIN1/BNIP2/BNIP3/BRAP/C12orf43/C2orf42/CALR/CBX3/CBX5/CDK4/CERS6/CETN2/CETN3/CHMP2A/CHMP4B/CHMP7/CLIC1/CLIP1/CMTM3/CPTP/CREB3L4/CTDNEP1/CUEDC2/DCTN1/DCTN5/DDX19B/DNAJB12/DNAJC2/EBP/EI24/EMD/ENY2/FAM169A/FANCL/FZR1/GATA6/GCH1/GHDC/GLE1/GPER1/GTF3C3/GTPBP4/HACD3/HOXA7/INTS2/INTS5/ITPR1/JPT1/K…	208	CC
GO:0098588	bounding membrane of organelle	801/6418	1955/18675	7.7519e-11	3.5338e-09	2.73216e-09	A4GALT/A4GNT/ABCA3/ABCC10/ABCD2/ABCD3/ABCD4/ABHD17A/ABHD17B/ABHD17C/ABHD6/ACACB/ACAP1/ACBD3/ACBD5/ACP2/ACRBP/ACSL1/ACSL4/ADAM10/ADAM8/ADGRE3/ADGRE5/ADGRG3/AGK/AGPAT3/AGPS/AKAP1/ALDH3A2/ANKRD28/ANO6/ANTXR2/ANXA7/AP1G1/AP1M1/AP1M2/AP1S1/AP2A2/AP2B1/AP2M1/AP2S1/AP3B1/AP4B1/AP4M1/AP5B1/AP5M1/APOO/APP/APPL2/ARF6/ARFGAP3/ARFIP1/ARFIP2/ARFRP1/ARG1/ARL1/ARL13B/ARL3/ARL8A/ARL8B/ARMCX1/ARMCX2/ARMCX3/ARMCX6…	801	CC
GO:0009165	nucleotide biosynthetic process	185/6243	360/17910	6.1729e-11	3.61801e-09	2.99368e-09	AAAS/ACACA/ACACB/ACLY/ACSL1/ACSL4/ACSS2/ADA/ADSL/AFMID/AGPAT1/AGPAT3/AK3/AK6/AK9/ALDOA/ALDOC/AMPD1/APRT/ATIC/ATP5F1B/ATP5F1C/ATP5F1D/ATP5MC1/ATP5MC2/ATP5MC3/ATP5ME/ATP5MF/ATP5MG/ATP5PB/ATP5PD/ATP5PF/ATP5PO/ATPSCKMT/BPGM/CAD/CBR4/CDS1/CMPK1/COASY/CTPS2/DCK/DGUOK/DHODH/DHTKD1/DLAT/DLD/DTYMK/DUT/ELOVL2/ELOVL5/ENTPD5/ERH/FASN/FCSK/FLAD1/FLCN/FOXK1/FOXK2/GCDH/GPAM/GPAT3/GPAT4/GPI/GUCA1A/GUCY1A1/GUCY1B…	185	BP
GO:0009628	response to abiotic stimulus	519/6243	1191/17910	7.24826e-11	4.22482e-09	3.49577e-09	AAAS/AANAT/ABCB1/ABRAXAS1/ACTR5/ADA/ADAM17/ADAM8/ADRB1/ADSL/AEN/AHCY/AIFM1/AIPL1/AKAP12/AKAP9/AKR1B1/AKT1/AKT1S1/ALAD/ALAS2/ANGPTL4/ANXA7/APP/APPL2/AQP9/ARRB1/ATF2/ATF4/ATG7/ATM/ATP1A2/ATP2B1/ATP6AP1/ATP6V1A/ATP7A/ATP8A2/ATR/ATXN3/BABAM1/BACH1/BAD/BAG2/BAG3/BAG5/BAK1/BCL2L1/BDKRB1/BDKRB2/BEST1/BIRC2/BNIP3/BRAT1/BRCA1/BRCC3/BRD1/CAB39/CACNA1F/CAMK2D/CAMKMT/CASP3/CASP8AP2/CASP9/CAV1/CBL/CCAR2/CCDC1…	519	BP
GO:0008134	transcription factor binding	285/6285	564/16967	2.19018e-11	5.21992e-09	4.69799e-09	AHR/AIP/AKAP8/ANXA4/APEX1/AR/ARID5A/ARRB1/ATF2/ATF4/ATG7/BAIAP2/BAZ2A/BBS10/BBS2/BBS4/BBS7/BCOR/BRCA1/BRD4/BUD31/CALR/CBX5/CCNE1/CCNT1/CDK5RAP3/CEBPG/CHD6/CNOT1/CNOT2/COMMD6/CREB1/CREBBP/CREG1/CREM/CRY1/CSNK2B/CTDP1/DACT1/DCAF1/DDRGK1/DDX20/DDX3X/DDX5/DMAP1/DNAJA1/DNMT3A/DRG1/EDF1/EIF4E/ELK1/ERCC3/ERCC4/ETS1/FBL/FKBP4/FLNA/FOSB/FOXA2/FOXA3/FOXC1/FOXF2/FOXP1/FUS/GABARAPL1/GABPA/GATA1/GATA2/GATA6/G…	285	MF
GO:0140053	mitochondrial gene expression	90/6243	148/17910	9.4255e-11	5.46368e-09	4.52086e-09	ALKBH1/CHCHD1/CHCHD10/COA3/DARS2/EARS2/ERAL1/FASTKD3/FASTKD5/GATB/GFM2/HSD17B10/MRPL1/MRPL10/MRPL11/MRPL13/MRPL15/MRPL16/MRPL17/MRPL19/MRPL2/MRPL21/MRPL23/MRPL24/MRPL27/MRPL28/MRPL3/MRPL30/MRPL34/MRPL35/MRPL37/MRPL40/MRPL42/MRPL45/MRPL48/MRPL49/MRPL50/MRPL51/MRPL52/MRPL57/MRPL58/MRPL9/MRPS10/MRPS12/MRPS14/MRPS15/MRPS16/MRPS18B/MRPS21/MRPS23/MRPS25/MRPS26/MRPS27/MRPS28/MRPS30/MRPS31/MRPS33/MRPS34/…	90	BP
GO:0006839	mitochondrial transport	125/6243	224/17910	9.47756e-11	5.46384e-09	4.52099e-09	ABLIM3/ACACA/ACACB/AGK/AIP/ALKBH7/ARIH2/ATF2/ATP5F1B/ATP5F1C/ATP5F1D/ATP5IF1/ATP5MC1/ATP5MC2/ATP5MC3/ATP5ME/ATP5MF/ATP5MG/ATP5PB/ATP5PD/ATP5PF/ATP5PO/ATPSCKMT/BAD/BAG3/BAK1/BCL2L1/BID/BNIP3/CHCHD10/CHCHD4/CNP/CPT2/DNAJC19/FIS1/FLVCR1/FZD5/GSK3A/GZMB/HSP90AA1/HSPA1L/HSPA4/HTRA2/LEPROT/LETM1/LMAN1/LRRK2/MAPK8/MCUR1/MFF/MGARP/MICALL2/MICU2/MID1IP1/MPV17L/MRS2/MTX2/NDUFA13/NMT1/NOL3/PARL/PITRM1/PMPCA…	125	BP
GO:0016607	nuclear speck	193/6418	386/18675	1.27981e-10	5.6397e-09	4.36034e-09	ACADM/AKAP17A/AKAP8L/APEX1/AR/ARHGAP18/ARL6IP4/ASCC1/ATXN2L/BASP1/BAZ2A/BCAS2/BRD1/BRD2/C12orf57/CBLL1/CBY1/CD2BP2/CDC34/CDC40/CDK12/CDK13/CHTOP/CKAP4/CLK2/CLK3/COPS4/CRY2/CWC25/CXXC1/DDX39A/DDX3X/DGKZ/DHX15/DPP3/DYRK1A/DYRK3/EAF1/EHMT2/EIF4A3/EIF4ENIF1/EP400/FAM107A/FAM76B/FBXL4/FIBP/FTO/GATAD2A/GLIS2/GTF2H4/HAUS6/HBP1/HEXIM2/HIF1A/HIF3A/HIPK1/HNRNPU/HOXB2/IFI16/IK/IL16/ITPKC/KAT6A/KAZN/KIF22/KM…	193	CC
GO:0033043	regulation of organelle organization	501/6243	1147/17910	1.04483e-10	5.9744e-09	4.94345e-09	ABL1/ABL2/ABLIM3/ACD/ACTR2/ACTR3B/AKAP8/AKAP8L/AKAP9/AKT1/ALMS1/ANK1/ANKRD53/ARF6/ARHGAP18/ARHGAP35/ARHGEF19/ARHGEF5/ARIH2/ARL2/ARPC1B/ARPC5/ARPIN/ARRB1/ASAP3/ASF1A/ATF5/ATF7IP/ATG7/ATM/ATP5IF1/ATR/ATRX/ATXN2L/AUTS2/AVIL/BAD/BAG3/BAIAP2/BAK1/BBS4/BCL2L1/BCOR/BID/BIN1/BMP4/BNIP3/BORA/BRCA1/BRD4/BRK1/BST1/BTC/C2CD5/C6orf89/CALR/CAMK2D/CCDC8/CCL11/CCR7/CCT7/CD28/CDC23/CDC26/CDC27/CDC42/CDC42EP2/CDK1…	501	BP
GO:0051174	regulation of phosphorus metabolic process	703/6243	1673/17910	1.04764e-10	5.9744e-09	4.94345e-09	AAAS/ABI1/ABL1/ACSL1/ACVR1/ACVR2A/ADAM17/ADAM8/ADAM9/ADAR/ADARB1/ADRA1A/AFAP1L2/AGAP2/AIDA/AKAP12/AKAP8/AKAP8L/AKAP9/AKT1/AKT1S1/ANKLE2/APP/AR/ARHGEF5/ARL2BP/ARPP19/ARRB1/ASH1L/ATM/ATP5IF1/ATP6AP1/ATP6AP2/ATP7A/ATPSCKMT/AXIN1/BAD/BAK1/BDKRB1/BDKRB2/BMP4/BMPR1A/BOD1/BRAT1/BRD4/BST1/C1QTNF1/C3/C3orf33/C5/C5AR1/C5AR2/CAB39/CABIN1/CACUL1/CALM3/CAMK1/CAMK2N1/CARTPT/CASC2/CASP3/CAV1/CAVIN3/CCDC8/CCNC/C…	703	BP
GO:0019220	regulation of phosphate metabolic process	702/6243	1671/17910	1.13736e-10	6.45114e-09	5.33792e-09	AAAS/ABI1/ABL1/ACSL1/ACVR1/ACVR2A/ADAM17/ADAM8/ADAM9/ADAR/ADARB1/ADRA1A/AFAP1L2/AGAP2/AIDA/AKAP12/AKAP8/AKAP8L/AKAP9/AKT1/AKT1S1/ANKLE2/APP/AR/ARHGEF5/ARL2BP/ARPP19/ARRB1/ASH1L/ATM/ATP5IF1/ATP6AP1/ATP6AP2/ATP7A/ATPSCKMT/AXIN1/BAD/BAK1/BDKRB1/BDKRB2/BMP4/BMPR1A/BOD1/BRAT1/BRD4/BST1/C1QTNF1/C3/C3orf33/C5/C5AR1/C5AR2/CAB39/CABIN1/CACUL1/CALM3/CAMK1/CAMK2N1/CARTPT/CASC2/CASP3/CAV1/CAVIN3/CCDC8/CCNC/C…	702	BP
GO:1901293	nucleoside phosphate biosynthetic process	186/6243	365/17910	1.36021e-10	7.67394e-09	6.34971e-09	AAAS/ACACA/ACACB/ACLY/ACSL1/ACSL4/ACSS2/ADA/ADSL/AFMID/AGPAT1/AGPAT3/AK3/AK6/AK9/ALDOA/ALDOC/AMPD1/APRT/ATIC/ATP5F1B/ATP5F1C/ATP5F1D/ATP5MC1/ATP5MC2/ATP5MC3/ATP5ME/ATP5MF/ATP5MG/ATP5PB/ATP5PD/ATP5PF/ATP5PO/ATPSCKMT/BPGM/CAD/CBR4/CDS1/CMPK1/COASY/CTPS2/DCK/DGUOK/DHODH/DHTKD1/DLAT/DLD/DTYMK/DUT/ELOVL2/ELOVL5/ENTPD5/ERH/FASN/FCSK/FLAD1/FLCN/FOXK1/FOXK2/GCDH/GPAM/GPAT3/GPAT4/GPI/GUCA1A/GUCY1A1/GUCY1B…	186	BP
GO:0097193	intrinsic apoptotic signaling pathway	148/6243	277/17910	1.42431e-10	7.99282e-09	6.61356e-09	ABL1/AEN/AIFM1/AKT1/ATF4/BAD/BAG5/BAK1/BCAP31/BCL2L1/BDKRB2/BID/BNIP3/BRCA1/CASP3/CASP4/CASP9/CAV1/CCAR2/CD44/CDKN2D/CHEK2/CIDEB/CLU/CUL4A/CUL5/CYLD/DAB2IP/DDIAS/DDX3X/DDX5/DNAJA1/DNAJC10/DYRK2/EIF2AK3/EPHA2/ERCC6/ERP29/FIGNL1/FIS1/FLCN/FNIP2/GPX1/HDAC1/HIF1A/HIPK1/HIPK2/HMOX1/HTRA2/HYOU1/IFI16/ITPR1/JAK2/KDM1A/LGALS12/LRRK2/MAEL/MAPK7/MAPK8IP1/MLH1/MMP9/MSH6/MUC1/NACC2/NBN/NCK1/NCK2/NDUFA13/NDUF…	148	BP
GO:0080134	regulation of response to stress	671/6243	1592/17910	1.57653e-10	8.80021e-09	7.28163e-09	AAAS/ABCB1/ABCD2/ABL1/ABRAXAS1/ACOD1/ACTR2/ADA/ADAM8/ADAR/AGR2/AIDA/AIM2/AKNA/AKT1/AKT1S1/ALOX12/ANO6/AP1G1/APP/APPL2/ARG1/ARG2/ARHGEF5/ARMT1/ASH1L/ATF4/ATF6B/ATG7/ATM/ATP7A/ATR/ATXN3/AXIN1/BABAM1/BAD/BAG2/BAG3/BAG5/BAK1/BCAP31/BCL2L1/BCR/BDKRB2/BFAR/BID/BIRC2/BIRC3/BMPR1A/BRCA1/BRCC3/BRD4/BST1/BTK/BTRC/C1QTNF1/C1R/C1S/C2CD4A/C3/C5/C5AR1/C5AR2/CALCRL/CAMK2D/CARD11/CASP9/CAV1/CBX8/CCAR2/CCL1/CCR7/…	671	BP
GO:0051247	positive regulation of protein metabolic process	654/6243	1548/17910	1.70965e-10	9.49305e-09	7.85491e-09	ABI1/ABL1/ACSL1/ACVR1/ACVR2A/ADAM17/ADAM8/ADAM9/ADRA1A/ADRM1/AFAP1L2/AIFM1/AIM2/AKAP12/AKAP8/AKAP8L/AKAP9/AKIRIN2/AKT1/ALOX12/ANGPTL8/ANKLE2/APP/AR/ARHGEF5/ARL2BP/ARRB1/ARRDC3/ASPH/ATG10/ATG7/ATM/ATP5IF1/ATP6AP1/ATXN3/AUTS2/AXIN1/BAD/BAG2/BAK1/BBS7/BCAP31/BCL2L10/BCL2L13/BEX3/BIRC2/BIRC3/BMP4/BMPR1A/BRAT1/BRCA1/BRD4/BTRC/C1QTNF1/C3/C5/C5AR1/C5AR2/C6orf89/CAB39/CACUL1/CALM3/CAMK1/CARD11/CARD8/CART…	654	BP
GO:0006403	RNA localization	117/6243	208/17910	1.91866e-10	1.05978e-08	8.76906e-09	AAAS/AGFG1/AKAP8L/ATM/ATR/CCT7/CDC40/CHTOP/CKAP5/CPSF2/CPSF3/DCP2/DDX19B/DDX39A/EIF4A3/EIF4E/ENY2/FBL/G3BP2/GLE1/HHEX/HNRNPA2B1/HNRNPU/HSF1/IGF2BP1/KHDRBS1/MEX3D/MVP/MX2/MYO1C/NAF1/NCBP1/NDC1/NHP2/NOP58/NUP107/NUP205/NUP210/NUP37/NUP42/NUP43/NUP50/NUP54/NUP58/NUP85/NUP88/NUP98/NXF1/PARN/PARP11/PIH1D1/POM121/PRPF6/QKI/RAE1/RANBP2/RBM15B/RBM8A/RFTN1/RFTN2/RNPS1/RPS15/RTRAF/RUVBL1/RUVBL2/SARNP/SDAD1…	117	BP
GO:0000956	nuclear-transcribed mRNA catabolic process	112/6243	197/17910	1.9466e-10	1.06962e-08	8.85042e-09	AGO1/AGO2/ATM/CNOT1/CNOT10/CNOT11/CNOT2/CNOT4/CNOT9/CPEB3/DCP1B/DCP2/DCPS/DDX5/DHX34/DIS3/EDC4/EIF3E/EIF4A3/ETF1/EXOSC4/EXOSC5/EXOSC7/GSPT1/LSM2/LSM4/LSM5/LSM6/LSM7/MLH1/NANOS3/NBAS/NBDY/NCBP1/NT5C3B/PABPC1/PAN2/PARN/PATL1/PDE12/PELO/PNRC2/PPP2CA/PPP2R1A/PPP2R2A/RBM8A/RC3H1/RNPS1/RPL10A/RPL11/RPL12/RPL15/RPL19/RPL22/RPL23A/RPL24/RPL27/RPL29/RPL3/RPL30/RPL32/RPL34/RPL35/RPL36/RPL37/RPL37A/RPL39/RP…	112	BP
GO:0006325	chromatin organization	332/6243	722/17910	2.05201e-10	1.12169e-08	9.28133e-09	ABRAXAS1/ACTL6A/ACTR6/ACTR8/AKAP8/AKAP8L/ARID4A/ARID4B/ARRB1/ASF1A/ASH1L/ASH2L/ATF2/ATF7IP/ATM/ATRX/ATXN3/ATXN7/ATXN7L3/AURKC/AUTS2/BABAM1/BAHD1/BAZ1A/BAZ2A/BAZ2B/BCOR/BRCA1/BRCC3/BRD1/BRD2/BRD4/BRPF1/BRPF3/C6orf89/CABIN1/CAMK2D/CBX3/CBX6/CBX7/CBX8/CDAN1/CDC73/CDK2/CDK5/CENPI/CENPN/CENPQ/CENPX/CHD1/CHD1L/CHD2/CHD6/CHD7/CHD9/CHRAC1/CHTOP/CLOCK/CREBBP/CRTC2/CTCF/CXXC1/DCAF1/DDB2/DMAP1/DNAJC2/DNMT1/…	332	BP
GO:0045786	negative regulation of cell cycle	288/6243	613/17910	2.12379e-10	1.15495e-08	9.55646e-09	ABL1/ABRAXAS1/ATF2/ATF5/ATM/ATR/ATRX/BABAM1/BCL2L1/BIN1/BMP4/BRCA1/BRCC3/BRINP3/BTG3/CAB39/CALR/CAMK2N1/CASP3/CBX3/CBX5/CCAR2/CCL2/CCNK/CDC14B/CDC7/CDC73/CDK2/CDK2AP2/CDK4/CDK5/CDK5R1/CDK5RAP3/CDKN1B/CDKN2B/CDKN2C/CDKN2D/CEP63/CGREF1/CGRRF1/CHEK2/CHMP2A/CLOCK/CNOT1/CNOT10/CNOT11/CNOT2/CNOT4/CNOT9/CRY1/CTDSP1/CTDSPL/CUL4A/DAB2IP/DACT1/DCUN1D3/DDIAS/DLG1/DONSON/DYNC1LI1/E2F6/EED/EHMT1/EHMT2/EIF4G2/…	288	BP
GO:0008219	cell death	891/6243	2178/17910	2.21848e-10	1.20025e-08	9.93136e-09	ABL1/ACVR1/ADA/ADAM10/ADAM17/ADAM8/ADAR/ADARB1/ADNP2/ADRA1A/AEN/AGAP2/AGR2/AHR/AIFM1/AIM2/AIPL1/AKAP12/AKR1B1/AKR1C3/AKT1/AKT1S1/ALDH1A3/ALKBH1/ALKBH7/ALOX12/ANGPTL4/ANKLE2/ANKRD13C/ANO6/ANXA4/AP2B1/APEX1/APP/AR/AREL1/ARF6/ARG2/ARHGEF1/ARHGEF12/ARHGEF17/ARHGEF18/ARHGEF19/ARHGEF26/ARHGEF3/ARHGEF5/ARHGEF7/ARHGEF9/ARRB1/ATF2/ATF4/ATF5/ATG4D/ATG7/ATM/ATN1/ATOX1/ATP5IF1/AVEN/AXIN1/B4GALT1/BAD/BAG3/BAG…	891	BP
GO:0006479	protein methylation	99/6243	169/17910	2.25743e-10	1.20893e-08	1.00031e-08	ARID4A/ARID4B/ARMT1/ASH1L/ASH2L/ATPSCKMT/ATRX/AUTS2/BCOR/BRCA1/BRD4/CAMKMT/CHTOP/CTCF/CXXC1/DNMT1/DNMT3B/DOT1L/DPY30/EED/EEF1AKMT1/EEF1AKMT2/EEF1AKMT3/EEF2KMT/EHMT1/EHMT2/ETF1/ETFBKMT/EZH1/EZH2/FAM98B/FBL/FBXO11/GSPT1/HEMK1/ICMT/KDM1A/KDM4C/KMT2B/KMT2C/KMT2D/KMT2E/LCMT1/LMNA/MECOM/MECP2/MEN1/METTL21A/MTHFR/MYB/N6AMT1/PAF1/PAXIP1/PCMT1/PCMTD2/PHF1/PIH1D1/PRDM2/PRDM4/PRDM6/PRMT3/PRMT5/PRMT7/PWP1/RB…	99	BP
GO:0008213	protein alkylation	99/6243	169/17910	2.25743e-10	1.20893e-08	1.00031e-08	ARID4A/ARID4B/ARMT1/ASH1L/ASH2L/ATPSCKMT/ATRX/AUTS2/BCOR/BRCA1/BRD4/CAMKMT/CHTOP/CTCF/CXXC1/DNMT1/DNMT3B/DOT1L/DPY30/EED/EEF1AKMT1/EEF1AKMT2/EEF1AKMT3/EEF2KMT/EHMT1/EHMT2/ETF1/ETFBKMT/EZH1/EZH2/FAM98B/FBL/FBXO11/GSPT1/HEMK1/ICMT/KDM1A/KDM4C/KMT2B/KMT2C/KMT2D/KMT2E/LCMT1/LMNA/MECOM/MECP2/MEN1/METTL21A/MTHFR/MYB/N6AMT1/PAF1/PAXIP1/PCMT1/PCMTD2/PHF1/PIH1D1/PRDM2/PRDM4/PRDM6/PRMT3/PRMT5/PRMT7/PWP1/RB…	99	BP
GO:0097190	apoptotic signaling pathway	274/6243	579/17910	2.33862e-10	1.24031e-08	1.02628e-08	ABL1/ACVR1/AEN/AIFM1/AKT1/AR/ATF4/ATP5IF1/BAD/BAG3/BAG5/BAK1/BCAP31/BCL2L1/BDKRB2/BEX3/BID/BIRC6/BMP4/BNIP3/BRCA1/BTK/CAAP1/CASP3/CASP4/CASP8AP2/CASP9/CAV1/CCAR2/CD27/CD28/CD44/CD70/CDKN2D/CFLAR/CHCHD10/CHEK2/CIDEB/CLU/CSNK2A1/CUL4A/CUL5/CX3CL1/CYLD/DAB2IP/DAP/DDIAS/DDX3X/DDX5/DEDD2/DELE1/DEPTOR/DNAJA1/DNAJC10/DPF2/DYRK2/EIF2AK3/EPHA2/ERCC6/ERP29/FAM162A/FAS/FASTK/FEM1B/FGFR1/FIGNL1/FIS1/FLCN/FNI…	274	BP
GO:0051246	regulation of protein metabolic process	1085/6243	2700/17910	2.33954e-10	1.24031e-08	1.02628e-08	ABI1/ABL1/ACSL1/ACVR1/ACVR2A/ADAM17/ADAM8/ADAM9/ADAR/ADARB1/ADRA1A/ADRM1/AFAP1L2/AGAP2/AGO1/AGO2/AGO3/AIDA/AIFM1/AIM2/AKAP12/AKAP8/AKAP8L/AKAP9/AKIRIN2/AKT1/AKT1S1/ALAD/ALKBH1/ALOX12/ANGPTL8/ANKLE2/APP/AR/ARHGEF5/ARL2BP/ARPP19/ARRB1/ARRDC3/ASH1L/ASPH/ATF4/ATG10/ATG7/ATM/ATP5IF1/ATP6AP1/ATP6AP2/ATRAID/ATRX/ATXN3/AUTS2/AXIN1/AZIN1/AZIN2/BAD/BAG2/BAG5/BAK1/BBS7/BCAP31/BCL2L10/BCL2L13/BCOR/BDKRB1/BDK…	1085	BP
GO:1902531	regulation of intracellular signal transduction	763/6243	1838/17910	2.3976e-10	1.26474e-08	1.04649e-08	ABL1/ABL2/ADA/ADAM8/ADAM9/ADGRG1/ADGRG3/ADRA1A/AGO1/AGO3/AIDA/AIP/AKAP1/AKAP12/AKIP1/AKR1B1/AKR1C3/AKT1/AKT1S1/ANKRD54/APOL3/APP/AR/ARF6/ARHGAP10/ARHGAP18/ARHGAP19/ARHGAP23/ARHGAP24/ARHGAP28/ARHGAP30/ARHGAP35/ARHGAP4/ARHGAP45/ARHGAP9/ARHGEF1/ARHGEF12/ARHGEF17/ARHGEF18/ARHGEF19/ARHGEF26/ARHGEF28/ARHGEF3/ARHGEF37/ARHGEF40/ARHGEF5/ARHGEF7/ARHGEF9/ARL2BP/ARRB1/ARRDC3/ASH1L/ATM/ATP2C1/ATP6AP1/ATP6AP2/…	763	BP
GO:0098805	whole membrane	659/6418	1586/18675	2.97516e-10	1.26876e-08	9.80945e-09	ABCA3/ABCC10/ABCD2/ABCD3/ABCD4/ABHD17A/ABHD17B/ABHD17C/ABHD6/ACACB/ACAP1/ACBD5/ACP2/ACRBP/ACSL1/ACSL4/ADAM10/ADAM17/ADAM8/ADGRE3/ADGRE5/ADGRG1/ADGRG3/ADRA1A/AGK/AGPS/AKAP1/ALDH3A2/ANK2/ANO6/ANTXR2/ANXA7/AP1G1/AP1M1/AP1M2/AP1S1/AP2A2/AP2B1/AP2M1/AP2S1/AP3B1/AP5B1/AP5M1/APP/APPL2/ARF6/ARG1/ARL8A/ARL8B/ARMCX1/ARMCX2/ARMCX3/ARMCX6/ARRB1/ATAD1/ATF2/ATG2A/ATG9A/ATP11A/ATP11B/ATP1A2/ATP1B3/ATP2B1/ATP5MC…	659	CC
GO:0051168	nuclear export	102/6243	176/17910	2.83309e-10	1.48702e-08	1.23042e-08	AAAS/AGFG1/AHCYL1/AKAP8L/BAG3/CALR/CAMK1/CDC40/CDK5/CHP1/CHTOP/CPSF2/CPSF3/DDX19B/DDX39A/DNAJC27/DUSP16/EIF4A3/EIF4E/EIF4ENIF1/EMD/ENY2/GLE1/HHEX/HNRNPA2B1/HSPA9/IL1B/KHDRBS1/MALT1/NCBP1/NDC1/NEMF/NUP107/NUP205/NUP210/NUP37/NUP42/NUP43/NUP50/NUP54/NUP58/NUP85/NUP88/NUP98/NXF1/PARK7/POM121/PTPN14/RAE1/RANBP2/RANGAP1/RBM15B/RBM22/RBM8A/RITA1/RNPS1/RPS15/SARNP/SDAD1/SEC13/SEH1L/SFN/SLU7/SMG7/SMURF1/…	102	BP
GO:0032543	mitochondrial translation	78/6243	125/17910	2.87715e-10	1.50267e-08	1.24337e-08	ALKBH1/CHCHD1/COA3/DARS2/EARS2/ERAL1/FASTKD3/GATB/GFM2/MRPL1/MRPL10/MRPL11/MRPL13/MRPL15/MRPL16/MRPL17/MRPL19/MRPL2/MRPL21/MRPL23/MRPL24/MRPL27/MRPL28/MRPL3/MRPL30/MRPL34/MRPL35/MRPL37/MRPL40/MRPL42/MRPL45/MRPL48/MRPL49/MRPL50/MRPL51/MRPL52/MRPL57/MRPL58/MRPL9/MRPS10/MRPS12/MRPS14/MRPS15/MRPS16/MRPS18B/MRPS21/MRPS23/MRPS25/MRPS26/MRPS27/MRPS28/MRPS30/MRPS31/MRPS33/MRPS34/MRPS35/MRPS36/MRPS5/MRPS7…	78	BP
GO:0032270	positive regulation of cellular protein metabolic process	618/6243	1458/17910	3.05009e-10	1.58144e-08	1.30854e-08	ABI1/ABL1/ACSL1/ACVR1/ACVR2A/ADAM17/ADAM8/ADAM9/ADRA1A/ADRM1/AFAP1L2/AIFM1/AIM2/AKAP12/AKAP8/AKAP8L/AKAP9/AKIRIN2/AKT1/ALOX12/ANGPTL8/ANKLE2/APP/AR/ARHGEF5/ARL2BP/ARRB1/ARRDC3/ASPH/ATG10/ATG7/ATM/ATP5IF1/ATP6AP1/ATXN3/AUTS2/AXIN1/BAD/BAG2/BAK1/BBS7/BCAP31/BCL2L10/BCL2L13/BEX3/BIRC2/BIRC3/BMP4/BMPR1A/BRAT1/BRCA1/BRD4/BTRC/C1QTNF1/C3/C5/C5AR1/C5AR2/C6orf89/CAB39/CACUL1/CALM3/CAMK1/CARD8/CARTPT/CASC…	618	BP
GO:1900034	regulation of cellular response to heat	55/6243	79/17910	3.05795e-10	1.58144e-08	1.30854e-08	AAAS/AKT1S1/ATM/ATR/BAG2/BAG3/BAG5/CAMK2D/CCAR2/CHORDC1/CREBBP/DNAJC2/DNAJC7/FKBP4/HIKESHI/HSBP1/HSF1/HSP90AA1/HSP90AB1/HSPA1L/HSPH1/MAPK1/MAPKAPK2/MLST8/MTOR/NDC1/NUP107/NUP205/NUP210/NUP37/NUP42/NUP43/NUP50/NUP54/NUP58/NUP85/NUP88/NUP98/POM121/RAE1/RANBP2/RPA2/RPA3/SEC13/SEH1L/SIRT1/TPR/YWHAE/DNAJB1/HSPB8/IER5/NUP133/NUP153/NUP214/RPA1	55	BP
GO:0010558	negative regulation of macromolecule biosynthetic process	608/6243	1432/17910	3.11395e-10	1.60254e-08	1.32601e-08	ACD/AGO1/AGO2/AGO3/AHR/AKIRIN2/ALX1/APEX1/AR/ARHGAP35/ARID4A/ARID5A/ARX/ASF1A/ATF2/ATF4/ATF5/ATF7IP/ATG7/ATN1/ATR/ATRX/BACH1/BACH2/BAG3/BAHD1/BASP1/BATF3/BAZ2A/BCL11A/BCL6B/BCOR/BEND5/BMP4/BRCA1/BTAF1/BTRC/CALR/CASP8AP2/CAV1/CBFA2T2/CBX1/CBX3/CBX5/CBX6/CBX7/CBX8/CBY1/CCAR2/CCDC85B/CCNE1/CD36/CDAN1/CDC73/CDK2/CDK5/CDK5R1/CDKN1B/CELA1/CELF1/CENPJ/CGGBP1/CHEK2/CIC/CIRBP/CITED1/CLOCK/CNBP/CNOT1/CNOT2…	608	BP
GO:1903311	regulation of mRNA metabolic process	146/6243	275/17910	3.42966e-10	1.75645e-08	1.45335e-08	AGO2/AHCYL1/AKT1/ANP32A/APEX1/CARHSP1/CCNT1/CDC73/CELF3/CIRBP/CNOT1/CPEB1/CPEB3/DCP2/DDX5/DHX34/DIS3/DYRK1A/EXOSC4/EXOSC5/EXOSC7/FAM172A/FASTKD3/FTO/GTPBP1/HNRNPA0/HNRNPA2B1/HNRNPC/HNRNPU/HSF1/IGF2BP1/KHDRBS1/LEO1/MAPKAPK2/MEX3D/MOV10/MTOR/MYOD1/NANOS3/NBAS/NCBP1/NUDT21/NUP98/PABPC1/PAF1/PARN/PCID2/PDE12/PRDX6/PRPF19/PRR5L/PSMA1/PSMA2/PSMA3/PSMA4/PSMA5/PSMA7/PSMB10/PSMB4/PSMB5/PSMB6/PSMB7/PSMC3/P…	146	BP
GO:0000151	ubiquitin ligase complex	122/6418	224/18675	4.60412e-10	1.90208e-08	1.47059e-08	ANAPC10/ANAPC13/ANAPC16/ANAPC2/ANAPC4/ANAPC7/ARIH1/ARIH2/ARMC8/BCOR/BRAP/BRCA1/BRCC3/BTRC/CBLL1/CBX7/CBX8/CDC16/CDC23/CDC26/CDC27/CDKN1B/COMMD1/CRBN/CUL4A/CUL5/CUL7/DCAF1/DCAF10/DCAF11/DCAF5/DCAF7/DDA1/DDB2/DEPDC5/DET1/DNAJA1/DYRK2/ELOB/ENC1/FBXL15/FBXL17/FBXL4/FBXO11/FBXO25/FBXO27/FBXO32/FBXO4/FBXO8/FBXW11/FBXW5/FBXW8/FZR1/GAN/GID4/KCTD10/KEAP1/KLHL12/KLHL2/KLHL21/KLHL22/KLHL25/KLHL3/KLHL7/LMO7/…	122	CC
GO:0003712	transcription coregulator activity	252/6285	494/16967	9.63353e-11	2.06639e-08	1.85978e-08	ABL1/ABT1/ACTL6A/AIP/ALX1/APEX1/ARHGAP35/ARID5A/ARL2BP/ATF5/ATF7IP/ATN1/ATXN7L3/BASP1/BATF3/BCL9L/BCOR/BIRC2/BRCA1/BUD31/CASP8AP2/CBFA2T2/CCNE1/CITED1/CITED4/CNOT2/COPS5/CREB1/CREBBP/CREG1/CTCF/DDX1/DNMT3A/DNMT3B/DPF2/E2F6/EDF1/ELK4/ENY2/EZH1/EZH2/FGF2/FOXC1/FUS/GABPA/GMEB2/GPS2/GTF2A1/GTF2A2/HDAC1/HDAC3/HDGF/HELZ2/HIPK2/HMGA1/HMGA2/HNRNPU/HR/HSBP1/HSF2/ID3/ID4/ING4/IRF3/KAT2A/KAT6A/KCTD1/KDM1A/K…	252	MF
GO:0051236	establishment of RNA localization	103/6243	179/17910	4.06926e-10	2.07395e-08	1.71606e-08	AAAS/AGFG1/AKAP8L/ATM/ATR/CDC40/CHTOP/CKAP5/CPSF2/CPSF3/DDX19B/DDX39A/EIF4A3/EIF4E/ENY2/G3BP2/GLE1/HHEX/HNRNPA2B1/HNRNPU/HSF1/IGF2BP1/KHDRBS1/MVP/MX2/MYO1C/NCBP1/NDC1/NUP107/NUP205/NUP210/NUP37/NUP42/NUP43/NUP50/NUP54/NUP58/NUP85/NUP88/NUP98/NXF1/PARP11/POM121/QKI/RAE1/RANBP2/RBM15B/RBM8A/RFTN1/RFTN2/RNPS1/RPS15/RTRAF/SARNP/SDAD1/SEC13/SEH1L/SENP2/SFPQ/SIDT2/SLU7/SMG7/SNUPN/SRSF11/SRSF3/SRSF4/SRS…	103	BP
GO:0006414	translational elongation	77/6243	124/17910	5.20845e-10	2.64179e-08	2.18591e-08	ABTB1/ALKBH1/CHCHD1/CPEB3/DNAJC24/DPH3/DPH5/DPH7/EFL1/EIF4A3/ERAL1/MRPL1/MRPL10/MRPL11/MRPL13/MRPL15/MRPL16/MRPL17/MRPL19/MRPL2/MRPL21/MRPL23/MRPL24/MRPL27/MRPL28/MRPL3/MRPL30/MRPL34/MRPL35/MRPL37/MRPL40/MRPL42/MRPL45/MRPL48/MRPL49/MRPL50/MRPL51/MRPL52/MRPL57/MRPL58/MRPL9/MRPS10/MRPS12/MRPS14/MRPS15/MRPS16/MRPS18B/MRPS21/MRPS23/MRPS25/MRPS26/MRPS27/MRPS28/MRPS30/MRPS31/MRPS33/MRPS34/MRPS35/MRPS36…	77	BP
GO:0031327	negative regulation of cellular biosynthetic process	631/6243	1499/17910	7.66663e-10	3.85874e-08	3.19287e-08	ACD/AGO1/AGO2/AGO3/AHR/AKIRIN2/AKR1C3/ALX1/APEX1/AR/ARHGAP35/ARID4A/ARID5A/ARX/ASF1A/ATF2/ATF4/ATF5/ATF7IP/ATG7/ATN1/ATR/ATRX/BACH1/BACH2/BAG3/BAHD1/BASP1/BATF3/BAZ2A/BCL11A/BCL6B/BCOR/BEND5/BMP4/BRCA1/BTAF1/BTRC/CALR/CASP8AP2/CAV1/CBFA2T2/CBX1/CBX3/CBX5/CBX6/CBX7/CBX8/CBY1/CCAR2/CCDC85B/CCNE1/CD36/CDAN1/CDC73/CDK2/CDK5/CDK5R1/CDKN1B/CEACAM1/CELA1/CELF1/CENPJ/CGGBP1/CHEK2/CIC/CIRBP/CITED1/CLK2/CL…	631	BP
GO:0006119	oxidative phosphorylation	80/6243	131/17910	7.6809e-10	3.85874e-08	3.19287e-08	AFG1L/ATP5F1B/ATP5F1C/ATP5F1D/ATP5MC1/ATP5MC2/ATP5MC3/ATP5ME/ATP5MF/ATP5MG/ATP5PB/ATP5PD/ATP5PF/ATP5PO/ATP7A/ATPSCKMT/BID/CHCHD10/COA6/COQ9/COX10/COX15/COX5B/COX6B1/COX6C/COX7A2L/COX7B/COX7C/COX8A/CYC1/DLD/DNAJC15/FXN/MECP2/MSH2/MYOG/NDUFA1/NDUFA10/NDUFA11/NDUFA12/NDUFA13/NDUFA3/NDUFA4/NDUFA8/NDUFAB1/NDUFAF1/NDUFB1/NDUFB10/NDUFB11/NDUFB2/NDUFB3/NDUFB5/NDUFB7/NDUFB9/NDUFS1/NDUFS2/NDUFS3/NDUFS6/NDU…	80	BP
GO:0071310	cellular response to organic substance	1030/6243	2564/17910	8.37281e-10	4.18641e-08	3.46399e-08	AACS/AANAT/ABCD4/ABHD2/ABL1/ABL2/ACACA/ACKR1/ACOD1/ACSL1/ACTR2/ACVR1/ACVR2A/ADAM17/ADAM9/ADAR/ADNP2/AGPAT1/AGR2/AHCYL1/AHR/AIFM1/AIM2/AIP/AKAP12/AKAP8/AKAP9/AKR1B1/AKR1C3/AKT1/AKT1S1/ALAD/ALOX12/AP3S1/APEX1/APP/APPL2/APRT/AQP9/AR/ARF6/ARFGAP1/ARG1/ARHGEF18/ARRB1/ASAH1/ATF4/ATF6B/ATG7/ATIC/ATM/ATP1A2/ATP2B1/ATP5F1B/ATP5PD/ATP6AP1/ATP6V0E2/ATP6V1A/ATP6V1E1/ATP7A/ATXN3/AXIN1/BAD/BAG3/BAIAP2/BAK1/BAT…	1030	BP
GO:0012501	programmed cell death	838/6243	2049/17910	9.12583e-10	4.54139e-08	3.75772e-08	ABL1/ACVR1/ADA/ADAM10/ADAM17/ADAM8/ADAR/ADARB1/ADRA1A/AEN/AGAP2/AHR/AIFM1/AIM2/AIPL1/AKAP12/AKR1B1/AKR1C3/AKT1/AKT1S1/ALDH1A3/ALKBH1/ALKBH7/ALOX12/ANGPTL4/ANKLE2/ANKRD13C/ANO6/ANXA4/APEX1/APP/AR/AREL1/ARF6/ARG2/ARHGEF1/ARHGEF12/ARHGEF17/ARHGEF18/ARHGEF19/ARHGEF26/ARHGEF3/ARHGEF5/ARHGEF7/ARHGEF9/ARRB1/ATF2/ATF4/ATF5/ATG4D/ATG7/ATM/ATN1/ATOX1/ATP5IF1/AVEN/AXIN1/B4GALT1/BAD/BAG3/BAG5/BAK1/BARHL1/BCA…	838	BP
GO:0010256	endomembrane system organization	183/6243	365/17910	1.02377e-09	5.0708e-08	4.19577e-08	A4GALT/ABCD2/ACRBP/AGFG1/AKAP8L/AKAP9/AKT1/ANK2/ANKLE2/ANO6/AR/ARHGEF7/ARL1/ATL1/ATL2/BAG5/BAIAP2/BANF1/BIN1/BLOC1S1/CAV1/CDC42/CHMP2A/CHMP2B/CHMP4B/CHMP5/CHMP6/CHMP7/CLASP1/CLCN3/CLU/COG1/COG2/COG4/CREB1/CSNK1D/CTDNEP1/CUL7/DCTN1/DNAJC13/DNM2/DYM/DYNC2H1/EHD2/EIF2AK3/EMD/EPB41L3/EXOC8/F2RL3/FBXW8/FHDC1/FNBP1L/GAK/GBF1/GOLGA5/GOLPH3L/GPER1/HACE1/HGS/HIKESHI/HOOK1/HOOK2/KIFC3/LAMTOR1/LEMD2/LMAN1/L…	183	BP
GO:0051704	multi-organism process	1004/6243	2496/17910	1.04427e-09	5.14817e-08	4.25979e-08	AAAS/ABCF3/ABHD2/ABI1/ABL1/ACOD1/ACR/ACRBP/ACSL4/ACVR1/ACVR2A/ADA/ADAM10/ADAM17/ADAM20/ADAM9/ADAMTS5/ADAMTS9/ADAR/ADARB1/ADH5/AGBL5/AGFG1/AGO2/AIM2/AKAP12/AKAP3/AKAP8/AKIRIN2/AKR1B1/AKT1/ALAD/ALDOA/ANKRD49/AP1G1/AP1M1/AP1M2/AP1S1/AP2A2/AP2B1/AP2M1/AP2S1/APOBEC3B/APOBEC3C/APOL2/APP/AR/ARG1/ARG2/ARID4A/ARID4B/ASGR2/ASH1L/ATF7IP/ATG7/ATM/ATP7A/ATRX/ATXN1L/AURKC/AZIN2/B4GALT1/BAD/BAIAP2/BAK1/BANF1/BA…	1004	BP
GO:0010638	positive regulation of organelle organization	276/6243	591/17910	1.08199e-09	5.30929e-08	4.39311e-08	ABL1/ABLIM3/ACD/ACTR2/ACTR3B/AKAP8/AKAP8L/AKAP9/ANK1/ANKRD53/ARF6/ARHGAP35/ARHGEF5/ARIH2/ARL2/ARPC1B/ARPC5/ARPIN/ARRB1/ATF7IP/ATM/ATP5IF1/ATR/ATRX/AUTS2/BAD/BAK1/BBS4/BID/BIN1/BNIP3/BRCA1/BRD4/BRK1/BTC/C2CD5/C6orf89/CCL11/CCR7/CCT7/CD28/CDC42/CDC42EP2/CDK5/CDK5R1/CDKN1B/CENPJ/CEP120/CEP295/CFL1/CFL2/CHCHD10/CHTOP/CIDEB/CLASP1/CLIP1/CNOT1/CNOT2/CORO1B/CX3CL1/CYFIP1/DCN/DCTN1/DDHD2/DLG1/DNMT1/DNMT3…	276	BP
GO:0000377	RNA splicing, via transesterification reactions with bulged adenosine as nucleophile	174/6243	344/17910	1.1137e-09	5.41452e-08	4.48018e-08	BCAS2/BUD31/CD2BP2/CDC40/CDK13/CELF1/CELF2/CELF3/CHERP/CLP1/CPSF2/CPSF3/CSTF2/CTNNBL1/CWC25/CWC27/DCPS/DDX1/DDX20/DDX23/DDX39A/DDX41/DDX5/DHX15/DHX16/DHX35/DYRK1A/EIF4A3/ESS2/FAM172A/FUS/GEMIN2/GEMIN5/GEMIN6/GEMIN8/GPATCH1/HNRNPA0/HNRNPA2B1/HNRNPC/HNRNPF/HNRNPH3/HNRNPM/HNRNPU/HNRNPUL1/HTATSF1/IK/ISY1/KDM1A/KHDRBS1/LSM2/LSM4/LSM5/LSM6/LSM7/LSM8/MTREX/MYOD1/NCBP1/NOL3/NUDT21/NUP98/PABPC1/PCBP2/PCF1…	174	BP
GO:0000398	mRNA splicing, via spliceosome	174/6243	344/17910	1.1137e-09	5.41452e-08	4.48018e-08	BCAS2/BUD31/CD2BP2/CDC40/CDK13/CELF1/CELF2/CELF3/CHERP/CLP1/CPSF2/CPSF3/CSTF2/CTNNBL1/CWC25/CWC27/DCPS/DDX1/DDX20/DDX23/DDX39A/DDX41/DDX5/DHX15/DHX16/DHX35/DYRK1A/EIF4A3/ESS2/FAM172A/FUS/GEMIN2/GEMIN5/GEMIN6/GEMIN8/GPATCH1/HNRNPA0/HNRNPA2B1/HNRNPC/HNRNPF/HNRNPH3/HNRNPM/HNRNPU/HNRNPUL1/HTATSF1/IK/ISY1/KDM1A/KHDRBS1/LSM2/LSM4/LSM5/LSM6/LSM7/LSM8/MTREX/MYOD1/NCBP1/NOL3/NUDT21/NUP98/PABPC1/PCBP2/PCF1…	174	BP
GO:0009890	negative regulation of biosynthetic process	638/6243	1522/17910	1.38761e-09	6.71527e-08	5.55647e-08	ABCD2/ACD/AGO1/AGO2/AGO3/AHR/AKIRIN2/AKR1C3/ALX1/APEX1/AR/ARHGAP35/ARID4A/ARID5A/ARX/ASF1A/ATF2/ATF4/ATF5/ATF7IP/ATG7/ATN1/ATR/ATRX/BACH1/BACH2/BAG3/BAHD1/BASP1/BATF3/BAZ2A/BCL11A/BCL6B/BCOR/BEND5/BMP4/BRCA1/BTAF1/BTRC/CALR/CASP8AP2/CAV1/CBFA2T2/CBX1/CBX3/CBX5/CBX6/CBX7/CBX8/CBY1/CCAR2/CCDC85B/CCNE1/CD36/CDAN1/CDC73/CDK2/CDK5/CDK5R1/CDKN1B/CEACAM1/CELA1/CELF1/CENPJ/CFLAR/CGGBP1/CHEK2/CIC/CIRBP/CI…	638	BP
GO:0033108	mitochondrial respiratory chain complex assembly	58/6243	87/17910	1.41477e-09	6.81233e-08	5.63678e-08	ACAD9/BCS1L/COA1/COA3/COA4/COX14/COX16/COX18/COX20/DMAC1/ECSIT/FASTKD3/LYRM7/NDUFA1/NDUFA10/NDUFA11/NDUFA12/NDUFA13/NDUFA3/NDUFA8/NDUFAB1/NDUFAF1/NDUFAF2/NDUFAF3/NDUFB1/NDUFB10/NDUFB11/NDUFB2/NDUFB3/NDUFB5/NDUFB7/NDUFB9/NDUFS1/NDUFS2/NDUFS3/NDUFS6/NDUFV2/NDUFV3/NUBPL/OXA1L/SAMM50/SCO2/SDHAF1/SDHAF4/SMIM20/SURF1/TAZ/TFAM/TIMM21/TIMMDC1/TMEM126B/TTC19/UQCC1/UQCC3/AARS2/COX17/ND6/SLC25A33	58	BP
GO:0051234	establishment of localization	1881/6243	4908/17910	1.42058e-09	6.81233e-08	5.63678e-08	AAAS/AACS/ABCA11P/ABCA3/ABCB1/ABCC10/ABCC5/ABCD2/ABCD3/ABCD4/ABCF1/ABI1/ABL1/ABL2/ABLIM3/ACACA/ACACB/ACAP1/ACD/ACHE/ACLY/ACOX3/ACSL1/ACSL4/ACTR10/ACTR1B/ACTR2/ADA/ADAM10/ADAM8/ADAM9/ADAMTS9/ADD3/ADGRE2/ADGRE3/ADGRE5/ADGRG3/ADRA1A/AGA/AGAP2/AGFG1/AGK/AGL/AGPS/AGR2/AHCYL1/AIM2/AIP/AKAP12/AKAP8/AKAP8L/AKAP9/AKT1/ALAD/ALDOA/ALDOC/ALKBH7/ALMS1/ANK1/ANK2/ANKRD13A/ANKRD28/ANKRD50/ANKRD53/ANKRD54/ANO5/AN…	1881	BP
GO:0006810	transport	1836/6243	4785/17910	1.68699e-09	8.05328e-08	6.66359e-08	AAAS/AACS/ABCA11P/ABCA3/ABCB1/ABCC10/ABCC5/ABCD2/ABCD3/ABCD4/ABCF1/ABI1/ABL1/ABL2/ABLIM3/ACACA/ACACB/ACAP1/ACD/ACHE/ACLY/ACOX3/ACSL1/ACSL4/ACTR10/ACTR1B/ACTR2/ADA/ADAM10/ADAM8/ADAM9/ADAMTS9/ADD3/ADGRE2/ADGRE3/ADGRE5/ADGRG3/ADRA1A/AGA/AGAP2/AGFG1/AGK/AGL/AGPS/AGR2/AHCYL1/AIM2/AIP/AKAP12/AKAP8/AKAP8L/AKAP9/AKT1/ALAD/ALDOA/ALDOC/ALKBH7/ALMS1/ANK1/ANK2/ANKRD13A/ANKRD28/ANKRD50/ANKRD54/ANO5/ANO6/ANP32…	1836	BP
GO:0000375	RNA splicing, via transesterification reactions	175/6243	348/17910	1.768e-09	8.40198e-08	6.95212e-08	BCAS2/BUD31/CD2BP2/CDC40/CDK13/CELF1/CELF2/CELF3/CHERP/CLP1/CPSF2/CPSF3/CSTF2/CTNNBL1/CWC25/CWC27/DCPS/DDX1/DDX20/DDX23/DDX39A/DDX41/DDX5/DHX15/DHX16/DHX35/DYRK1A/EIF4A3/ESS2/FAM172A/FUS/GEMIN2/GEMIN5/GEMIN6/GEMIN8/GPATCH1/HNRNPA0/HNRNPA2B1/HNRNPC/HNRNPF/HNRNPH3/HNRNPM/HNRNPU/HNRNPUL1/HTATSF1/IK/ISY1/KDM1A/KHDRBS1/LSM2/LSM4/LSM5/LSM6/LSM7/LSM8/MTREX/MYOD1/NCBP1/NOL3/NUDT21/NUP98/PABPC1/PCBP2/PCF1…	175	BP
GO:0006997	nucleus organization	73/6243	118/17910	1.85121e-09	8.72213e-08	7.21702e-08	AGFG1/AKAP8L/ANKLE2/ATXN7/BANF1/BIN1/CELF3/CHMP2A/CHMP2B/CHMP4B/CHMP5/CHMP6/CHMP7/CTDNEP1/DCTN1/DYRK3/EMD/EMG1/ETS1/FAM118B/GPER1/HIPK2/LEMD2/LMNA/MFSD14A/NDC1/NDEL1/NECTIN2/NEK6/NFE2L1/NOLC1/NUP107/NUP205/NUP98/PAFAH1B1/PARP11/PES1/PITPNB/PML/POLR1B/PPP2CA/PPP2R1A/PPP2R2A/PSME4/REEP4/RRN3/RTN4/SEH1L/SERBP1/SF1/SPAST/SRPK1/SRPK2/SUN1/SYNE1/TARDBP/TBPL1/TMEM170A/TOR1AIP1/TOR1B/TPR/TSSK6/USP36/USPL…	73	BP
GO:0051128	regulation of cellular component organization	944/6243	2340/17910	1.87181e-09	8.72213e-08	7.21702e-08	ABHD17A/ABHD17B/ABHD17C/ABL1/ABL2/ABLIM3/ACD/ACTR2/ACTR3B/ADAM10/ADAM17/ADAM9/ADGRB3/ADNP2/AIFM1/AIM2/AKAP8/AKAP8L/AKAP9/AKIRIN1/AKT1/ALDOA/ALMS1/ANAPC2/ANK1/ANKRA2/ANKRD13A/ANKRD53/ANO6/ANXA7/AP2B1/AP2S1/APP/APPL2/AR/ARF6/ARHGAP18/ARHGAP35/ARHGAP4/ARHGEF18/ARHGEF19/ARHGEF5/ARHGEF7/ARIH2/ARL2/ARPC1B/ARPC5/ARPIN/ARRB1/ASAP1/ASAP3/ASF1A/ASPH/ATAD1/ATF5/ATF7IP/ATG7/ATM/ATP5IF1/ATP7A/ATP8A2/ATR/ATRX/…	944	BP
GO:0045333	cellular respiration	100/6243	176/17910	1.8767e-09	8.72213e-08	7.21702e-08	ACO2/ADSL/AFG1L/ATP5F1D/BID/BLOC1S1/BNIP3/CISD1/COA6/COQ9/COX10/COX15/COX5B/COX6B1/COX6C/COX7A2L/COX7B/COX7C/COX8A/CS/CYC1/CYCS/DLAT/DLD/DNAJC15/ETFA/ETFB/FAHD1/FASTKD3/FASTKD5/FH/FLCN/FXN/GPD2/HIF1A/IDE/IDH1/LYRM7/MDH2/ME2/MECP2/MTFR1/NDUFA1/NDUFA10/NDUFA11/NDUFA12/NDUFA13/NDUFA3/NDUFA4/NDUFA8/NDUFAB1/NDUFAF1/NDUFAF2/NDUFB1/NDUFB10/NDUFB11/NDUFB2/NDUFB3/NDUFB5/NDUFB7/NDUFB9/NDUFS1/NDUFS2/NDUFS3/…	100	BP
GO:0050657	nucleic acid transport	100/6243	176/17910	1.8767e-09	8.72213e-08	7.21702e-08	AAAS/AGFG1/AKAP8L/CDC40/CHTOP/CKAP5/CPSF2/CPSF3/DDX19B/DDX39A/EIF4A3/EIF4E/ENY2/G3BP2/GLE1/HHEX/HNRNPA2B1/HNRNPU/HSF1/IGF2BP1/KHDRBS1/MVP/MX2/MYO1C/NCBP1/NDC1/NUP107/NUP205/NUP210/NUP37/NUP42/NUP43/NUP50/NUP54/NUP58/NUP85/NUP88/NUP98/NXF1/PARP11/POM121/QKI/RAE1/RANBP2/RBM15B/RBM8A/RFTN1/RFTN2/RNPS1/RPS15/RTRAF/SARNP/SDAD1/SEC13/SEH1L/SENP2/SFPQ/SIDT2/SLU7/SMG7/SNUPN/SRSF11/SRSF3/SRSF4/SRSF5/SRSF7…	100	BP
GO:0050658	RNA transport	100/6243	176/17910	1.8767e-09	8.72213e-08	7.21702e-08	AAAS/AGFG1/AKAP8L/CDC40/CHTOP/CKAP5/CPSF2/CPSF3/DDX19B/DDX39A/EIF4A3/EIF4E/ENY2/G3BP2/GLE1/HHEX/HNRNPA2B1/HNRNPU/HSF1/IGF2BP1/KHDRBS1/MVP/MX2/MYO1C/NCBP1/NDC1/NUP107/NUP205/NUP210/NUP37/NUP42/NUP43/NUP50/NUP54/NUP58/NUP85/NUP88/NUP98/NXF1/PARP11/POM121/QKI/RAE1/RANBP2/RBM15B/RBM8A/RFTN1/RFTN2/RNPS1/RPS15/RTRAF/SARNP/SDAD1/SEC13/SEH1L/SENP2/SFPQ/SIDT2/SLU7/SMG7/SNUPN/SRSF11/SRSF3/SRSF4/SRSF5/SRSF7…	100	BP
GO:0006611	protein export from nucleus	94/6243	163/17910	1.99558e-09	9.23395e-08	7.64053e-08	AAAS/AGFG1/AHCYL1/AKAP8L/BAG3/CALR/CAMK1/CDC40/CDK5/CHP1/CHTOP/CPSF2/CPSF3/DDX19B/DDX39A/DNAJC27/DUSP16/EIF4A3/EIF4E/EMD/ENY2/GLE1/HHEX/HNRNPA2B1/HSPA9/IL1B/NCBP1/NDC1/NUP107/NUP205/NUP210/NUP37/NUP42/NUP43/NUP50/NUP54/NUP58/NUP85/NUP88/NUP98/NXF1/PARK7/POM121/PTPN14/RAE1/RANBP2/RANGAP1/RBM15B/RBM22/RBM8A/RNPS1/RPS15/SARNP/SDAD1/SEC13/SEH1L/SFN/SLU7/SMG7/SMURF1/SRSF11/SRSF3/SRSF4/SRSF5/SRSF7/STYX…	94	BP
GO:0070887	cellular response to chemical stimulus	1224/6243	3100/17910	2.02973e-09	9.35092e-08	7.73731e-08	AACS/AANAT/ABCD4/ABHD2/ABL1/ABL2/ABTB2/ACACA/ACKR1/ACOD1/ACSL1/ACTR2/ACVR1/ACVR2A/ADAM10/ADAM17/ADAM8/ADAM9/ADAR/ADGRE2/ADNP2/ADPRHL2/AGPAT1/AGR2/AHCYL1/AHR/AIFM1/AIM2/AIP/AKAP12/AKAP8/AKAP9/AKIRIN1/AKR1A1/AKR1B1/AKR1C3/AKR7A2/AKR7A3/AKT1/AKT1S1/ALAD/ALOX12/ANKZF1/ANO6/AOC3/AP3S1/APEX1/APP/APPL2/APRT/AQP9/AR/ARF6/ARFGAP1/ARG1/ARHGEF18/ARHGEF5/ARID5A/ARRB1/ASAH1/ATF4/ATF6B/ATG7/ATIC/ATM/ATP1A2/ATP…	1224	BP
GO:0043065	positive regulation of apoptotic process	299/6243	652/17910	2.35086e-09	1.07833e-07	8.9225e-08	ABL1/ADAM10/ADAM8/AIFM1/AKAP12/AKR1C3/AKT1/ALDH1A3/ALOX12/ANO6/ARHGEF1/ARHGEF12/ARHGEF17/ARHGEF18/ARHGEF19/ARHGEF26/ARHGEF3/ARHGEF5/ARHGEF7/ARHGEF9/ARRB1/ATF2/ATF4/ATG7/ATM/ATP5IF1/B4GALT1/BAD/BAK1/BCAP31/BCL2L1/BCL2L10/BCL2L13/BEX3/BID/BIN1/BMP4/BNIP3/CALHM2/CAMK2D/CAPN10/CARD8/CASC2/CASP3/CASP8AP2/CASP9/CAV1/CCAR2/CCL2/CD274/CD40/CDC34/CDK19/CDK4/CDK5/CDK5R1/CHCHD10/CHEK2/CIDEB/CLU/COA8/CREB1/C…	299	BP
GO:2001020	regulation of response to DNA damage stimulus	111/6243	201/17910	2.36325e-09	1.07932e-07	8.9307e-08	ABL1/ABRAXAS1/ACTR2/ARMT1/ATM/ATR/BABAM1/BCL2L1/BID/BRCA1/BRCC3/CASP9/CBX8/CCAR2/CD44/CDKN2D/CEBPG/CGAS/CHEK2/CLU/CRY1/CUL4A/CYREN/DDIAS/DDX5/DYRK1A/DYRK3/ERCC4/ERCC6/ETAA1/FAM168A/FBXO4/FBXO5/FEM1B/FIGNL1/FUS/HELB/HMGA2/HSF1/KDM1A/MAD2L2/MAGEF1/MMS19/MRNIP/MUC1/NACC2/NKX3-1/NSMCE1/NSMCE4A/NUDT16L1/OGG1/PARP1/PARP3/PARP9/PAXIP1/PCNA/PML/PPP1R10/PPP4R2/PRKCG/PSMD10/RAD52/RAD9A/RNASEH2B/RNF168/RPA2…	111	BP
GO:0000209	protein polyubiquitination	149/6243	288/17910	2.43064e-09	1.10531e-07	9.14579e-08	ANAPC10/ANAPC13/ANAPC2/ANAPC4/ANAPC7/ARIH2/BFAR/BIRC2/BRCA1/BTRC/CBL/CDC16/CDC23/CDC26/CDC27/CDC34/DDB2/DZIP3/FBXL12/FBXL15/FBXL17/FBXL20/FBXL22/FBXL4/FBXL8/FBXO11/FBXO22/FBXO27/FBXO30/FBXO32/FBXO4/FBXW11/FBXW12/FBXW5/FBXW8/FBXW9/FOXF2/FZR1/GPS2/HACE1/KLHL3/LMO7/LNPEP/LRSAM1/MGRN1/MYLIP/NEDD4L/NFE2L1/NOD2/PRKN/PRPF19/PSMA1/PSMA2/PSMA3/PSMA4/PSMA5/PSMA7/PSMB10/PSMB4/PSMB5/PSMB6/PSMB7/PSMC3/PSMC5/P…	149	BP
GO:0043068	positive regulation of programmed cell death	302/6243	660/17910	2.59089e-09	1.17313e-07	9.70689e-08	ABL1/ADAM10/ADAM8/AIFM1/AKAP12/AKR1C3/AKT1/ALDH1A3/ALOX12/ANO6/ARHGEF1/ARHGEF12/ARHGEF17/ARHGEF18/ARHGEF19/ARHGEF26/ARHGEF3/ARHGEF5/ARHGEF7/ARHGEF9/ARRB1/ATF2/ATF4/ATG7/ATM/ATP5IF1/B4GALT1/BAD/BAK1/BCAP31/BCL2L1/BCL2L10/BCL2L13/BEX3/BID/BIN1/BMP4/BNIP3/CALHM2/CAMK2D/CAPN10/CARD8/CASC2/CASP3/CASP8AP2/CASP9/CAV1/CCAR2/CCL2/CD274/CD40/CDC34/CDK19/CDK4/CDK5/CDK5R1/CHCHD10/CHEK2/CIDEB/CLU/COA8/CREB1/C…	302	BP
GO:0070126	mitochondrial translational termination	58/6243	88/17910	2.74222e-09	1.23634e-07	1.023e-07	CHCHD1/ERAL1/GFM2/MRPL1/MRPL10/MRPL11/MRPL13/MRPL15/MRPL16/MRPL17/MRPL19/MRPL2/MRPL21/MRPL23/MRPL24/MRPL27/MRPL28/MRPL3/MRPL30/MRPL34/MRPL35/MRPL37/MRPL40/MRPL42/MRPL45/MRPL48/MRPL49/MRPL50/MRPL51/MRPL52/MRPL57/MRPL58/MRPL9/MRPS10/MRPS12/MRPS14/MRPS15/MRPS16/MRPS18B/MRPS21/MRPS23/MRPS25/MRPS26/MRPS27/MRPS28/MRPS30/MRPS31/MRPS33/MRPS34/MRPS35/MRPS36/MRPS5/MRPS7/MRPS9/OXA1L/MRPL41/MTRF1L/PTCD3	58	BP
GO:0034097	response to cytokine	500/6243	1167/17910	3.09079e-09	1.38757e-07	1.14813e-07	AANAT/ABCD4/ACKR1/ACOD1/ACSL1/ACSL4/ACTR2/ADAM10/ADAM17/ADAM9/ADAR/AGPAT1/AIM2/AIP/AKAP12/AKT1/ALAD/APP/APPL2/ARG1/ASAH1/ATIC/ATP5F1B/BAD/BATF/BBS2/BBS4/BCAT2/BCL2L1/BIRC2/BIRC3/BRCA1/BTK/BTRC/CAMK2D/CANX/CAPZA1/CARD8/CASP3/CASP4/CAV1/CBL/CCL11/CCL2/CCL20/CCL4/CCR3/CCR4/CCR7/CCR8/CCRL2/CD27/CD274/CD36/CD40/CD44/CD58/CD70/CD80/CDC34/CDC42/CDC42EP2/CDK4/CEACAM1/CFL1/CISH/CITED1/CLCF1/CLDN1/CMKLR1/C…	500	BP
GO:0031503	protein-containing complex localization	127/6243	238/17910	3.13759e-09	1.40261e-07	1.16057e-07	AAAS/ADAM10/AGFG1/AKAP8L/AP2B1/ARL3/ATM/ATR/CDC40/CEP131/CHTOP/CLSTN1/CLUAP1/CPSF2/CPSF3/DDX19B/DDX39A/DLG1/DYNC2H1/DYNC2LI1/DYNLL2/EIF4A3/EIF4E/ENY2/EPS15/EZR/FKBP4/GLE1/GPC4/HHEX/HIP1/HNRNPA2B1/HNRNPU/HPCA/HSPB11/ICK/IFT122/IFT172/IFT22/IFT27/IFT52/IFT74/IFT80/IFT81/IFT88/ITGB3/KIF3B/KIF3C/KIFAP3/KLHL21/MZT1/NACC2/NCBP1/NDC1/NPTN/NUMB/NUP107/NUP205/NUP210/NUP37/NUP42/NUP43/NUP50/NUP54/NUP58/NUP…	127	BP
GO:0044391	ribosomal subunit	97/6418	173/18675	3.66579e-09	1.46854e-07	1.1354e-07	DDX3X/EIF2D/GEMIN5/LARP4/MCTS1/MRPL10/MRPL11/MRPL13/MRPL15/MRPL16/MRPL17/MRPL19/MRPL2/MRPL21/MRPL23/MRPL24/MRPL27/MRPL28/MRPL3/MRPL30/MRPL34/MRPL35/MRPL37/MRPL40/MRPL42/MRPL45/MRPL48/MRPL49/MRPL50/MRPL51/MRPL52/MRPL57/MRPL58/MRPL9/MRPS10/MRPS12/MRPS14/MRPS15/MRPS16/MRPS18B/MRPS21/MRPS26/MRPS27/MRPS28/MRPS30/MRPS33/MRPS34/MRPS35/MRPS36/MRPS5/MRPS7/MRPS9/NDUFAB1/RPL10A/RPL11/RPL12/RPL15/RPL19/RPL22…	97	CC
GO:0097708	intracellular vesicle	872/6418	2182/18675	3.79197e-09	1.47441e-07	1.13994e-07	ABCA3/ABHD17A/ABHD17B/ABHD17C/ABHD2/ABHD6/ACAP1/ACKR1/ACLY/ACR/ACRBP/ACTR10/ACTR1B/ACTR2/ADA/ADAM10/ADAM8/ADGRE3/ADGRE5/ADGRG3/ADRB1/AGA/AGL/AHCY/AHNAK2/AKAP3/ALAD/ALDOA/ALDOC/ANK2/ANKRD13A/ANKRD50/ANO6/ANTXR2/ANXA7/AOC3/AP1G1/AP1M1/AP1M2/AP1S1/AP2A2/AP2B1/AP2M1/AP2S1/AP3B1/AP3S1/AP4B1/AP4M1/AP5M1/APEH/APOOL/APP/APPL2/APRT/ARF6/ARG1/ARHGAP30/ARHGAP45/ARHGAP9/ARL14/ARL8A/ARL8B/ARMC8/ARPC5/ARRB1/AR…	872	CC
GO:0005681	spliceosomal complex	91/6418	160/18675	4.21027e-09	1.59028e-07	1.22952e-07	ADAR/AKAP17A/BCAS2/BUD31/CDC40/CTNNBL1/CWC25/CWC27/DDX23/DDX41/DDX5/DHX15/DHX16/DHX35/EIF4A3/ESS2/GEMIN2/GPATCH1/HNRNPA2B1/HNRNPC/HNRNPF/HNRNPH3/HNRNPM/HNRNPU/IK/ISY1/LGALS3/LSM2/LSM4/LSM5/LSM6/LSM7/LSM8/MTREX/PABPC1/PHF5A/PNN/PPIE/PPIL1/PPIL3/PRPF19/PRPF6/PTBP2/RBM17/RBM22/RBM8A/RBMX2/RHEB/SART1/SF1/SF3B1/SF3B3/SF3B4/SF3B5/SLU7/SMNDC1/SNIP1/SNRNP25/SNRNP35/SNRPA1/SNRPB/SNRPB2/SNRPC/SNRPD2/SNRPD3…	91	CC
GO:1901987	regulation of cell cycle phase transition	222/6243	464/17910	3.74959e-09	1.66912e-07	1.38109e-07	ABRAXAS1/ADAM17/AKAP9/AKT1/ALMS1/ANAPC10/ANAPC16/ANAPC2/ANAPC4/ANAPC7/APEX1/APP/ATF5/ATM/BABAM1/BID/BRCA1/BRCC3/BRD4/BTRC/CCL2/CCNE1/CDC14B/CDC16/CDC23/CDC26/CDC27/CDC7/CDC73/CDK10/CDK2/CDK2AP2/CDK4/CDK5RAP3/CDKN1B/CDKN2B/CDKN2C/CDKN2D/CENPJ/CEP131/CEP152/CEP164/CEP192/CEP290/CEP41/CEP57/CEP63/CEP78/CETN2/CHEK2/CKAP5/CLASP1/CNOT1/CNOT10/CNOT11/CNOT2/CNOT4/CNOT9/CNTRL/CSNK1D/CSNK1E/CTDSP1/CTDSPL/C…	222	BP
GO:0031984	organelle subcompartment	653/6418	1592/18675	4.54719e-09	1.66983e-07	1.29103e-07	A4GALT/A4GNT/ABCD4/ACBD3/ACSL1/ACSL4/ADAM10/AGPAT1/AGPAT3/AHCYL1/AKAP9/ALDH3A2/ALG1/ALG10/ALG3/ALG5/ALG6/ALG8/ALG9/ANKLE2/ANKRD13C/ANKRD28/ANO5/ANTXR2/ANXA7/AP1G1/AP1M1/AP1M2/AP1S1/AP4B1/AP4M1/APOL2/APOO/APP/ARFGAP3/ARFIP1/ARFIP2/ARFRP1/ARL1/ARL3/ARMC10/ARRB1/ARV1/ASPH/ATF6B/ATG9A/ATL1/ATL2/ATP10D/ATP13A1/ATP2C1/ATP6AP1/ATP7A/ATP7B/ATP8B2/ATXN3/AZIN2/B3GALT2/B3GALT6/B3GNT6/B3GNT7/B3GNT9/B4GALT1/B…	653	CC
GO:0061024	membrane organization	329/6243	730/17910	3.88278e-09	1.72115e-07	1.42414e-07	A4GALT/ABCB1/ABCD2/ACTR2/AGFG1/AGK/AKAP8L/AKT1/ALKBH4/ALKBH7/ANK2/ANKLE2/ANKRD28/ANO6/ANXA7/AP2A2/AP2B1/AP2M1/AP2S1/AP3B1/APOO/APPL2/AR/ARL6/ARPC1A/ARPC5/ARRB1/ATF2/ATG7/ATL1/ATL2/ATP10D/ATP11A/ATP11B/ATP5F1B/ATP5F1C/ATP5F1D/ATP5IF1/ATP5MC1/ATP5MC2/ATP5MC3/ATP5ME/ATP5MF/ATP5MG/ATP5PB/ATP5PD/ATP5PF/ATP5PO/ATP8A2/AZIN2/BAD/BAIAP2/BAK1/BANF1/BCL2L1/BET1/BID/BIN1/BNIP3/BTC/C2CD5/C3/CALM3/CALR/CAV1/CB…	329	BP
GO:0009967	positive regulation of signal transduction	661/6243	1591/17910	3.9035e-09	1.72309e-07	1.42575e-07	ABL1/ACVR1/ACVR2A/ADA/ADAM17/ADAM8/ADAM9/ADGRG1/ADRA1A/AFAP1L2/AGO1/AGO3/AGPAT1/AGR2/AKAP12/AKR1B1/AKR1C3/AKT1/APOL3/APP/APPL2/AR/ARHGAP4/ARHGEF5/ARL2BP/ARRB1/ASXL2/ATM/ATP2C1/ATP5IF1/ATP6AP1/ATP6AP2/ATR/AUTS2/AXIN1/BAD/BAIAP2/BAK1/BCAP31/BCL2L1/BID/BIRC2/BIRC3/BLNK/BMP4/BMPR1A/BNIP3/BRD4/BTC/BUD31/C1QTNF1/C3/C5/C5AR1/C5AR2/CALM3/CALR/CANT1/CARD11/CARTPT/CASP4/CAV1/CAVIN3/CBL/CC2D1A/CCAR2/CCBE1/C…	661	BP
GO:0031410	cytoplasmic vesicle	870/6418	2179/18675	4.87056e-09	1.74024e-07	1.34547e-07	ABCA3/ABHD17A/ABHD17B/ABHD17C/ABHD2/ABHD6/ACAP1/ACKR1/ACLY/ACR/ACRBP/ACTR10/ACTR1B/ACTR2/ADA/ADAM10/ADAM8/ADGRE3/ADGRE5/ADGRG3/ADRB1/AGA/AGL/AHCY/AHNAK2/AKAP3/ALAD/ALDOA/ALDOC/ANK2/ANKRD13A/ANKRD50/ANO6/ANTXR2/ANXA7/AOC3/AP1G1/AP1M1/AP1M2/AP1S1/AP2A2/AP2B1/AP2M1/AP2S1/AP3B1/AP3S1/AP4B1/AP4M1/AP5M1/APEH/APOOL/APP/APPL2/APRT/ARF6/ARG1/ARHGAP30/ARHGAP45/ARHGAP9/ARL14/ARL8A/ARL8B/ARMC8/ARPC5/ARRB1/AR…	870	CC
GO:0046649	lymphocyte activation	289/6243	630/17910	4.20652e-09	1.84912e-07	1.53003e-07	ABL1/ADA/ADAM17/ADAM8/ADGRG3/AHR/AKAP17A/AKT1/AP1G1/AP3B1/ARG1/ARG2/ATM/ATP7A/BAD/BAK1/BATF/BLNK/BMP4/BTK/BTLA/CARD11/CASP3/CAV1/CCL2/CCR7/CD27/CD274/CD276/CD28/CD40/CD44/CD55/CD7/CD70/CD80/CD81/CDC42/CEACAM1/CEBPG/CGAS/CHD7/CHRNB2/CLC/CLCF1/CLEC4D/CLEC4E/CLEC7A/CLPTM1/CTLA4/CXCR5/CYLD/DCAF1/DDOST/DLG1/DNAJA3/DROSHA/DUSP3/ELF4/F2RL1/FAM49B/FCRL1/FKBP1A/FLT3LG/FOXP1/FUT7/FZD5/FZD7/GAL/GJA1/GPR18/G…	289	BP
GO:0002263	cell activation involved in immune response	312/6243	688/17910	4.50907e-09	1.97389e-07	1.63327e-07	ABL1/ACLY/ACTR10/ACTR1B/ACTR2/ADA/ADAM10/ADAM8/ADGRE2/ADGRE3/ADGRE5/ADGRG3/AGA/AGL/ALAD/ALDOA/ALDOC/ANO6/AP1G1/AP1M1/AP2A2/APEH/APP/APRT/ARG1/ARHGAP45/ARHGAP9/ARL8A/ARMC8/ARPC5/ASAH1/ATG7/ATP11A/ATP11B/ATP6AP2/ATP7A/B4GALT1/BATF/BCR/BST1/BTK/C12orf4/C3/C5AR1/C6orf120/CAB39/CANT1/CBL/CD177/CD28/CD36/CD40/CD44/CD53/CD55/CD58/CD80/CD81/CD84/CDA/CDK13/CEACAM1/CEACAM3/CEP290/CFP/CKAP4/CLCF1/CLEC4D/CLE…	312	BP
GO:0009124	nucleoside monophosphate biosynthetic process	108/6243	196/17910	4.56363e-09	1.98951e-07	1.6462e-07	AAAS/ADA/ADSL/AK3/AK9/ALDOA/ALDOC/AMPD1/APRT/ATIC/ATP5F1B/ATP5F1C/ATP5F1D/ATP5MC1/ATP5MC2/ATP5MC3/ATP5ME/ATP5MF/ATP5MG/ATP5PB/ATP5PD/ATP5PF/ATP5PO/ATPSCKMT/BPGM/CAD/CMPK1/DCK/DGUOK/DHODH/DHTKD1/DUT/ENTPD5/FLCN/FOXK1/FOXK2/GPI/HIF1A/HPRT1/HTR2A/IMPDH2/JMJD8/LDHC/MYOG/NCOR1/NDC1/NUP107/NUP205/NUP210/NUP37/NUP42/NUP43/NUP50/NUP54/NUP58/NUP85/NUP88/NUP98/NUPR1/P2RX7/PARP1/PFAS/PFKFB2/PFKFB3/PFKL/PFKM…	108	BP
GO:0032984	protein-containing complex disassembly	152/6243	298/17910	5.97547e-09	2.59429e-07	2.14661e-07	APEH/ASPH/AVIL/AXIN1/BNIP3/CAV1/CFL1/CFL2/CHCHD1/CHCHD10/CHMP2A/CHMP2B/CHMP5/CHMP7/CKAP5/CLASP1/CLN3/DENR/DVL1/DVL2/DYRK3/EIF2D/ERAL1/ETF1/F2RL1/FGF13/FRAT1/FYCO1/FZD1/FZD2/FZD5/GABARAPL1/GABARAPL2/GAK/GFM2/HMGA1/IRAK3/KIF18A/MAP6D1/MCTS1/MICAL3/MID1IP1/MRPL1/MRPL10/MRPL11/MRPL13/MRPL15/MRPL16/MRPL17/MRPL19/MRPL2/MRPL21/MRPL23/MRPL24/MRPL27/MRPL28/MRPL3/MRPL30/MRPL34/MRPL35/MRPL37/MRPL40/MRPL42/M…	152	BP
GO:0072522	purine-containing compound biosynthetic process	149/6243	291/17910	6.04157e-09	2.61223e-07	2.16146e-07	AAAS/ACACA/ACACB/ACLY/ACSL1/ACSL4/ACSS2/ADA/ADAL/ADSL/AK3/AK9/ALDOA/ALDOC/AMD1/AMPD1/APRT/ATIC/ATP5F1B/ATP5F1C/ATP5F1D/ATP5MC1/ATP5MC2/ATP5MC3/ATP5ME/ATP5MF/ATP5MG/ATP5PB/ATP5PD/ATP5PF/ATP5PO/ATPSCKMT/BPGM/CBR4/COASY/DCK/DGUOK/DHTKD1/DLAT/DLD/ELOVL2/ELOVL5/ENTPD5/FASN/FLCN/FOXK1/FOXK2/GCDH/GMPR2/GPI/GUCA1A/GUCY1A1/GUCY1B1/HACD2/HIF1A/HPCA/HPRT1/HSD17B8/HTR2A/IMPDH2/JMJD8/LDHC/MTAP/MTHFD1/MTHFD2L/…	149	BP
GO:0019058	viral life cycle	163/6243	324/17910	6.08158e-09	2.6188e-07	2.1669e-07	AAAS/ADAR/ADARB1/APOBEC3C/BANF1/CAV1/CCL2/CCNK/CD28/CD55/CD80/CD81/CDC42/CHMP2A/CHMP2B/CHMP4B/CHMP5/CHMP6/CHMP7/CLDN1/CLDN6/CLDN9/CLEC4M/CTSB/DDX3X/DDX5/EPHA2/EPS15/F11R/FCN1/FURIN/GRK2/GYPA/HACD3/HMGA2/HSP90AB1/HTATSF1/HTR2A/HYAL3/ICAM1/IDE/IFI16/IFIT1/ILF3/ISG20/ITGA5/ITGB3/ITGB5/KPNA1/KPNA2/LAMP1/LAMP3/LDLR/LRSAM1/MOG/MORC2/MRC1/MVB12A/NDC1/NECTIN1/NECTIN2/NECTIN4/NEDD4L/NFIA/NMT2/NPC1/NUCKS1/…	163	BP
GO:0010212	response to ionizing radiation	84/6243	144/17910	6.74517e-09	2.89274e-07	2.39357e-07	ABRAXAS1/AEN/ALAD/ATM/ATR/BABAM1/BAK1/BCL2L1/BRAT1/BRCA1/BRCC3/CASP3/CBL/CCL7/CHEK2/CLK2/CLOCK/CYP2R1/DCUN1D3/DNM2/DNMT3A/DNMT3B/ELK1/ERCC6/FBXO4/FIGNL1/GPX1/GTF2H5/HAMP/HMGA2/HSF1/HUS1/ICAM1/IFI16/INTS7/KDM1A/LIG4/LZIC/MEN1/MRNIP/MSH2/MTA1/NABP1/NABP2/NUCKS1/PARP1/PAXIP1/PML/PTPRC/RAD9A/RHNO1/RNF168/RRM1/SIRT1/SPIDR/SWI5/TANK/TGFB1/TIGAR/TLK2/TMEM109/TNKS1BP1/TOPBP1/TP53/TP53BP1/TSPYL5/UIMC1/USP…	84	BP
GO:0034404	nucleobase-containing small molecule biosynthetic process	114/6243	211/17910	7.83059e-09	3.34464e-07	2.76749e-07	AAAS/ADA/ALDOA/ALDOC/AMD1/APRT/BPGM/CAD/CDA/CMPK1/CNP/CTPS2/DCK/DCTPP1/DHFR2/DHODH/DHTKD1/DNPH1/DTYMK/ENPP3/ENTPD5/FOXK1/FOXK2/GPI/GPX1/HIF1A/HPRT1/HTR2A/IMPDH2/JMJD8/MBD4/MTAP/MYOG/NCOR1/NDC1/NEIL2/NME3/NME4/NME6/NME7/NT5C2/NT5E/NTHL1/NUDT12/NUDT15/NUDT18/NUDT3/NUDT5/NUDT7/NUDT9/NUP107/NUP205/NUP210/NUP37/NUP42/NUP43/NUP50/NUP54/NUP58/NUP85/NUP88/NUP98/NUPR1/OGG1/P2RX7/PDE2A/PDE4A/PDE5A/PDE7A/PD…	114	BP
GO:2001233	regulation of apoptotic signaling pathway	193/6243	397/17910	8.40639e-09	3.57611e-07	2.95901e-07	ACVR1/AKT1/AR/ATP5IF1/BAD/BAG5/BAK1/BCAP31/BCL2L1/BDKRB2/BID/BIRC6/BMP4/BNIP3/BRCA1/CAAP1/CAV1/CCAR2/CD44/CDKN2D/CFLAR/CHCHD10/CIDEB/CLU/CSNK2A1/CX3CL1/CYLD/DAB2IP/DDIAS/DDX3X/DEDD2/DEPTOR/DNAJA1/EIF2AK3/ERP29/FAM162A/FAS/FEM1B/FGFR1/FIGNL1/FIS1/FLCN/FXN/G0S2/GATA1/GCLM/GNAI3/GPER1/GPX1/GSK3A/GZMB/HDAC1/HGF/HIF1A/HMOX1/HTRA2/HYOU1/ICAM1/IL1A/IL1B/IL7/INHBA/ITGA6/JAK2/KDM1A/LGALS3/LMNA/LRRK2/LTBR/…	193	BP
GO:0006415	translational termination	63/6243	100/17910	8.45016e-09	3.58029e-07	2.96247e-07	APEH/CHCHD1/ERAL1/ETF1/GFM2/MRPL1/MRPL10/MRPL11/MRPL13/MRPL15/MRPL16/MRPL17/MRPL19/MRPL2/MRPL21/MRPL23/MRPL24/MRPL27/MRPL28/MRPL3/MRPL30/MRPL34/MRPL35/MRPL37/MRPL40/MRPL42/MRPL45/MRPL48/MRPL49/MRPL50/MRPL51/MRPL52/MRPL57/MRPL58/MRPL9/MRPS10/MRPS12/MRPS14/MRPS15/MRPS16/MRPS18B/MRPS21/MRPS23/MRPS25/MRPS26/MRPS27/MRPS28/MRPS30/MRPS31/MRPS33/MRPS34/MRPS35/MRPS36/MRPS5/MRPS7/MRPS9/MTRF1/N6AMT1/OXA1L/T…	63	BP
GO:0002366	leukocyte activation involved in immune response	309/6243	684/17910	8.67359e-09	3.66026e-07	3.02864e-07	ABL1/ACLY/ACTR10/ACTR1B/ACTR2/ADA/ADAM10/ADAM8/ADGRE2/ADGRE3/ADGRE5/ADGRG3/AGA/AGL/ALAD/ALDOA/ALDOC/ANO6/AP1G1/AP1M1/AP2A2/APEH/APRT/ARG1/ARHGAP45/ARHGAP9/ARL8A/ARMC8/ARPC5/ASAH1/ATG7/ATP11A/ATP11B/ATP6AP2/ATP7A/B4GALT1/BATF/BCR/BST1/BTK/C12orf4/C3/C5AR1/C6orf120/CAB39/CANT1/CBL/CD177/CD28/CD36/CD40/CD44/CD53/CD55/CD58/CD80/CD81/CD84/CDA/CDK13/CEACAM1/CEACAM3/CEP290/CFP/CKAP4/CLCF1/CLEC4D/CLEC4E/…	309	BP
GO:0055114	oxidation-reduction process	411/6243	944/17910	8.871e-09	3.72865e-07	3.08522e-07	ABCD2/ABCD3/ACACB/ACAD8/ACAD9/ACADM/ACADS/ACO2/ACOX3/ACSS2/ADH1A/ADH1B/ADH1C/ADH5/ADSL/AFG1L/AGL/AGPS/AIFM1/AKR1A1/AKR1B1/AKR1C3/AKR1D1/AKR7A2/AKR7A3/AKT1/ALDH16A1/ALDH18A1/ALDH1A1/ALDH1A3/ALDH1L2/ALDH2/ALDH3A2/ALDH6A1/ALDH9A1/ALDOA/ALDOC/ALKBH1/ALKBH3/ALKBH7/ALKBH8/ALOX12/AOC3/AOX1/APEX1/APPL2/ASPH/ATP5F1D/BBOX1/BCKDHA/BID/BLOC1S1/BLVRB/BNIP3/BPGM/C15orf48/C5orf63/CAVIN3/CBR1/CBR4/CCS/CDO1/CHCHD…	411	BP
GO:0070125	mitochondrial translational elongation	56/6243	86/17910	9.95249e-09	4.13998e-07	3.42558e-07	CHCHD1/ERAL1/MRPL1/MRPL10/MRPL11/MRPL13/MRPL15/MRPL16/MRPL17/MRPL19/MRPL2/MRPL21/MRPL23/MRPL24/MRPL27/MRPL28/MRPL3/MRPL30/MRPL34/MRPL35/MRPL37/MRPL40/MRPL42/MRPL45/MRPL48/MRPL49/MRPL50/MRPL51/MRPL52/MRPL57/MRPL58/MRPL9/MRPS10/MRPS12/MRPS14/MRPS15/MRPS16/MRPS18B/MRPS21/MRPS23/MRPS25/MRPS26/MRPS27/MRPS28/MRPS30/MRPS31/MRPS33/MRPS34/MRPS35/MRPS36/MRPS5/MRPS7/MRPS9/OXA1L/MRPL41/PTCD3	56	BP
GO:0034605	cellular response to heat	71/6243	117/17910	9.96383e-09	4.13998e-07	3.42558e-07	AAAS/AKT1S1/ATM/ATR/ATXN3/BAG2/BAG3/BAG5/CAMK2D/CCAR2/CHORDC1/CREBBP/DNAJC2/DNAJC7/EIF2S1/FKBP4/HIKESHI/HMOX1/HSBP1/HSF1/HSP90AA1/HSP90AB1/HSPA1L/HSPA6/HSPH1/HTRA2/IL1A/LYN/MAPK1/MAPKAPK2/MLST8/MTOR/NDC1/NUP107/NUP205/NUP210/NUP37/NUP42/NUP43/NUP50/NUP54/NUP58/NUP85/NUP88/NUP98/POM121/RAE1/RANBP2/RPA2/RPA3/SEC13/SEH1L/SIRT1/SLC52A3/SLU7/STAC/TFEC/THBS1/TPR/YWHAE/CDKN1A/DNAJB1/HSPB8/IER5/NUP133/NU…	71	BP
GO:0010942	positive regulation of cell death	319/6243	710/17910	9.96735e-09	4.13998e-07	3.42558e-07	ABL1/ADAM10/ADAM8/AIFM1/AKAP12/AKR1C3/AKT1/ALDH1A3/ALOX12/ANO6/ARHGEF1/ARHGEF12/ARHGEF17/ARHGEF18/ARHGEF19/ARHGEF26/ARHGEF3/ARHGEF5/ARHGEF7/ARHGEF9/ARRB1/ATF2/ATF4/ATG7/ATM/ATP5IF1/B4GALT1/BAD/BAK1/BCAP31/BCL2L1/BCL2L10/BCL2L13/BEX3/BID/BIN1/BMP4/BNIP3/CALHM2/CAMK2D/CAPN10/CARD8/CASC2/CASP3/CASP8AP2/CASP9/CAV1/CCAR2/CCL2/CD274/CD36/CD40/CDC34/CDK19/CDK4/CDK5/CDK5R1/CDKN1B/CHCHD10/CHEK2/CIDEB/CLU/…	319	BP
GO:0051052	regulation of DNA metabolic process	195/6243	403/17910	1.11732e-08	4.62262e-07	3.82494e-07	ABRAXAS1/ACD/ACTR2/AIFM1/AKT1/ATF7IP/ATG7/ATM/ATR/ATRX/BABAM1/BRCA1/BRCC3/CBX8/CCT7/CD28/CD40/CDAN1/CDC7/CDK2/CEBPG/CGAS/CHEK2/CLCF1/CUL4A/CYREN/DCP2/DFFA/DNAJC2/DNMT1/DONSON/EHMT2/ENDOG/ERCC4/ERCC6/FAM168A/FBXO4/FBXO5/FGF2/FGFR1/FIGNL1/FLCN/FUS/GDF2/GJA1/GPER1/GRHL2/GTPBP4/HDAC8/HELB/HGF/HMGA2/HNRNPA2B1/HNRNPC/HNRNPU/HSF1/HSP90AA1/HSP90AB1/HUS1/ID3/KDM1A/KDM1B/KPNA1/KPNA2/LIG3/MAD2L2/MAGEF1/MAP2…	195	BP
GO:0006468	protein phosphorylation	749/6243	1835/17910	1.24777e-08	5.14217e-07	4.25483e-07	ABI1/ABL1/ABL2/ACSL1/ACVR1/ACVR2A/ADAM10/ADAM17/ADAM8/ADAM9/ADAR/ADARB1/ADCK1/ADCK2/ADCK5/ADRA1A/AFAP1L2/AIDA/AKAP12/AKAP8/AKAP8L/AKAP9/AKT1/AKT1S1/ALPK3/APP/AR/ARHGEF5/ARL2BP/ARRB1/ASH1L/ATM/ATP23/ATP6AP1/ATP6AP2/ATR/AURKC/AXIN1/BAK1/BCKDK/BCR/BDKRB1/BDKRB2/BIRC6/BMP4/BMPR1A/BRAP/BRAT1/BRD4/BST1/BTC/BTK/BTRC/C1QTNF1/C3/C3orf33/C5/C5AR1/C5AR2/CAB39/CACUL1/CAD/CALM3/CAMK1/CAMK2D/CAMK2N1/CARTPT/CAS…	749	BP
GO:0048524	positive regulation of viral process	64/6243	103/17910	1.42201e-08	5.83742e-07	4.83011e-07	ADAR/ADARB1/CCNT1/CD28/CFL1/CHD1/CHMP2A/CHMP2B/CHMP4B/CTDP1/DDX3X/GTF2B/HACD3/IFIT1/KPNA2/NELFB/NUCKS1/P4HB/PABPC1/PDE12/POLR2D/POLR2E/POLR2G/POLR2I/POLR2J/POLR2K/PPIA/PPIB/PPIE/RAB7A/RAD23A/RRP1B/RSF1/SMARCA4/SMC3/SNW1/SP1/SRPK1/SRPK2/SUPT5H/TAF11/TARBP2/TFAP4/TMEM250/TMPRSS2/TRIM11/VAPA/VPS37B/ZNF502/ZNF639/CNOT7/DDB1/FMR1/JUN/NELFCD/PKN2/POLR2A/POLR2B/POLR2C/SMARCB1/SUPT4H1/TOP2B/VAPB/VPS4B	64	BP
GO:0051130	positive regulation of cellular component organization	504/6243	1189/17910	1.53454e-08	6.26504e-07	5.18393e-07	ABL1/ABL2/ABLIM3/ACD/ACTR2/ACTR3B/ADAM9/ADGRB3/AIM2/AKAP8/AKAP8L/AKAP9/AKIRIN1/ANAPC2/ANK1/ANKRD53/ANO6/AP2B1/APP/APPL2/AR/ARF6/ARHGAP35/ARHGEF5/ARHGEF7/ARIH2/ARL2/ARPC1B/ARPC5/ARPIN/ARRB1/ATAD1/ATF7IP/ATM/ATP5IF1/ATP7A/ATP8A2/ATR/ATRX/AUTS2/AVIL/BAD/BAIAP2/BAK1/BBS4/BCR/BHLHB9/BID/BIN1/BNIP3/BRCA1/BRD4/BRK1/BTC/C2CD5/C3/C6orf89/CALR/CAMK1/CAV1/CBFA2T2/CBL/CBLL1/CCL11/CCL2/CCR7/CCT7/CD28/CD36/CD5…	504	BP
GO:0002521	leukocyte differentiation	228/6243	485/17910	1.53805e-08	6.26504e-07	5.18393e-07	ABL1/ADA/ADAM17/ADAM8/ADGRG3/AP3B1/APP/ATM/ATP6AP1/ATP7A/BAD/BAK1/BATF/BATF3/BLNK/BMP4/BTK/CARD11/CARTPT/CCR7/CD27/CD28/CD80/CD81/CDC42/CEACAM1/CEBPG/CHD7/CLCF1/CLEC4D/CLEC4E/CLPTM1/CREB1/CSF1/CSF1R/CTLA4/CUL4A/CYLD/DCAF1/DHRS7B/DNAJA3/DROSHA/EIF2AK1/EPHA2/F2RL1/FARP2/FASN/FES/FLT3LG/FOXP1/FSTL3/FUT7/FZD5/FZD7/GAB2/GATA1/GATA2/GLO1/GNAS/GPR18/GPS2/HCLS1/HHEX/HLX/HOXA7/IFI16/IL11/IL18R1/IL1RL2/IL2…	228	BP
GO:0009156	ribonucleoside monophosphate biosynthetic process	103/6243	188/17910	1.54459e-08	6.26746e-07	5.18594e-07	AAAS/ADA/ADSL/AK3/AK9/ALDOA/ALDOC/AMPD1/APRT/ATIC/ATP5F1B/ATP5F1C/ATP5F1D/ATP5MC1/ATP5MC2/ATP5MC3/ATP5ME/ATP5MF/ATP5MG/ATP5PB/ATP5PD/ATP5PF/ATP5PO/ATPSCKMT/BPGM/CAD/CMPK1/DHODH/DHTKD1/ENTPD5/FLCN/FOXK1/FOXK2/GPI/HIF1A/HPRT1/HTR2A/IMPDH2/JMJD8/LDHC/MYOG/NCOR1/NDC1/NUP107/NUP205/NUP210/NUP37/NUP42/NUP43/NUP50/NUP54/NUP58/NUP85/NUP88/NUP98/NUPR1/P2RX7/PARP1/PFAS/PFKFB2/PFKFB3/PFKL/PFKM/PGAM1/PGM1/PG…	103	BP
GO:0033044	regulation of chromosome organization	156/6243	311/17910	1.65126e-08	6.67465e-07	5.52286e-07	ACD/AKAP8/AKAP8L/ARRB1/ASF1A/ATF7IP/ATM/ATR/ATRX/AUTS2/BCOR/BRCA1/BRD4/C6orf89/CAMK2D/CCT7/CDC23/CDC26/CDC27/CHTOP/CTCF/DCP2/DNMT1/DNMT3B/DYNC1LI1/EED/ERCC4/ESPL1/FBXO4/FBXO5/FLCN/GATA2/HDAC8/HMGA1/HNRNPA2B1/HNRNPC/HNRNPU/IK/IL1B/KAT2A/KDM1A/KDM4C/KLHL22/KMT2B/KMT2E/LCMT1/LIF/LIG4/LMNA/LRRK2/MAD1L1/MAD2L2/MAP1S/MAP3K4/MAPK1/MAPK8/MCM2/MECP2/MIER1/MORC2/MRE11/MTHFR/MUC1/MYB/NAA10/NABP2/NAF1/NAT10/…	156	BP
GO:0015980	energy derivation by oxidation of organic compounds	136/6243	264/17910	1.68501e-08	6.78505e-07	5.61421e-07	ACO2/ADSL/AFG1L/AGL/AKT1/ATP5F1D/BID/BLOC1S1/BNIP3/CAVIN3/CISD1/COA6/COQ9/COX10/COX15/COX5B/COX6B1/COX6C/COX7A2L/COX7B/COX7C/COX8A/CS/CYC1/CYCS/DLAT/DLD/DNAJC15/DYRK2/ETFA/ETFB/FAHD1/FASTKD3/FASTKD5/FH/FLCN/FXN/GCGR/GFPT2/GNAS/GPD2/GSK3A/GYG1/GYS1/HIF1A/IDE/IDH1/IL6ST/IRS1/LYRM7/MDH2/ME2/MECP2/MTFR1/MTOR/NDUFA1/NDUFA10/NDUFA11/NDUFA12/NDUFA13/NDUFA3/NDUFA4/NDUFA8/NDUFAB1/NDUFAF1/NDUFAF2/NDUFB1/ND…	136	BP
GO:0051338	regulation of transferase activity	393/6243	902/17910	1.71971e-08	6.89845e-07	5.70804e-07	ABI1/ABL1/ACD/ACSL1/ADAM17/ADAM8/ADAM9/ADAR/ADARB1/ADRA1A/AFAP1L2/AGAP2/AIDA/AKT1/AKT1S1/APP/ARHGEF5/ARRB1/ARRDC3/AXIN1/BAD/BAG2/BAG5/BMP4/C5/C5AR1/CAB39/CACUL1/CALM3/CAMK1/CAMK2N1/CARTPT/CASP3/CAV1/CCNC/CCNK/CCNT1/CCR7/CD40/CD81/CDC14B/CDK12/CDK4/CDK5/CDK5R1/CDK5RAP3/CDKN1B/CDKN2B/CDKN2C/CDKN2D/CEACAM1/CHMP6/CHORDC1/CHP1/CISH/CKS1B/CLU/CNPPD1/COX11/CRK/CSF1/CSF1R/CSNK2B/DAB2IP/DDX3X/DEPTOR/DGKZ/…	393	BP
GO:0048584	positive regulation of response to stimulus	929/6243	2322/17910	1.75805e-08	7.01107e-07	5.80123e-07	ABI1/ABL1/ABRAXAS1/ACOD1/ACTR2/ACVR1/ACVR2A/ADA/ADAM10/ADAM17/ADAM8/ADAM9/ADGRG1/ADRA1A/AFAP1L2/AGO1/AGO3/AGPAT1/AGR2/AIM2/AKAP12/AKIRIN1/AKR1B1/AKR1C3/AKT1/ANO6/AP1G1/APOL3/APP/APPL2/AR/ARG1/ARG2/ARHGAP4/ARHGEF5/ARL2BP/ARPC1A/ARPC1B/ARPC5/ARRB1/ASXL2/ATM/ATP2C1/ATP5IF1/ATP6AP1/ATP6AP2/ATP7A/ATR/ATXN3/AUTS2/AXIN1/BABAM1/BAD/BAIAP2/BAK1/BCAP31/BCL2L1/BID/BIRC2/BIRC3/BLNK/BMP4/BMPR1A/BNIP3/BRCA1/BR…	929	BP
GO:0062012	regulation of small molecule metabolic process	209/6243	439/17910	1.76108e-08	7.01107e-07	5.80123e-07	AAAS/ABCD2/ACACA/ACACB/AKR1C3/AKT1/APPL2/ARPP19/ARV1/ATCAY/ATP5IF1/ATP7A/ATPSCKMT/AZIN1/BAD/BRCA1/C1QTNF1/CAV1/CDA/CEACAM1/CLK2/COQ3/COX11/CRY1/CYP27B1/CYP7A1/DGAT2/DNAJC15/DYRK2/ELOVL5/ENTPD5/ERFE/ERLIN2/ETFBKMT/FABP5/FASN/FDFT1/FDPS/FLCN/FOXA2/FOXK1/FOXK2/GCGR/GGPS1/GPAM/GPER1/GSK3A/GUCA1A/HAS2/HIF1A/HPCA/HRH1/HTR2A/IDI1/IL1B/INSIG2/IRS1/JMJD8/KAT2A/KIT/LCMT1/LDLR/LDLRAP1/LPGAT1/MAS1/MBTPS1/MBT…	209	BP
GO:0010563	negative regulation of phosphorus metabolic process	263/6243	573/17910	1.9762e-08	7.82104e-07	6.47143e-07	ABL1/ADAR/ADARB1/AIDA/AKT1/AKT1S1/ANKLE2/ARPP19/ARRB1/ASH1L/BAK1/BDKRB1/BDKRB2/BMP4/BOD1/C3orf33/CABIN1/CALM3/CAMK2N1/CASC2/CASP3/CAV1/CCDC8/CD2BP2/CDA/CDK5RAP3/CDKN1B/CDKN2B/CDKN2C/CDKN2D/CEACAM1/CEP192/CHMP6/CHORDC1/CHP1/CHRNA10/CNKSR3/COX11/CRY2/CSRNP2/CSRNP3/CTDSP1/CTDSPL/CYLD/DAB2IP/DACT1/DEPTOR/DLG1/DNAJA1/DNAJC10/DNAJC15/DUS2/DUSP14/DUSP16/DUSP19/DUSP3/DUSP6/DUSP7/DVL1/ENSA/ERRFI1/EZR/F2RL…	263	BP
GO:0071345	cellular response to cytokine stimulus	463/6243	1084/17910	1.97935e-08	7.82104e-07	6.47143e-07	ABCD4/ACKR1/ACOD1/ACSL1/ACTR2/ADAM17/ADAR/AGPAT1/AIM2/AIP/AKAP12/AKT1/ALAD/APPL2/ARG1/ASAH1/ATIC/ATP5F1B/BAD/BATF/BBS2/BBS4/BCAT2/BCL2L1/BIRC2/BIRC3/BRCA1/BTK/BTRC/CAMK2D/CANX/CAPZA1/CARD8/CASP3/CASP4/CAV1/CBL/CCL11/CCL2/CCL20/CCL4/CCR3/CCR4/CCR7/CCR8/CCRL2/CD27/CD36/CD40/CD44/CD58/CD70/CD80/CDC34/CDC42/CDC42EP2/CDK4/CEACAM1/CFL1/CISH/CLCF1/CLDN1/CMKLR1/CNOT9/CNTF/CREB1/CRK/CSF1/CSF1R/CSF2RB/CSF3…	463	BP
GO:0016236	macroautophagy	139/6243	272/17910	2.2615e-08	8.90253e-07	7.36629e-07	AKT1/ATG10/ATG2A/ATG7/ATG9A/ATP6V0E2/ATP6V1A/ATP6V1E1/BAG3/BNIP3/CASP3/CDK5/CDK5R1/CHMP2A/CHMP2B/CHMP4B/CHMP6/CLN3/CSNK2A1/CSNK2B/DCN/DYNLL2/EMC6/EXOC1/EXOC8/FEZ2/FUNDC1/FYCO1/GABARAPL1/GABARAPL2/GNAI3/HGS/HIF1A/HMOX1/HTRA2/IFT88/KLHL3/LAMTOR1/LAMTOR2/LGALS8/LRRK2/LRSAM1/MAP3K7/MAPK8/MLST8/MTERF3/MTM1/MTMR3/MTOR/MVB12A/NBR1/NPC1/NUPR1/PAFAH1B2/PIK3C2B/PIK3C3/PIK3R4/PIP4K2B/PRKAB2/PRKAG1/PRKAG2/PR…	139	BP
GO:0009966	regulation of signal transduction	1274/6243	3265/17910	2.31907e-08	9.05531e-07	7.49271e-07	ABHD6/ABL1/ABL2/ACOD1/ACVR1/ACVR2A/ADA/ADAM17/ADAM8/ADAM9/ADAR/ADGRG1/ADGRG3/ADRA1A/AFAP1L2/AGO1/AGO3/AGPAT1/AGR2/AIDA/AIP/AIPL1/AKAP1/AKAP12/AKAP9/AKIP1/AKR1B1/AKR1C3/AKT1/AKT1S1/AMBN/ANGPTL8/ANKRD54/APC2/APCDD1/APOL3/APP/APPL2/AR/ARF6/ARG1/ARHGAP10/ARHGAP18/ARHGAP19/ARHGAP23/ARHGAP24/ARHGAP28/ARHGAP30/ARHGAP35/ARHGAP4/ARHGAP45/ARHGAP9/ARHGEF1/ARHGEF12/ARHGEF17/ARHGEF18/ARHGEF19/ARHGEF26/ARHGEF2…	1274	BP
GO:1901990	regulation of mitotic cell cycle phase transition	204/6243	428/17910	2.32377e-08	9.05531e-07	7.49271e-07	ADAM17/AKAP9/AKT1/ALMS1/ANAPC10/ANAPC16/ANAPC2/ANAPC4/ANAPC7/APEX1/APP/ATM/BID/BRCA1/BRD4/BTRC/CCL2/CCNE1/CDC16/CDC23/CDC26/CDC27/CDC7/CDC73/CDK10/CDK2/CDK2AP2/CDK4/CDK5RAP3/CDKN1B/CDKN2B/CDKN2C/CDKN2D/CENPJ/CEP131/CEP152/CEP164/CEP192/CEP290/CEP41/CEP57/CEP63/CEP78/CETN2/CHEK2/CKAP5/CLASP1/CNOT1/CNOT10/CNOT11/CNOT2/CNOT4/CNOT9/CNTRL/CSNK1D/CSNK1E/CTDSP1/CTDSPL/CUL4A/DACT1/DCTN1/DCTN2/DCTN3/DCUN1…	204	BP
GO:0015931	nucleobase-containing compound transport	117/6243	221/17910	2.32606e-08	9.05531e-07	7.49271e-07	AAAS/AGFG1/AKAP8L/CDC40/CHTOP/CKAP5/CPSF2/CPSF3/DDX19B/DDX39A/EIF4A3/EIF4E/ENY2/G3BP2/GJA1/GLE1/HHEX/HNRNPA2B1/HNRNPU/HSF1/IGF2BP1/KHDRBS1/MVP/MX2/MYO1C/NCBP1/NDC1/NUP107/NUP205/NUP210/NUP37/NUP42/NUP43/NUP50/NUP54/NUP58/NUP85/NUP88/NUP98/NXF1/P2RX7/PARP11/POM121/QKI/RAE1/RANBP2/RBM15B/RBM8A/RFTN1/RFTN2/RIPK1/RNPS1/RPS15/RTRAF/SARNP/SDAD1/SEC13/SEH1L/SENP2/SFPQ/SIDT2/SLC25A32/SLC25A6/SLC29A1/SLC2…	117	BP
GO:0045936	negative regulation of phosphate metabolic process	262/6243	572/17910	2.64541e-08	1.02607e-06	8.49009e-07	ABL1/ADAR/ADARB1/AIDA/AKT1/AKT1S1/ANKLE2/ARPP19/ARRB1/ASH1L/BAK1/BDKRB1/BDKRB2/BMP4/BOD1/C3orf33/CABIN1/CALM3/CAMK2N1/CASC2/CASP3/CAV1/CCDC8/CD2BP2/CDA/CDK5RAP3/CDKN1B/CDKN2B/CDKN2C/CDKN2D/CEACAM1/CEP192/CHMP6/CHORDC1/CHP1/CHRNA10/CNKSR3/COX11/CRY2/CSRNP2/CSRNP3/CTDSP1/CTDSPL/CYLD/DAB2IP/DACT1/DEPTOR/DLG1/DNAJA1/DNAJC10/DNAJC15/DUS2/DUSP14/DUSP16/DUSP19/DUSP3/DUSP6/DUSP7/DVL1/ENSA/ERRFI1/EZR/F2RL…	262	BP
GO:0050790	regulation of catalytic activity	851/6243	2116/17910	2.70728e-08	1.04578e-06	8.65319e-07	ABHD5/ABI1/ABL1/ABL2/ACACB/ACAP1/ACD/ACR/ACSL1/ACVR2A/ADAM17/ADAM8/ADAM9/ADAP2/ADAR/ADARB1/ADGRB3/ADORA3/ADRA1A/ADRB1/ADRM1/AFAP1L2/AGAP2/AGAP6/AGFG1/AGFG2/AIDA/AIFM1/AIM2/AIP/AKAP9/AKIRIN2/AKT1/AKT1S1/ALDH1A1/ALOX12/ANGPTL4/ANGPTL8/ANKLE2/ANXA4/AOC3/APC2/APP/ARFGAP1/ARFGAP3/ARHGAP10/ARHGAP18/ARHGAP19/ARHGAP23/ARHGAP24/ARHGAP27/ARHGAP28/ARHGAP30/ARHGAP35/ARHGAP4/ARHGAP45/ARHGAP9/ARHGEF1/ARHGEF12/…	851	BP
GO:0042325	regulation of phosphorylation	608/6243	1467/17910	2.71605e-08	1.04578e-06	8.65319e-07	AAAS/ABI1/ABL1/ACSL1/ACVR1/ACVR2A/ADAM17/ADAM8/ADAM9/ADAR/ADARB1/ADRA1A/AFAP1L2/AGAP2/AIDA/AKAP12/AKAP8/AKAP8L/AKAP9/AKT1/AKT1S1/ANKLE2/APP/AR/ARHGEF5/ARL2BP/ARRB1/ASH1L/ATM/ATP6AP1/ATP6AP2/ATP7A/ATPSCKMT/AXIN1/BAD/BAK1/BDKRB1/BDKRB2/BMP4/BMPR1A/BRAT1/BRD4/BST1/C1QTNF1/C3/C3orf33/C5/C5AR1/C5AR2/CAB39/CACUL1/CALM3/CAMK1/CAMK2N1/CARTPT/CASC2/CASP3/CAV1/CAVIN3/CCNC/CCNK/CCNT1/CCR7/CD27/CD36/CD40/CD4…	608	BP
GO:0051098	regulation of binding	179/6243	368/17910	2.75281e-08	1.05608e-06	8.73839e-07	ABL1/ACD/AIDA/AKT1/APP/ARF6/ARHGEF7/ARRB1/BAG2/BAK1/BMP4/BTAF1/CALM3/CAMK1/CAV1/CCM2L/CD36/CDK5/CDON/CEBPG/CLIC2/CLN5/CRBN/CRK/CSNK1E/CSNK2B/CYLD/CYP2D6/DAB2IP/DACT1/DDRGK1/DOT1L/DPH3/DVL1/DZIP1/EDF1/EIF2S1/EIF3D/EIF3E/EIF4A3/ERCC2/ERCC4/FKBP1A/FOXC1/GATA1/GTF2B/GTPBP4/HAND2/HDAC8/HEY1/HIPK2/HMGA2/HMOX1/HOXA3/HSF1/HSP90AB1/IFI16/IFIT1/ILRUN/ITGA4/ITGB1BP1/JAK2/KDM1A/LARP6/LDLRAP1/LDOC1/LGALS3/LIF…	179	BP
GO:0007030	Golgi organization	59/6243	94/17910	3.04139e-08	1.16142e-06	9.61003e-07	AKAP9/ARHGEF7/ARL1/ATL2/BAG5/CDC42/CLASP1/COG1/COG2/COG4/CSNK1D/CUL7/DNM2/DYM/DYNC2H1/FBXW8/FHDC1/GAK/GBF1/GOLGA5/GOLPH3L/HACE1/HIKESHI/HOOK1/KIFC3/LMAN1/LRRK2/MAP2K1/MAPK1/NPLOC4/PDCD10/PLEKHM2/PLK3/PRKD1/PRMT5/RAB1A/SEC23IP/SPTBN5/STK25/STX17/STX5/SYNE1/TJAP1/TMED2/TMED5/TMED9/TRAPPC11/TRAPPC12/TRAPPC8/TRIP11/USO1/USP6NL/VAMP4/VTI1A/YWHAZ/ZW10/COG3/CSNK1A1/HTT	59	BP
GO:0006732	coenzyme metabolic process	178/6243	366/17910	3.04941e-08	1.16142e-06	9.61003e-07	AAAS/AADAT/AASDHPPT/ACACA/ACACB/ACLY/ACOT13/ACSL1/ACSL4/ACSS2/AFMID/ALDH1L2/ALDOA/ALDOC/AMD1/ATIC/BPGM/BST1/CBR4/COASY/COQ3/COQ4/COQ5/COQ6/COQ7/COQ8A/COQ9/CROT/CYB5A/CYB5R3/CYP4F2/DBI/DCXR/DERA/DGAT2/DHFR2/DHTKD1/DLAT/DLD/ELOVL2/ELOVL5/ENTPD5/FAR2/FASN/FLAD1/FMO1/FOXK1/FOXK2/FTCD/GCDH/GCH1/GPAT4/GPD1L/GPD2/GPHN/GPI/HACD2/HIF1A/HMGCL/HSD17B8/HTR2A/IDH1/JMJD8/KYNU/LIAS/MAT2A/MCEE/MDH1/MDH2/ME2/MMAD…	178	BP
GO:0051640	organelle localization	282/6243	623/17910	3.11114e-08	1.18067e-06	9.76928e-07	ACTR2/ADGRE2/ADRA1A/AKAP9/ALMS1/ANKRD28/ANKRD53/AP1M2/AP3B1/AP3S1/ARL6/ARL8B/ATCAY/ATM/ATP6AP1/BBS2/BBS4/BBS7/BET1/BIN1/BLOC1S1/BOD1/BORCS6/BRAT1/BTK/C12orf4/C17orf75/C2CD3/CADPS2/CALM3/CBL/CC2D2A/CD84/CDC23/CDC42/CDH3/CDK5/CENPJ/CENPQ/CEP120/CEP131/CEP152/CEP162/CEP164/CEP192/CEP290/CEP41/CEP57/CEP63/CEP78/CEP89/CEP97/CETN2/CFTR/CHMP2A/CHMP2B/CHMP4B/CHMP5/CHMP6/CHMP7/CHRNA6/CHRNB2/CKAP5/CLASP1/C…	282	BP
GO:0008630	intrinsic apoptotic signaling pathway in response to DNA damage	58/6243	92/17910	3.15312e-08	1.19231e-06	9.86562e-07	ABL1/AEN/BAD/BCL2L1/BID/BRCA1/CASP9/CCAR2/CD44/CDKN2D/CHEK2/CIDEB/CLU/DDIAS/DYRK2/EPHA2/ERCC6/FNIP2/HIPK1/HIPK2/HMOX1/HTRA2/IFI16/KDM1A/MAEL/MLH1/MSH6/MUC1/NACC2/NUPR1/PHLDA3/PIK3R1/PML/RAD9A/RPS27L/RPS3/SFN/SIRT1/SNW1/TMEM161A/TNF/TNFRSF1A/TNFRSF1B/TOPORS/TP53/TRIM32/USP28/USP47/XPA/ZNF385A/BCL2L11/CASP2/CDKN1A/HIC1/ING2/POLB/SKIL/SNAI1	58	BP
GO:0044839	cell cycle G2/M phase transition	132/6243	257/17910	3.42996e-08	1.29236e-06	1.06935e-06	ABCB1/ABRAXAS1/AKAP8/AKAP8L/AKAP9/ALMS1/APP/ARPP19/ATF5/ATM/BABAM1/BACH1/BORA/BRCA1/BRCC3/BRD4/BTRC/CALM3/CDC14B/CDC7/CDK2/CDK4/CDK5RAP3/CDKN2B/CENPJ/CEP131/CEP152/CEP164/CEP192/CEP290/CEP41/CEP57/CEP63/CEP78/CETN2/CHEK2/CKAP5/CLASP1/CNTRL/CSNK1D/CSNK1E/DCTN1/DCTN2/DCTN3/DNM2/DONSON/DYNC1I2/DYRK3/ENSA/FBXL15/FBXO5/FBXW11/FZR1/HAUS1/HAUS2/HAUS5/HAUS6/HAUS7/HMGA2/HSP90AA1/KHDRBS1/LCMT1/MASTL/MECP2/…	132	BP
GO:0005794	Golgi apparatus	590/6418	1441/18675	3.71806e-08	1.29349e-06	1.00007e-06	A4GALT/A4GNT/ACAN/ACBD3/ACHE/ADAM10/AGPAT3/AKAP8/AKAP9/AKR7A2/ALX1/ANGEL1/ANKRD28/AOC3/AP1G1/AP1M1/AP1M2/AP1S1/AP3B1/AP3S1/AP4B1/AP4M1/APC2/APOO/APP/ARF6/ARFGAP3/ARFIP1/ARFIP2/ARFRP1/ARHGAP4/ARL1/ARL2/ARL3/ARRB1/ASH1L/ATF6B/ATG9A/ATL1/ATP2C1/ATP7A/ATP7B/ATP8A2/ATP8B2/ATR/AZIN2/B3GALT2/B3GALT6/B3GNT6/B3GNT7/B3GNT9/B4GALT1/B4GALT3/B4GALT5/B4GALT6/B4GALT7/BAIAP2/BCAP31/BEND5/BET1/BIRC6/C17orf75/C1GA…	590	CC
GO:0043604	amide biosynthetic process	360/6243	822/17910	3.58999e-08	1.34784e-06	1.11526e-06	AANAT/AASDH/ABCF1/ABTB1/ACACA/ACACB/ACLY/ACSL1/ACSL4/ACSS2/AGK/AGO1/AGO2/AGO3/AKT1/ALKBH1/APEH/APP/ARG1/ARG2/ASAH1/ASL/ATF4/ATIC/B3GALT2/B4GALT3/B4GALT5/B4GALT6/CALR/CBR4/CD28/CDK4/CELF1/CHCHD1/CIRBP/CLN8/CNOT1/CNOT11/COA3/COPS5/CPEB1/CPEB3/CPEB4/CPS1/CYFIP1/DALRD3/DARS2/DDX1/DDX3X/DENR/DHFR2/DHPS/DHX29/DLAT/DLD/DNAJC24/DPH3/DPH5/DPH7/EARS2/EFL1/EIF1/EIF1AD/EIF1B/EIF2A/EIF2AK1/EIF2AK3/EIF2B1/EIF2…	360	BP
GO:0043903	regulation of symbiosis, encompassing mutualism through parasitism	121/6243	232/17910	4.14238e-08	1.54972e-06	1.2823e-06	ADAR/ADARB1/APOBEC3C/ARG1/BAD/BANF1/CAV1/CCL4/CCNK/CCNT1/CD28/CD36/CFL1/CHD1/CHMP2A/CHMP2B/CHMP4B/CTDP1/CXCL6/DDX3X/DDX5/EXOC2/F2RL1/FCN1/FUCA2/GTF2B/HACD3/HDAC1/HMGA2/IFI16/IFIT1/ILF3/ISG20/KPNA2/LAMP3/MORC2/NECTIN2/NELFB/NUCKS1/OASL/OSBP/P4HB/PABPC1/PDE12/PLSCR1/PML/POLR2D/POLR2E/POLR2G/POLR2I/POLR2J/POLR2K/PPIA/PPIB/PPIE/PRKN/PROX1/PSMC3/PTX3/RAB7A/RAD23A/RNASEL/RRP1B/RSF1/SETDB1/SMARCA4/SMC3/…	121	BP
GO:0031334	positive regulation of protein complex assembly	124/6243	239/17910	4.19077e-08	1.56228e-06	1.29269e-06	ACTR2/ACTR3B/AIM2/AKAP9/ANKRD53/ARF6/ARHGEF5/ARL2/ARPC1B/ARPC5/ARPIN/ATM/ATR/BID/BIN1/BRK1/CCL11/CCR7/CD36/CDC42EP2/CDK5R1/CDKN1B/CHD1L/CLASP1/CLIP1/CLU/CNOT1/CNOT2/CORO1B/CREB1/CUL4A/CYFIP1/DCTN1/DDB2/DLG1/DRG1/ERCC2/ERCC3/ERCC4/ERCC5/EVL/FCHSD1/FER/FES/FNIP2/FOSL1/G3BP1/G3BP2/GTF2B/GTF2H3/GTF2H4/GTF2H5/HNF1B/HSP90AA1/ICAM1/ICE1/IDE/JCHAIN/MAPK9/MECP2/MITF/MMP1/MSN/MTLN/MTOR/MYO1C/NCK1/NCK2/NIN/…	124	BP
GO:0009260	ribonucleotide biosynthetic process	141/6243	279/17910	4.40208e-08	1.63528e-06	1.35309e-06	AAAS/ACACA/ACACB/ACLY/ACSL1/ACSL4/ACSS2/ADSL/AK3/AK9/ALDOA/ALDOC/AMPD1/APRT/ATIC/ATP5F1B/ATP5F1C/ATP5F1D/ATP5MC1/ATP5MC2/ATP5MC3/ATP5ME/ATP5MF/ATP5MG/ATP5PB/ATP5PD/ATP5PF/ATP5PO/ATPSCKMT/BPGM/CAD/CBR4/CMPK1/COASY/CTPS2/DHODH/DHTKD1/DLAT/DLD/ELOVL2/ELOVL5/ENTPD5/FASN/FLCN/FOXK1/FOXK2/GCDH/GPI/GUCY1A1/GUCY1B1/HACD2/HIF1A/HPRT1/HSD17B8/HTR2A/IMPDH2/JMJD8/LDHC/MYOG/NCOR1/NDC1/NME3/NME4/NME6/NME7/NPR1…	141	BP
GO:0070498	interleukin-1-mediated signaling pathway	62/6243	101/17910	4.59603e-08	1.70134e-06	1.40775e-06	BTRC/FBXW11/IKBKB/IL1A/IL1B/IL1R1/IL1R2/IL1RAP/IL1RL2/IL1RN/IRAK2/IRAK3/MAP3K7/MIR146A/NFKB1/NOD2/OTUD4/PELI2/PELI3/PSMA1/PSMA2/PSMA3/PSMA4/PSMA5/PSMA7/PSMB10/PSMB4/PSMB5/PSMB6/PSMB7/PSMC3/PSMC5/PSMD1/PSMD10/PSMD11/PSMD12/PSMD4/PSMD5/PSME1/PSME4/RBX1/RELA/TAB1/TAB2/TAB3/TNIP2/TOLLIP/TRAF6/UBB/UBE2N/ZNF675/CUL1/EGR1/IL6/MAP3K8/NFKBIA/PELI1/PSMD6/PSMD9/RIPK2/SQSTM1/UBC	62	BP
GO:0009896	positive regulation of catabolic process	188/6243	392/17910	4.65826e-08	1.71834e-06	1.42182e-06	ABCD2/ABHD5/ADAM8/ADAM9/AGO2/AKT1/ATG7/ATM/ATP5IF1/ATXN3/AXIN1/BAD/BAG2/BAG3/BBS7/BCAP31/BNIP3/CAV1/CCDC22/CD81/CDKN1B/CLU/CNOT1/CPEB3/CSNK1D/CSNK1E/CSNK2A1/DAB2IP/DACT1/DCN/DDRGK1/DET1/DVL1/EDEM1/EDEM2/ENDOG/ENTPD5/EZR/FAM122A/FBXO22/FLCN/FTO/FURIN/FYCO1/FZR1/GJA1/GNAI3/GSK3A/GTPBP1/HIF1A/HMOX1/HSF1/HSP90AA1/HTR2A/IDE/IL1B/IRS1/KEAP1/LDLR/LRRK2/LRSAM1/MAGEF1/MAP3K7/MAPK9/MEFV/MEX3D/MOV10/MSN/MTD…	188	BP
GO:0046390	ribose phosphate biosynthetic process	143/6243	284/17910	4.75615e-08	1.74834e-06	1.44664e-06	AAAS/ACACA/ACACB/ACLY/ACSL1/ACSL4/ACSS2/ADSL/AK3/AK9/ALDOA/ALDOC/AMPD1/APRT/ATIC/ATP5F1B/ATP5F1C/ATP5F1D/ATP5MC1/ATP5MC2/ATP5MC3/ATP5ME/ATP5MF/ATP5MG/ATP5PB/ATP5PD/ATP5PF/ATP5PO/ATPSCKMT/BPGM/CAD/CBR4/CMPK1/COASY/CTPS2/DHODH/DHTKD1/DLAT/DLD/ELOVL2/ELOVL5/ENTPD5/FASN/FLCN/FOXK1/FOXK2/GCDH/GPI/GUCY1A1/GUCY1B1/HACD2/HIF1A/HPRT1/HSD17B8/HTR2A/IMPDH2/JMJD8/LDHC/MYOG/NCOR1/NDC1/NME3/NME4/NME6/NME7/NPR1…	143	BP
GO:0042176	regulation of protein catabolic process	172/6243	354/17910	5.63285e-08	2.06342e-06	1.70736e-06	ADAM8/ADAM9/AGAP2/AKT1/ALAD/ATG7/ATP5IF1/ATRAID/ATXN3/AXIN1/AZIN1/AZIN2/BAG2/BAG5/BBS7/BCAP31/BTRC/CAV1/CCAR2/CCDC22/CD81/CDK5RAP3/CDKN1B/CHEK2/CHMP6/CLU/COMMD1/CSNK1D/CSNK1E/CSNK2A1/DAB2IP/DACT1/DDA1/DDRGK1/DET1/DVL1/EDEM1/EDEM2/EGLN1/ERLEC1/EZR/FAM122A/FBXL20/FBXO22/FLNA/FOXF2/FURIN/FZR1/GABARAPL2/GJA1/GPX1/GSK3A/HGS/HIPK2/HSP90AA1/HSP90AB1/IDE/IL1B/IRAK3/KEAP1/LAMP3/LDLR/LRIG2/LRRK2/MAD2L2/MAG…	172	BP
GO:0017144	drug metabolic process	347/6243	792/17910	6.06098e-08	2.21257e-06	1.83077e-06	AAAS/AACS/AADAT/AANAT/ABCD4/ACHE/ACLY/ACO2/ACSL1/ACSS2/ACSS3/ADA/ADAL/ADH1A/ADH1B/ADH1C/ADH5/ADSL/AFG1L/AK3/AK9/AKR1A1/AKR1B1/AKR1C3/AKR7A2/AKT1/ALDH18A1/ALDH1A1/ALDH1L2/ALDH2/ALDH3A2/ALDOA/ALDOC/AMD1/AMDHD1/AOX1/APRT/ARG2/ATP1A2/ATP5F1B/ATP5F1C/ATP5F1D/ATP5IF1/ATP5MC1/ATP5MC2/ATP5MC3/ATP5ME/ATP5MF/ATP5MG/ATP5PB/ATP5PD/ATP5PF/ATP5PO/ATP6V1A/ATP7A/ATPSCKMT/BAD/BID/BPGM/CAD/CARNMT1/CAV1/CBR1/CBR4/C…	347	BP
GO:0006605	protein targeting	176/6243	364/17910	6.09881e-08	2.2187e-06	1.83584e-06	ABLIM3/ACOX3/AGK/AGPS/AIP/AKAP12/AP1M2/AP3B1/AP4B1/AP4M1/ARIH2/ARL6/ATP5IF1/BAG3/BID/C2CD5/CDK5/CDK5R1/CHCHD4/CHMP4B/CHP1/CLU/CROT/DNAJC19/ECH1/ECI2/EHHADH/FIS1/FUT10/FZD5/GNPAT/GNPTAB/GSK3A/HACL1/HGS/HMGCL/HPCA/HSP90AA1/HSPA1L/HSPA4/HTRA2/ICMT/IDE/IDH1/ITGB1BP1/KIF13B/LEPROT/LMAN1/LOC101928510/LRRK2/MFF/MGARP/MICALL1/MICALL2/MPV17/MYO1C/NDUFA13/NUDT7/NUP54/OS9/PAOX/PARL/PEX1/PEX10/PEX13/PEX14/PE…	176	BP
GO:0019221	cytokine-mediated signaling pathway	336/6243	764/17910	6.20847e-08	2.25084e-06	1.86243e-06	ACKR1/ACSL1/ADAM17/ADAR/AGPAT1/AIM2/AIP/AKT1/APPL2/ARG1/BAD/BATF/BBS2/BBS4/BCL2L1/BIRC2/BIRC3/BTRC/CAMK2D/CANX/CAPZA1/CARD8/CASP3/CASP4/CAV1/CBL/CCL11/CCL2/CCL20/CCL4/CCR3/CCR4/CCR7/CCR8/CCRL2/CD27/CD36/CD40/CD44/CD70/CD80/CDC42/CEACAM1/CFL1/CISH/CLCF1/CMKLR1/CNOT9/CNTF/CRK/CSF1/CSF1R/CSF2RB/CSF3R/CSNK2B/CX3CL1/CXCR1/CXCR2/CXCR5/CYLD/DOK1/EDN2/ELF1/F2RL1/FBXW11/FER/FGF2/FLT3LG/FOXC1/FPR1/GAB2/GPR…	336	BP
GO:0022411	cellular component disassembly	228/6243	492/17910	6.68683e-08	2.41596e-06	1.99906e-06	ADAM10/ADAM8/ADAMTS5/AIFM1/AKAP8L/APEH/ASPH/ATG7/ATP5IF1/AVIL/AXIN1/BLCAP/BNIP3/C3/CAPN10/CASP3/CAV1/CD44/CDK5/CDK5RAP3/CFL1/CFL2/CHCHD1/CHCHD10/CHMP2A/CHMP2B/CHMP5/CHMP7/CISD2/CKAP5/CLASP1/CLN3/CTDNEP1/CTSV/CX3CL1/DCTN1/DEDD2/DENR/DFFA/DFFB/DUSP3/DVL1/DVL2/DYRK3/EIF2D/ENDOG/ERAL1/ERN2/ETF1/ETS1/EXOC8/F2RL1/FGF13/FIS1/FRAT1/FUNDC1/FURIN/FYCO1/FZD1/FZD2/FZD5/GABARAPL1/GABARAPL2/GAK/GBF1/GFM2/GPER1…	228	BP
GO:1902275	regulation of chromatin organization	91/6243	165/17910	6.87289e-08	2.4644e-06	2.03914e-06	AKAP8/AKAP8L/ARRB1/ASF1A/ATF7IP/ATM/ATRX/AUTS2/BCOR/BRCA1/BRD4/C6orf89/CAMK2D/CHTOP/CTCF/DNMT1/DNMT3B/EED/FLCN/GATA2/HMGA1/HNRNPU/IL1B/KAT2A/KDM1A/KDM4C/KMT2B/KMT2E/LIF/LMNA/LRRK2/MAP1S/MAPK8/MECP2/MIER1/MORC2/MTHFR/MUC1/MYB/PADI2/PAF1/PAXIP1/PHF1/PHF8/PIH1D1/PRKD1/PRKD2/RNF20/RUVBL2/SART3/SETD5/SETDB1/SIN3A/SIRT1/SKI/SNW1/SPHK2/SUPT6H/TAF7/TAL1/TASOR/TET1/TGFB1/TLK2/TP53/TPR/UBE2B/UBE2N/VEGFA/WB…	91	BP
GO:0009127	purine nucleoside monophosphate biosynthetic process	95/6243	174/17910	6.89097e-08	2.4644e-06	2.03914e-06	AAAS/ADA/ADSL/AK3/AK9/ALDOA/ALDOC/AMPD1/APRT/ATIC/ATP5F1B/ATP5F1C/ATP5F1D/ATP5MC1/ATP5MC2/ATP5MC3/ATP5ME/ATP5MF/ATP5MG/ATP5PB/ATP5PD/ATP5PF/ATP5PO/ATPSCKMT/BPGM/DHTKD1/ENTPD5/FLCN/FOXK1/FOXK2/GPI/HIF1A/HPRT1/HTR2A/IMPDH2/JMJD8/LDHC/MYOG/NCOR1/NDC1/NUP107/NUP205/NUP210/NUP37/NUP42/NUP43/NUP50/NUP54/NUP58/NUP85/NUP88/NUP98/NUPR1/P2RX7/PARP1/PFAS/PFKFB2/PFKFB3/PFKL/PFKM/PGAM1/PGM1/PGM2L1/POM121/PPAR…	95	BP
GO:0009168	purine ribonucleoside monophosphate biosynthetic process	95/6243	174/17910	6.89097e-08	2.4644e-06	2.03914e-06	AAAS/ADA/ADSL/AK3/AK9/ALDOA/ALDOC/AMPD1/APRT/ATIC/ATP5F1B/ATP5F1C/ATP5F1D/ATP5MC1/ATP5MC2/ATP5MC3/ATP5ME/ATP5MF/ATP5MG/ATP5PB/ATP5PD/ATP5PF/ATP5PO/ATPSCKMT/BPGM/DHTKD1/ENTPD5/FLCN/FOXK1/FOXK2/GPI/HIF1A/HPRT1/HTR2A/IMPDH2/JMJD8/LDHC/MYOG/NCOR1/NDC1/NUP107/NUP205/NUP210/NUP37/NUP42/NUP43/NUP50/NUP54/NUP58/NUP85/NUP88/NUP98/NUPR1/P2RX7/PARP1/PFAS/PFKFB2/PFKFB3/PFKL/PFKM/PGAM1/PGM1/PGM2L1/POM121/PPAR…	95	BP
GO:0072655	establishment of protein localization to mitochondrion	71/6243	121/17910	6.98715e-08	2.49035e-06	2.06061e-06	ABLIM3/AGK/AIP/AKT1/ARIH2/ATP5IF1/BAD/BAG3/BID/CALM3/CHCHD4/COX18/DNAJA1/DNAJC19/FIS1/FZD5/GSK3A/GZMB/HSP90AA1/HSPA1L/HSPA4/HTRA2/LEPROT/LMAN1/LRRK2/MAPK8/MFF/MGARP/MICALL2/NDUFA13/NMT1/PARL/PITRM1/PMPCA/PPP3CC/PRKN/SAMM50/SFN/SH3GLB1/SIRT4/SLC25A6/SREBF2/TFDP1/TIMM17A/TIMM17B/TIMM21/TIMM8B/TOMM20/TOMM22/TOMM34/TOMM70/TP53/TP53BP2/TSPO/UBL5/USP36/VPS11/YWHAE/YWHAG/YWHAH/YWHAZ/BCL2L11/DDIT3/FBXW7/…	71	BP
GO:0033993	response to lipid	382/6243	883/17910	7.07161e-08	2.51197e-06	2.0785e-06	AACS/AANAT/ABCA3/ABHD2/ABL1/ABL2/ACACA/ACOD1/ACR/ACSL1/ADAM17/ADAM9/ADH5/ADNP2/AGL/AHR/AIFM1/AKAP12/AKAP8/AKIRIN2/AKR1C3/AKT1/ALAD/ALOX12/AR/ARG1/ARPC1B/ATM/ATP1A2/ATP2B1/AXIN1/BAD/BCL2L2/BCR/BDKRB1/BMP4/BRCA1/BRINP3/BUD31/C5AR1/CAD/CALM3/CALR/CARD8/CASP3/CASP9/CATSPER3/CAV1/CBL/CBX3/CCL2/CCNE1/CCR7/CD36/CD40/CD55/CDC73/CDK19/CDK4/CDKN1B/CDKN2D/CDO1/CFLAR/CFTR/CHMP5/CITED1/CLDN1/CLDN4/CLK2/CLOCK/…	382	BP
GO:0032496	response to lipopolysaccharide	147/6243	295/17910	7.209e-08	2.55218e-06	2.11177e-06	ABL1/ACOD1/ADAM17/ADAM9/ADH5/AKAP12/AKAP8/AKIRIN2/AKT1/ALAD/ARG1/BCR/BDKRB1/C5AR1/CARD8/CASP3/CASP9/CCL2/CCR7/CD36/CD40/CD55/CDC73/CDK19/CDK4/CHMP5/CITED1/CLDN1/CNP/CPS1/CSF2RB/CX3CL1/CXCL6/CYP27B1/DAB2IP/DCN/FER/FMO1/FOXP1/GCH1/GJA1/HAMP/HAVCR2/HNRNPA0/HSF1/ICAM1/IFNAR1/IL10RA/IL12RB2/IL1B/IL24/IRAK2/IRAK3/JAK2/KCNJ8/LDOC1/LIAS/LILRB1/LILRB2/LITAF/LYN/MALT1/MAOB/MAPK1/MAPK8/MAPKAPK2/MGST2/MIR142…	147	BP
GO:0098781	ncRNA transcription	63/6243	104/17910	7.31273e-08	2.58025e-06	2.13499e-06	CCNK/CCNT1/CELF3/GTF2A1/GTF2A2/GTF2B/GTF2E1/GTF3A/GTF3C3/GTF3C4/GTF3C6/ICE1/ICE2/INTS12/INTS13/INTS2/INTS5/INTS6/INTS7/INTS8/INTS9/IPPK/MTOR/MYOD1/NABP1/NABP2/NCBP1/NIFK/NPM3/PIH1D1/POLR1B/POLR2D/POLR2E/POLR2G/POLR2I/POLR2J/POLR2K/POU2F2/PWP1/RPAP2/RPRD1A/SIRT7/SMARCA4/SNAPC1/SNAPC3/SNAPC5/SP1/SRRT/TAF11/TAF13/TAF6/TP53/USPL1/ZC3H8/ANG/ELL/ELL2/PHAX/POLR2A/POLR2B/POLR2C/SMARCB1/SPIN1	63	BP
GO:0061695	transferase complex, transferring phosphorus-containing groups	97/6418	181/18675	7.77379e-08	2.63512e-06	2.03734e-06	ACVR1/CAB39/CCNE1/CCNK/CCNT1/CDC73/CDK12/CDK13/CDK2/CDK4/CDK5/CDK5R1/CDKN2D/CHRAC1/ERC1/ERCC2/ERCC3/ERCC4/GTF2A1/GTF2A2/GTF2B/GTF2E1/GTF2H3/GTF2H4/GTF2H5/IKBKB/IRS1/KAT2A/LEO1/MAD2L2/MAP3K7/MCM3/MMS19/MYO6/PAF1/PCNA/PEX2/PFKL/PFKM/PHKG2/PIK3C3/PIK3R1/PIK3R4/PIK3R5/PIK3R6/POLA1/POLD3/POLE2/POLR1C/POLR2D/POLR2E/POLR2G/POLR2I/POLR2J/POLR2K/POLR3A/POLR3GL/PRKAB2/PRKAG1/PRKAG2/PRKAR1A/PRKAR2A/RPAP2/RP…	97	CC
GO:0050792	regulation of viral process	108/6243	204/17910	7.94047e-08	2.7924e-06	2.31054e-06	ADAR/ADARB1/APOBEC3C/BANF1/CCL4/CCNK/CCNT1/CD28/CFL1/CHD1/CHMP2A/CHMP2B/CHMP4B/CTDP1/DDX3X/DDX5/FCN1/GTF2B/HACD3/HDAC1/HMGA2/IFI16/IFIT1/ILF3/ISG20/KPNA2/LAMP3/MORC2/NECTIN2/NELFB/NUCKS1/OASL/P4HB/PABPC1/PDE12/PLSCR1/PML/POLR2D/POLR2E/POLR2G/POLR2I/POLR2J/POLR2K/PPIA/PPIB/PPIE/PRKN/PROX1/PSMC3/PTX3/RAB7A/RAD23A/RNASEL/RRP1B/RSF1/SETDB1/SMARCA4/SMC3/SNF8/SNW1/SNX3/SP1/SRPK1/SRPK2/SUPT5H/TAF11/TARB…	108	BP
GO:0034470	ncRNA processing	146/6243	293/17910	7.99003e-08	2.80049e-06	2.31723e-06	ADAR/ADAT1/AGO1/AGO2/AGO3/ALKBH1/ALKBH8/ANKRD16/BYSL/CHD7/CLP1/CSTF2/DDX1/DDX21/DDX27/DDX52/DIS3/DROSHA/DUS2/DUS4L/EIF4A3/ELAC1/ELP1/ELP3/ELP4/ELP6/EMG1/ERI1/EXOSC4/EXOSC5/EXOSC7/FAM98B/FBL/FTSJ1/GTF2H5/GTPBP4/HEATR1/HNRNPA2B1/HSD17B10/IMP3/INTS12/INTS2/INTS5/INTS6/INTS7/INTS8/INTS9/ISG20/ISG20L2/KRR1/LAGE3/LSM6/METTL6/METTL8/MRM1/MRM3/MTREX/NAF1/NAT10/NHP2/NOL8/NOLC1/NOP58/NPM3/NSA2/NVL/OSGEPL1/…	146	BP
GO:0043232	intracellular non-membrane-bounded organelle	1680/6418	4464/18675	8.58986e-08	2.83895e-06	2.19494e-06	AAAS/AAMP/ABCF1/ABHD14B/ABHD5/ABI1/ABL1/ABL2/ABLIM3/ABRAXAS2/ABTB1/ACACA/ACD/ACOT13/ACSL4/ACTL6A/ACTL7B/ACTL8/ACTR10/ACTR1B/ACTR2/ACTR3B/ACTR5/ACTR6/ACTR8/ADAM17/ADAM8/ADAR/ADARB1/ADD3/ADPRHL2/ADRA1A/AEN/AGAP2/AGBL5/AGO1/AGO2/AGO3/AGPS/AHNAK2/AKAP11/AKAP12/AKAP8/AKAP8L/AKAP9/AKNA/AKT1/ALDOA/ALDOC/ALMS1/ANAPC16/ANK1/ANK2/ANKRA2/ANKRD26/ANKRD53/AOPEP/APC2/APEX1/APP/AR/ARHGAP24/ARHGAP35/ARHGAP4/ARHG…	1680	CC
GO:0043228	non-membrane-bounded organelle	1683/6418	4473/18675	8.91416e-08	2.87427e-06	2.22225e-06	AAAS/AAMP/ABCF1/ABHD14B/ABHD5/ABI1/ABL1/ABL2/ABLIM3/ABRAXAS2/ABTB1/ACACA/ACD/ACOT13/ACSL4/ACTL6A/ACTL7B/ACTL8/ACTR10/ACTR1B/ACTR2/ACTR3B/ACTR5/ACTR6/ACTR8/ADAM17/ADAM8/ADAR/ADARB1/ADD3/ADPRHL2/ADRA1A/AEN/AGAP2/AGBL5/AGO1/AGO2/AGO3/AGPS/AHNAK2/AKAP11/AKAP12/AKAP8/AKAP8L/AKAP9/AKNA/AKT1/ALDOA/ALDOC/ALMS1/ANAPC16/ANK1/ANK2/ANKRA2/ANKRD26/ANKRD53/AOPEP/APC2/APEX1/APP/AR/ARHGAP24/ARHGAP35/ARHGAP4/ARHG…	1683	CC
GO:0006754	ATP biosynthetic process	84/6243	150/17910	8.75504e-08	3.05847e-06	2.53069e-06	AAAS/AK9/ALDOA/ALDOC/ATP5F1B/ATP5F1C/ATP5F1D/ATP5MC1/ATP5MC2/ATP5MC3/ATP5ME/ATP5MF/ATP5MG/ATP5PB/ATP5PD/ATP5PF/ATP5PO/ATPSCKMT/BPGM/DHTKD1/ENTPD5/FLCN/FOXK1/FOXK2/GPI/HIF1A/HTR2A/JMJD8/LDHC/MYOG/NCOR1/NDC1/NUP107/NUP205/NUP210/NUP37/NUP42/NUP43/NUP50/NUP54/NUP58/NUP85/NUP88/NUP98/NUPR1/P2RX7/PARP1/PFKFB2/PFKFB3/PFKL/PFKM/PGAM1/PGM1/PGM2L1/POM121/PPARA/PRKAG1/PRKAG2/PRXL2C/RAE1/RANBP2/SEC13/SEH1L/…	84	BP
GO:0009206	purine ribonucleoside triphosphate biosynthetic process	88/6243	159/17910	9.05306e-08	3.15214e-06	2.6082e-06	AAAS/AK9/ALDOA/ALDOC/ATP5F1B/ATP5F1C/ATP5F1D/ATP5MC1/ATP5MC2/ATP5MC3/ATP5ME/ATP5MF/ATP5MG/ATP5PB/ATP5PD/ATP5PF/ATP5PO/ATPSCKMT/BPGM/DHTKD1/ENTPD5/FLCN/FOXK1/FOXK2/GPI/HIF1A/HTR2A/JMJD8/LDHC/MYOG/NCOR1/NDC1/NME3/NME4/NME6/NME7/NUP107/NUP205/NUP210/NUP37/NUP42/NUP43/NUP50/NUP54/NUP58/NUP85/NUP88/NUP98/NUPR1/P2RX7/PARP1/PFKFB2/PFKFB3/PFKL/PFKM/PGAM1/PGM1/PGM2L1/POM121/PPARA/PRKAG1/PRKAG2/PRXL2C/RAE1…	88	BP
GO:0033683	nucleotide-excision repair, DNA incision	30/6243	39/17910	9.49075e-08	3.29367e-06	2.72531e-06	CHD1L/CUL4A/DDB2/ERCC2/ERCC3/ERCC4/ERCC5/FAN1/GTF2H3/GTF2H4/GTF2H5/NTHL1/OGG1/PARP1/PCNA/POLD1/POLD2/POLD3/POLK/RBX1/RFC1/RFC4/RFC5/RPA2/RPA3/UBB/XPA/DDB1/RPA1/UBC	30	BP
GO:0002274	myeloid leukocyte activation	291/6243	652/17910	9.52262e-08	3.29389e-06	2.72549e-06	ACLY/ACTR10/ACTR1B/ACTR2/ADAM10/ADAM8/ADAM9/ADGRE2/ADGRE3/ADGRE5/ADGRG3/AGA/AGL/ALAD/ALDOA/ALDOC/ANO6/AP1M1/AP2A2/APEH/APP/APRT/ARG1/ARHGAP45/ARHGAP9/ARL8A/ARMC8/ARPC5/ASAH1/ATG7/ATM/ATP11A/ATP11B/ATP6AP2/B4GALT1/BATF/BATF3/BCR/BST1/BTK/C12orf4/C3/C5AR1/C6orf120/CAB39/CANT1/CBL/CD177/CD36/CD44/CD53/CD55/CD58/CD84/CDA/CDK13/CEACAM1/CEACAM3/CEP290/CFP/CKAP4/CLEC4D/CLU/CMTM6/COMMD3/COMMD9/COPB1/CPNE…	291	BP
GO:0010646	regulation of cell communication	1385/6243	3589/17910	9.98488e-08	3.4425e-06	2.84846e-06	AACS/ABHD6/ABL1/ABL2/ACHE/ACOD1/ACVR1/ACVR2A/ADA/ADAM17/ADAM8/ADAM9/ADAR/ADGRG1/ADGRG3/ADRA1A/AFAP1L2/AGO1/AGO3/AGPAT1/AGR2/AIDA/AIP/AIPL1/AKAP1/AKAP12/AKAP7/AKAP9/AKIP1/AKR1B1/AKR1C3/AKT1/AKT1S1/AMBN/ANAPC2/ANGPTL8/ANK2/ANKRD54/APC2/APCDD1/APOL3/APP/APPL2/AR/ARF6/ARG1/ARHGAP10/ARHGAP18/ARHGAP19/ARHGAP23/ARHGAP24/ARHGAP28/ARHGAP30/ARHGAP35/ARHGAP4/ARHGAP45/ARHGAP9/ARHGEF1/ARHGEF12/ARHGEF17/ARHGEF…	1385	BP
GO:0048585	negative regulation of response to stimulus	661/6243	1620/17910	1.07751e-07	3.70284e-06	3.06387e-06	ABCD2/ABL1/ABL2/ACOD1/ACVR1/ADA/ADAM17/ADAR/ADGRG3/ADRA1A/AIDA/AKT1/AKT1S1/ALOX12/APC2/APCDD1/APPL2/AR/ARG1/ARG2/ARHGAP35/ARHGEF7/ARRB1/ARRDC3/ASH1L/ATF4/ATF6B/ATG7/ATM/AXIN1/BAG5/BBS2/BBS4/BCL2L1/BCL9L/BCR/BDKRB2/BFAR/BICC1/BID/BIRC6/BMP4/BRAP/BRCA1/BTC/BTRC/C12orf66/C1QTNF1/C3orf33/C5/C5AR2/CAAP1/CALCRL/CALM3/CALR/CAMK2N1/CARD19/CARD8/CARTPT/CASC2/CASTOR1/CAV1/CAVIN3/CBFA2T2/CBL/CBY1/CCAR2/CCDC…	661	BP
GO:0009314	response to radiation	204/6243	435/17910	1.09339e-07	3.74521e-06	3.09893e-06	AANAT/ABRAXAS1/ACTR5/AEN/AIPL1/AKT1/ALAD/APP/ARRB1/ATF4/ATM/ATP1A2/ATP8A2/ATR/BABAM1/BAK1/BCL2L1/BEST1/BRAT1/BRCA1/BRCC3/CACNA1F/CAMKMT/CASP3/CASP9/CBL/CCAR2/CCDC66/CCL11/CCL7/CCR4/CDK5/CDKN2D/CDS1/CHEK2/CHRNB2/CIRBP/CLK2/CLOCK/CNGB1/COPS3/COPS9/CREB1/CREBBP/CRY1/CRY2/CTNS/CYP2R1/DCUN1D3/DDB2/DDHD2/DEAF1/DNM2/DNMT3A/DNMT3B/EIF2S1/ELK1/ERCC2/ERCC3/ERCC4/ERCC5/ERCC6/F11R/FBXO4/FECH/FIGNL1/GNAT1/GNB…	204	BP
GO:0009201	ribonucleoside triphosphate biosynthetic process	90/6243	164/17910	1.1018e-07	3.7568e-06	3.10852e-06	AAAS/AK9/ALDOA/ALDOC/ATP5F1B/ATP5F1C/ATP5F1D/ATP5MC1/ATP5MC2/ATP5MC3/ATP5ME/ATP5MF/ATP5MG/ATP5PB/ATP5PD/ATP5PF/ATP5PO/ATPSCKMT/BPGM/CTPS2/DHTKD1/ENTPD5/FLCN/FOXK1/FOXK2/GPI/HIF1A/HTR2A/JMJD8/LDHC/MYOG/NCOR1/NDC1/NME3/NME4/NME6/NME7/NUP107/NUP205/NUP210/NUP37/NUP42/NUP43/NUP50/NUP54/NUP58/NUP85/NUP88/NUP98/NUPR1/P2RX7/PARP1/PFKFB2/PFKFB3/PFKL/PFKM/PGAM1/PGM1/PGM2L1/POM121/PPARA/PRKAG1/PRKAG2/PRXL2…	90	BP
[truncated: 1,668 more rows]

## Sheet: hubKEGG
ID	Description	GeneRatio	BgRatio	pvalue	p.adjust	qvalue	geneID	Count	one_type	two_type
[truncated: 68 more rows]

## Sheet: hubGO
ID	Description	GeneRatio	BgRatio	pvalue	p.adjust	qvalue	geneID	Count	ONT
[truncated: 1,973 more rows]
